# Supplementary material for: Time-Resolved Transposon Insertion Sequencing Reveals Genome-Wide Fitness Dynamics during Infection
Source: mBio. 2017 Oct 3;8(5):e01581-17. doi: 10.1128/mBio.01581-17 (PMC5626973; doi:10.1128/mBio.01581-17)
Supplement: TABLE S1 [file mbo005173518st1.xls]

## Sheet: Supplemental Table S1
Table S1 EL-ARTIST analysis of the TIS libraries
HMM Call code: 1, the locus is neutral or non-essential for growth; 2, the locus is essential for optimal growth; 3, the locus is regional essential for optimal growth.
Locus	Old-locus	# of hit TAs	Total TAs	Fraction TAs hit	Total reads	Reads per Insertion	HMM Call
ETAE_RS00015	ETAE_0003	20	28	0.714	347	17.35	1
ETAE_RS00025	ETAE_0005	28	35	0.8	1299	46.3929	1
ETAE_RS00030	ETAE_0006	35	48	0.729	1846	52.7429	1
ETAE_RS00035	ETAE_0007	7	11	0.636	244	34.8571	1
ETAE_RS00040	ETAE_0008	24	30	0.8	494	20.5833	1
ETAE_RS00045	ETAE_0009	16	19	0.842	327	20.4375	1
ETAE_RS00050	ETAE_0010	40	49	0.816	1574	39.35	1
ETAE_RS00055	ETAE_0011	20	27	0.741	672	33.6	1
ETAE_RS00070	ETAE_0014	12	14	0.857	696	58	1
ETAE_RS00075	ETAE_0015	11	14	0.786	540	49.0909	1
ETAE_RS00080	ETAE_0016	16	18	0.889	554	34.625	1
ETAE_RS00085	ETAE_0017	18	21	0.857	404	22.4444	1
ETAE_RS00100	ETAE_0020	65	80	0.812	2496	38.4	1
ETAE_RS00110	ETAE_0023	16	20	0.8	876	54.75	1
ETAE_RS00115	ETAE_0024	34	43	0.791	1153	33.9118	1
ETAE_RS00120	ETAE_0025	29	37	0.784	1097	37.8276	1
ETAE_RS00125	ETAE_0026	25	35	0.714	484	19.36	1
ETAE_RS00130	ETAE_0027	33	47	0.702	462	14	1
ETAE_RS00135	ETAE_0028	10	11	0.909	318	31.8	1
ETAE_RS00145	ETAE_0030	5	8	0.625	94	18.8	1
ETAE_RS00155	ETAE_0032	16	20	0.8	618	38.625	1
ETAE_RS00165		8	9	0.889	154	19.25	1
ETAE_RS00170	ETAE_0038	22	24	0.917	536	24.3636	1
ETAE_RS00175	ETAE_0039	37	41	0.902	903	24.4054	1
ETAE_RS00185	ETAE_0041	38	46	0.826	1042	27.4211	1
ETAE_RS00190	ETAE_0042	4	9	0.444	185	46.25	1
ETAE_RS00195	ETAE_0043	16	27	0.593	284	17.75	1
ETAE_RS00200	ETAE_0044	22	27	0.815	626	28.4545	1
ETAE_RS00205	ETAE_0045	9	14	0.643	411	45.6667	1
ETAE_RS00210		17	20	0.85	608	35.7647	1
ETAE_RS00215	ETAE_0047	15	21	0.714	428	28.5333	1
ETAE_RS00220	ETAE_0050	12	13	0.923	510	42.5	1
ETAE_RS00225		3	7	0.429	72	24	1
ETAE_RS00240		10	14	0.714	210	21	1
ETAE_RS00245	ETAE_0059	45	63	0.714	1001	22.2444	1
ETAE_RS00250	ETAE_0060	15	18	0.833	508	33.8667	1
ETAE_RS00255	ETAE_0061	12	17	0.706	399	33.25	1
ETAE_RS00260	ETAE_0062	17	22	0.773	163	9.58824	1
ETAE_RS00265	ETAE_0063	14	17	0.824	324	23.1429	1
ETAE_RS00280	ETAE_0066	25	27	0.926	942	37.68	1
ETAE_RS00295	ETAE_0069	16	23	0.696	294	18.375	1
ETAE_RS00325	ETAE_0075	29	45	0.644	597	20.5862	1
ETAE_RS00335	ETAE_0077	45	54	0.833	1658	36.8444	1
ETAE_RS00340	ETAE_0078	34	52	0.654	660	19.4118	1
ETAE_RS00360	ETAE_0084	31	41	0.756	936	30.1935	1
ETAE_RS00365	ETAE_0085	25	32	0.781	1249	49.96	1
ETAE_RS00370	ETAE_0086	35	41	0.854	1258	35.9429	1
ETAE_RS00375	ETAE_0087	36	48	0.75	918	25.5	1
ETAE_RS00380	ETAE_0088	33	40	0.825	1064	32.2424	1
ETAE_RS00385	ETAE_0089	3	5	0.6	61	20.3333	1
ETAE_RS00390	ETAE_0090	24	29	0.828	999	41.625	1
ETAE_RS00395	ETAE_0091	42	52	0.808	1851	44.0714	1
ETAE_RS00400	ETAE_0092	33	37	0.892	1299	39.3636	1
ETAE_RS00405	ETAE_0093	14	18	0.778	296	21.1429	1
ETAE_RS00410	ETAE_0094	27	35	0.771	1580	58.5185	1
ETAE_RS00415	ETAE_0095	2	6	0.333	116	58	1
ETAE_RS00425	ETAE_0097	22	27	0.815	533	24.2273	1
ETAE_RS00430	ETAE_0098	29	39	0.744	1330	45.8621	1
ETAE_RS00435	ETAE_0099	4	8	0.5	21	5.25	1
ETAE_RS00445	ETAE_0101	45	50	0.9	595	13.2222	1
ETAE_RS00450	ETAE_0102	23	29	0.793	408	17.7391	1
ETAE_RS00455	ETAE_0103	25	35	0.714	422	16.88	1
ETAE_RS00460	ETAE_0104	22	31	0.71	323	14.6818	1
ETAE_RS00465	ETAE_0105	23	36	0.639	193	8.3913	1
ETAE_RS00470	ETAE_0106	17	29	0.586	119	7	1
ETAE_RS00475	ETAE_0107	11	15	0.733	75	6.81818	1
ETAE_RS00500	ETAE_0112	19	24	0.792	581	30.5789	1
ETAE_RS00525	ETAE_0115	24	30	0.8	453	18.875	1
ETAE_RS00530	ETAE_0116	17	25	0.68	168	9.88235	1
ETAE_RS00550	ETAE_0120	7	9	0.778	51	7.28571	1
ETAE_RS00555	ETAE_0121	3	6	0.5	24	8	1
ETAE_RS00575	ETAE_0125	16	19	0.842	970	60.625	1
ETAE_RS00580	ETAE_0126	46	62	0.742	815	17.7174	1
ETAE_RS00585	ETAE_0127	20	30	0.667	215	10.75	1
ETAE_RS00590	ETAE_0128	15	18	0.833	375	25	1
ETAE_RS00595	ETAE_0129	27	29	0.931	829	30.7037	1
ETAE_RS00600	ETAE_0130	37	48	0.771	1063	28.7297	1
ETAE_RS00605	ETAE_0131	40	54	0.741	1267	31.675	1
ETAE_RS00610	ETAE_0132	23	29	0.793	1369	59.5217	1
ETAE_RS00615	ETAE_0133	11	13	0.846	421	38.2727	1
ETAE_RS00620	ETAE_0134	27	36	0.75	1435	53.1481	1
ETAE_RS00625	ETAE_0135	8	10	0.8	664	83	1
ETAE_RS00630	ETAE_0136	20	30	0.667	220	11	1
ETAE_RS00635	ETAE_0137	33	43	0.767	1228	37.2121	1
ETAE_RS00640	ETAE_0138	39	50	0.78	1863	47.7692	1
ETAE_RS00645	ETAE_0139	37	44	0.841	1442	38.973	1
ETAE_RS00650	ETAE_0140	32	40	0.8	1594	49.8125	1
ETAE_RS00655		16	21	0.762	718	44.875	1
ETAE_RS00660	ETAE_0142	58	67	0.866	3153	54.3621	1
ETAE_RS00665	ETAE_0143	9	13	0.692	317	35.2222	1
ETAE_RS00670	ETAE_0144	59	66	0.894	2545	43.1356	1
ETAE_RS00675	ETAE_0145	13	17	0.765	187	14.3846	1
ETAE_RS00680	ETAE_0146	32	41	0.78	1195	37.3438	1
ETAE_RS00685	ETAE_0147	20	30	0.667	132	6.6	1
ETAE_RS00690	ETAE_0148	8	12	0.667	104	13	1
ETAE_RS00700	ETAE_0150	7	7	1	552	78.8571	1
ETAE_RS00705	ETAE_0151	6	8	0.75	308	51.3333	1
ETAE_RS00710	ETAE_0152	25	27	0.926	3181	127.24	1
ETAE_RS00715	ETAE_0153	22	28	0.786	807	36.6818	1
ETAE_RS00725	ETAE_0155	20	24	0.833	431	21.55	1
ETAE_RS00730	ETAE_0156	28	33	0.848	1489	53.1786	1
ETAE_RS00745	ETAE_0159	42	48	0.875	1338	31.8571	1
ETAE_RS00750	ETAE_0160	15	18	0.833	759	50.6	1
ETAE_RS00755	ETAE_0161	36	48	0.75	588	16.3333	1
ETAE_RS00785	ETAE_0164	14	14	1	280	20	1
ETAE_RS00825	ETAE_0168	35	51	0.686	280	8	1
ETAE_RS00870	ETAE_0177	9	13	0.692	263	29.2222	1
ETAE_RS00875	ETAE_0178	49	62	0.79	2301	46.9592	1
ETAE_RS00880	ETAE_0179	14	22	0.636	313	22.3571	1
ETAE_RS00890	ETAE_0181	12	17	0.706	256	21.3333	1
ETAE_RS00895	ETAE_0182	21	25	0.84	386	18.381	1
ETAE_RS00900	ETAE_0183	6	13	0.462	32	5.33333	1
ETAE_RS00905	ETAE_0184	22	25	0.88	900	40.9091	1
ETAE_RS00910	ETAE_0185	23	37	0.622	594	25.8261	1
ETAE_RS00915	ETAE_0186	38	51	0.745	1382	36.3684	1
ETAE_RS00940	ETAE_0187	18	23	0.783	322	17.8889	1
ETAE_RS00945	ETAE_0188	68	78	0.872	3309	48.6618	1
ETAE_RS00950	ETAE_0190	40	49	0.816	1219	30.475	1
ETAE_RS00960	ETAE_0192	9	12	0.75	79	8.77778	1
ETAE_RS00965	ETAE_0193	17	21	0.81	459	27	1
ETAE_RS00970	ETAE_0194	16	21	0.762	627	39.1875	1
ETAE_RS00990	ETAE_0199	30	40	0.75	2046	68.2	1
ETAE_RS00995	ETAE_0200	73	96	0.76	2848	39.0137	1
ETAE_RS01000	ETAE_0201	15	28	0.536	568	37.8667	1
ETAE_RS01010	ETAE_0205	33	40	0.825	1772	53.697	1
ETAE_RS01015	ETAE_0207	17	20	0.85	503	29.5882	1
ETAE_RS01020	ETAE_0208	19	25	0.76	1016	53.4737	1
ETAE_RS01025	ETAE_0209	41	45	0.911	1714	41.8049	1
ETAE_RS01030	ETAE_0210	32	35	0.914	980	30.625	1
ETAE_RS01035	ETAE_0213	20	27	0.741	1274	63.7	1
ETAE_RS01040	ETAE_0214	45	54	0.833	1702	37.8222	1
ETAE_RS01045	ETAE_0215	24	33	0.727	882	36.75	1
ETAE_RS01050	ETAE_0216	4	11	0.364	357	89.25	1
ETAE_RS01060	ETAE_0218	38	46	0.826	1283	33.7632	1
ETAE_RS01070	ETAE_0220	8	9	0.889	256	32	1
ETAE_RS01075	ETAE_0221	33	44	0.75	1977	59.9091	1
ETAE_RS01080	ETAE_0222	15	22	0.682	631	42.0667	1
ETAE_RS01085	ETAE_0223	8	11	0.727	62	7.75	1
ETAE_RS01090	ETAE_0224	20	30	0.667	564	28.2	1
ETAE_RS01095	ETAE_0225	12	15	0.8	322	26.8333	1
ETAE_RS01100	ETAE_0226	3	6	0.5	34	11.3333	1
ETAE_RS01105	ETAE_0227	42	53	0.792	1303	31.0238	1
ETAE_RS01110	ETAE_0228	40	50	0.8	1995	49.875	1
ETAE_RS01115	ETAE_0229	19	27	0.704	1536	80.8421	1
ETAE_RS01125	ETAE_0231	23	31	0.742	528	22.9565	1
ETAE_RS01130	ETAE_0232	8	10	0.8	266	33.25	1
ETAE_RS01135	ETAE_0233	23	27	0.852	764	33.2174	1
ETAE_RS01140	ETAE_0234	25	31	0.806	1027	41.08	1
ETAE_RS01145	ETAE_0235	5	6	0.833	46	9.2	1
ETAE_RS01150	ETAE_0236	19	21	0.905	656	34.5263	1
ETAE_RS01165	ETAE_0240	27	29	0.931	1062	39.3333	1
ETAE_RS01170	ETAE_0243	25	31	0.806	989	39.56	1
ETAE_RS01175	ETAE_0244	34	43	0.791	1764	51.8824	1
ETAE_RS01180	ETAE_0245	25	33	0.758	958	38.32	1
ETAE_RS01185	ETAE_0247	14	18	0.778	683	48.7857	1
ETAE_RS01190	ETAE_0248	19	23	0.826	1216	64	1
ETAE_RS01195	ETAE_0249	19	22	0.864	569	29.9474	1
ETAE_RS01200	ETAE_0250	42	52	0.808	2043	48.6429	1
ETAE_RS01205	ETAE_0251	89	103	0.864	3335	37.4719	1
ETAE_RS01210	ETAE_0252	36	55	0.655	1019	28.3056	1
ETAE_RS01215	ETAE_0254	57	78	0.731	947	16.614	1
ETAE_RS01235	ETAE_0261	32	41	0.78	1981	61.9062	1
ETAE_RS01240	ETAE_0262	5	6	0.833	205	41	1
ETAE_RS01245	ETAE_0263	33	45	0.733	1230	37.2727	1
ETAE_RS01250	ETAE_0264	6	10	0.6	94	15.6667	1
ETAE_RS01255	ETAE_0265	27	32	0.844	828	30.6667	1
ETAE_RS01260	ETAE_0266	19	22	0.864	871	45.8421	1
ETAE_RS01265	ETAE_0267	6	8	0.75	198	33	1
ETAE_RS01270	ETAE_0268	23	29	0.793	736	32	1
ETAE_RS01275	ETAE_0269	15	17	0.882	439	29.2667	1
ETAE_RS01280	ETAE_0270	41	57	0.719	2761	67.3415	1
ETAE_RS01285	ETAE_0271	28	28	1	986	35.2143	1
ETAE_RS01290	ETAE_0272	5	10	0.5	143	28.6	1
ETAE_RS01295	ETAE_0273	5	7	0.714	216	43.2	1
ETAE_RS01300	ETAE_0274	13	17	0.765	624	48	1
ETAE_RS01305	ETAE_0275	15	22	0.682	184	12.2667	1
ETAE_RS01310	ETAE_0276	3	7	0.429	39	13	1
ETAE_RS01315	ETAE_0277	13	16	0.812	344	26.4615	1
ETAE_RS01325	ETAE_0279	13	15	0.867	502	38.6154	1
ETAE_RS01330	ETAE_0280	15	19	0.789	914	60.9333	1
ETAE_RS01335	ETAE_0281	7	10	0.7	93	13.2857	1
ETAE_RS01340	ETAE_0283	46	56	0.821	1972	42.8696	1
ETAE_RS01345	ETAE_0284	70	82	0.854	4687	66.9571	1
ETAE_RS01350	ETAE_0285	31	33	0.939	983	31.7097	1
ETAE_RS01355	ETAE_0286	12	15	0.8	204	17	1
ETAE_RS01360	ETAE_0287	14	15	0.933	419	29.9286	1
ETAE_RS01365	ETAE_0288	8	9	0.889	205	25.625	1
ETAE_RS01370	ETAE_0289	25	29	0.862	1002	40.08	1
ETAE_RS01375	ETAE_0290	21	29	0.724	744	35.4286	1
ETAE_RS01380	ETAE_0291	37	52	0.712	1072	28.973	1
ETAE_RS01390	ETAE_0294	32	38	0.842	1420	44.375	1
ETAE_RS01395	ETAE_0295	13	14	0.929	308	23.6923	1
ETAE_RS01400	ETAE_0296	27	30	0.9	1457	53.963	1
ETAE_RS01405	ETAE_0297	9	11	0.818	301	33.4444	1
ETAE_RS01410	ETAE_0298	50	62	0.806	2466	49.32	1
ETAE_RS01415	ETAE_0299	26	29	0.897	1756	67.5385	1
ETAE_RS01420	ETAE_0300	10	13	0.769	452	45.2	1
ETAE_RS01425	ETAE_0301	16	22	0.727	896	56	1
ETAE_RS01430	ETAE_0302	49	64	0.766	2182	44.5306	1
ETAE_RS01440	ETAE_0306	16	24	0.667	853	53.3125	1
ETAE_RS01445	ETAE_0307	7	11	0.636	226	32.2857	1
ETAE_RS01450	ETAE_0308	37	46	0.804	1555	42.027	1
ETAE_RS01455	ETAE_0309	11	11	1	768	69.8182	1
ETAE_RS01460	ETAE_0310	36	48	0.75	963	26.75	1
ETAE_RS01465	ETAE_0311	40	56	0.714	434	10.85	1
ETAE_RS01485	ETAE_0315	298	385	0.774	11950	40.1007	1
ETAE_RS01520	ETAE_0323	217	279	0.778	6585	30.3456	1
ETAE_RS01540	ETAE_0327	7	11	0.636	154	22	1
ETAE_RS01545	ETAE_0328	13	20	0.65	338	26	1
ETAE_RS01550	ETAE_0329	25	34	0.735	521	20.84	1
ETAE_RS01555	ETAE_0330	16	19	0.842	498	31.125	1
ETAE_RS01560	ETAE_0331	35	48	0.729	1055	30.1429	1
ETAE_RS01575	ETAE_0334	11	15	0.733	194	17.6364	1
ETAE_RS01580	ETAE_0335	9	10	0.9	304	33.7778	1
ETAE_RS01585	ETAE_0336	12	15	0.8	485	40.4167	1
ETAE_RS01590	ETAE_0337	18	22	0.818	946	52.5556	1
ETAE_RS01595	ETAE_0338	42	49	0.857	1996	47.5238	1
ETAE_RS01605	ETAE_0341	51	67	0.761	1095	21.4706	1
ETAE_RS01640	ETAE_0346	27	33	0.818	715	26.4815	1
ETAE_RS01645	ETAE_0347	20	32	0.625	536	26.8	1
ETAE_RS01655	ETAE_0349	26	33	0.788	1271	48.8846	1
ETAE_RS01660	ETAE_0350	29	39	0.744	1086	37.4483	1
ETAE_RS01670		6	10	0.6	110	18.3333	1
ETAE_RS01675	ETAE_0353	30	43	0.698	804	26.8	1
ETAE_RS01690	ETAE_0356	42	50	0.84	1406	33.4762	1
ETAE_RS01695	ETAE_0357	7	8	0.875	281	40.1429	1
ETAE_RS01705	ETAE_0359	13	16	0.812	353	27.1538	1
ETAE_RS01710	ETAE_0360	60	72	0.833	2038	33.9667	1
ETAE_RS01715	ETAE_0361	9	15	0.6	201	22.3333	1
ETAE_RS01720	ETAE_0362	6	8	0.75	335	55.8333	1
ETAE_RS01725	ETAE_0363	13	15	0.867	535	41.1538	1
ETAE_RS01730	ETAE_0364	15	23	0.652	486	32.4	1
ETAE_RS01735	ETAE_0365	4	6	0.667	70	17.5	1
ETAE_RS01760	ETAE_0369	7	10	0.7	241	34.4286	1
ETAE_RS01765	ETAE_0370	14	14	1	480	34.2857	1
ETAE_RS01770	ETAE_0371	14	20	0.7	787	56.2143	1
ETAE_RS01775	ETAE_0372	14	20	0.7	514	36.7143	1
ETAE_RS01780	ETAE_0373	23	29	0.793	1425	61.9565	1
ETAE_RS01785	ETAE_0374	9	9	1	537	59.6667	1
ETAE_RS01790	ETAE_0375	47	55	0.855	2743	58.3617	1
ETAE_RS01795	ETAE_0376	16	20	0.8	1069	66.8125	1
ETAE_RS01800	ETAE_0377	53	61	0.869	1729	32.6226	1
ETAE_RS01805	ETAE_0378	68	91	0.747	1853	27.25	1
ETAE_RS01820	ETAE_0381	29	38	0.763	1561	53.8276	1
ETAE_RS01825	ETAE_0382	40	47	0.851	1028	25.7	1
ETAE_RS01830	ETAE_0383	7	12	0.583	61	8.71429	1
ETAE_RS01835	ETAE_0384	10	13	0.769	58	5.8	1
ETAE_RS01840	ETAE_0386	28	34	0.824	627	22.3929	1
ETAE_RS01845	ETAE_0387	4	7	0.571	146	36.5	1
ETAE_RS01865	ETAE_0391	25	34	0.735	530	21.2	1
ETAE_RS01875	ETAE_0393	25	32	0.781	837	33.48	1
ETAE_RS01880	ETAE_0394	11	15	0.733	553	50.2727	1
ETAE_RS01885	ETAE_0395	39	45	0.867	2005	51.4103	1
ETAE_RS01890	ETAE_0396	8	9	0.889	140	17.5	1
ETAE_RS01895	ETAE_0397	3	6	0.5	48	16	1
ETAE_RS01955	ETAE_0407	23	30	0.767	719	31.2609	1
ETAE_RS01980	ETAE_0413	32	40	0.8	1360	42.5	1
ETAE_RS01985	ETAE_0414	23	28	0.821	655	28.4783	1
ETAE_RS01990	ETAE_0415	16	20	0.8	428	26.75	1
ETAE_RS01995	ETAE_0416	31	35	0.886	924	29.8065	1
ETAE_RS02000	ETAE_0417	5	8	0.625	53	10.6	1
ETAE_RS02005	ETAE_0418	12	14	0.857	134	11.1667	1
ETAE_RS02010	ETAE_0419	48	52	0.923	1670	34.7917	1
ETAE_RS02015	ETAE_0420	12	12	1	457	38.0833	1
ETAE_RS02020	ETAE_0421	12	20	0.6	383	31.9167	1
ETAE_RS02025	ETAE_0422	8	13	0.615	239	29.875	1
ETAE_RS02030	ETAE_0423	68	86	0.791	3512	51.6471	1
ETAE_RS02035	ETAE_0426	8	9	0.889	117	14.625	1
ETAE_RS02040	ETAE_0427	7	9	0.778	92	13.1429	1
ETAE_RS02045	ETAE_0428	5	5	1	108	21.6	1
ETAE_RS02050	ETAE_0429	10	12	0.833	217	21.7	1
ETAE_RS02055	ETAE_0430	18	20	0.9	144	8	1
ETAE_RS02060	ETAE_0431	14	18	0.778	246	17.5714	1
ETAE_RS02065	ETAE_0432	9	12	0.75	222	24.6667	1
ETAE_RS02070	ETAE_0434	22	26	0.846	379	17.2273	1
ETAE_RS02075	ETAE_0435	41	51	0.804	1628	39.7073	1
ETAE_RS02080	ETAE_0436	35	45	0.778	1074	30.6857	1
ETAE_RS02085	ETAE_0437	35	47	0.745	1513	43.2286	1
ETAE_RS02090	ETAE_0438	31	37	0.838	1138	36.7097	1
ETAE_RS02095	ETAE_0439	11	12	0.917	386	35.0909	1
ETAE_RS02100	ETAE_0440	26	34	0.765	722	27.7692	1
ETAE_RS02105	ETAE_0441	23	28	0.821	825	35.8696	1
ETAE_RS02110	ETAE_0442	21	26	0.808	1055	50.2381	1
ETAE_RS02115	ETAE_0443	25	29	0.862	982	39.28	1
ETAE_RS02120	ETAE_0444	16	24	0.667	980	61.25	1
ETAE_RS02125	ETAE_0445	25	36	0.694	826	33.04	1
ETAE_RS02130	ETAE_0446	28	33	0.848	908	32.4286	1
ETAE_RS02135	ETAE_0447	25	35	0.714	653	26.12	1
ETAE_RS02140	ETAE_0448	17	17	1	516	30.3529	1
ETAE_RS02145	ETAE_0449	8	10	0.8	327	40.875	1
ETAE_RS02150	ETAE_0450	57	71	0.803	2385	41.8421	1
ETAE_RS02155	ETAE_0451	21	27	0.778	595	28.3333	1
ETAE_RS02160	ETAE_0452	20	24	0.833	721	36.05	1
ETAE_RS02170	ETAE_0453	12	19	0.632	101	8.41667	1
ETAE_RS02205	ETAE_0460	23	26	0.885	425	18.4783	1
ETAE_RS02220	ETAE_0463	30	37	0.811	1066	35.5333	1
ETAE_RS02225	ETAE_0464	18	19	0.947	344	19.1111	1
ETAE_RS02230	ETAE_0466	21	26	0.808	889	42.3333	1
ETAE_RS02235	ETAE_0467	43	59	0.729	1367	31.7907	1
ETAE_RS02240	ETAE_0468	21	30	0.7	522	24.8571	1
ETAE_RS02250	ETAE_0470	21	25	0.84	563	26.8095	1
ETAE_RS02255	ETAE_0471	3	3	1	41	13.6667	1
ETAE_RS02265	ETAE_0473	16	20	0.8	402	25.125	1
ETAE_RS02270	ETAE_0474	18	21	0.857	644	35.7778	1
ETAE_RS02290	ETAE_0475	17	23	0.739	459	27	1
ETAE_RS02300	ETAE_0477	10	11	0.909	465	46.5	1
ETAE_RS02310	ETAE_0480	30	38	0.789	823	27.4333	1
ETAE_RS02315	ETAE_0481	11	17	0.647	323	29.3636	1
ETAE_RS02320	ETAE_0482	29	39	0.744	1248	43.0345	1
ETAE_RS02325	ETAE_0483	16	16	1	420	26.25	1
ETAE_RS02330	ETAE_0484	35	49	0.714	1107	31.6286	1
ETAE_RS02335	ETAE_0486	18	28	0.643	474	26.3333	1
ETAE_RS02340	ETAE_0487	24	32	0.75	794	33.0833	1
ETAE_RS02345	ETAE_0488	32	40	0.8	619	19.3438	1
ETAE_RS02350	ETAE_0489	20	22	0.909	517	25.85	1
ETAE_RS02355	ETAE_0490	10	12	0.833	209	20.9	1
ETAE_RS02360	ETAE_0491	9	10	0.9	170	18.8889	1
ETAE_RS02365	ETAE_0492	5	8	0.625	161	32.2	1
ETAE_RS02370	ETAE_0493	4	6	0.667	126	31.5	1
ETAE_RS02375	ETAE_0494	23	34	0.676	116	5.04348	1
ETAE_RS02385	ETAE_0496	11	14	0.786	410	37.2727	1
ETAE_RS02390	ETAE_0497	31	44	0.705	426	13.7419	1
ETAE_RS02420	ETAE_0503	46	52	0.885	2366	51.4348	1
ETAE_RS02425	ETAE_0504	12	19	0.632	466	38.8333	1
ETAE_RS02430	ETAE_0505	14	15	0.933	229	16.3571	1
ETAE_RS02435	ETAE_0506	17	18	0.944	779	45.8235	1
ETAE_RS02440	ETAE_0507	18	21	0.857	955	53.0556	1
ETAE_RS02445	ETAE_0508	8	11	0.727	196	24.5	1
ETAE_RS02450	ETAE_0509	6	10	0.6	66	11	1
ETAE_RS02465	ETAE_0512	21	28	0.75	658	31.3333	1
ETAE_RS02470	ETAE_0513	9	15	0.6	73	8.11111	1
ETAE_RS02475	ETAE_0514	20	27	0.741	703	35.15	1
ETAE_RS02495	ETAE_0518	14	16	0.875	589	42.0714	1
ETAE_RS02500	ETAE_0519	18	20	0.9	739	41.0556	1
ETAE_RS02505	ETAE_0520	15	19	0.789	270	18	1
ETAE_RS02510	ETAE_0521	11	18	0.611	483	43.9091	1
ETAE_RS02515	ETAE_0522	17	22	0.773	652	38.3529	1
ETAE_RS02520	ETAE_0523	27	29	0.931	1066	39.4815	1
ETAE_RS02525	ETAE_0524	50	67	0.746	1233	24.66	1
ETAE_RS02530	ETAE_0525	19	27	0.704	372	19.5789	1
ETAE_RS02535	ETAE_0526	31	37	0.838	829	26.7419	1
ETAE_RS02540	ETAE_0527	100	117	0.855	3718	37.18	1
ETAE_RS02545	ETAE_0528	37	39	0.949	927	25.0541	1
ETAE_RS02550	ETAE_0529	47	70	0.671	1439	30.617	1
ETAE_RS02555	ETAE_0531	15	18	0.833	578	38.5333	1
ETAE_RS02560	ETAE_0532	14	17	0.824	486	34.7143	1
ETAE_RS02565	ETAE_0533	4	13	0.308	72	18	1
ETAE_RS02570	ETAE_0534	14	22	0.636	190	13.5714	1
ETAE_RS02575	ETAE_0535	12	17	0.706	355	29.5833	1
ETAE_RS02580	ETAE_0536	40	54	0.741	624	15.6	1
ETAE_RS02585	ETAE_0537	22	30	0.733	382	17.3636	1
ETAE_RS02590	ETAE_0538	16	17	0.941	352	22	1
ETAE_RS02595	ETAE_0539	17	23	0.739	424	24.9412	1
ETAE_RS02600	ETAE_0540	24	27	0.889	630	26.25	1
ETAE_RS02605	ETAE_0541	36	42	0.857	1450	40.2778	1
ETAE_RS02610	ETAE_0542	59	69	0.855	1544	26.1695	1
ETAE_RS02615	ETAE_0543	6	8	0.75	76	12.6667	1
ETAE_RS02620	ETAE_0544	15	17	0.882	778	51.8667	1
ETAE_RS02625	ETAE_0545	12	13	0.923	888	74	1
ETAE_RS02630	ETAE_0546	37	43	0.86	1817	49.1081	1
ETAE_RS02635	ETAE_0547	16	18	0.889	468	29.25	1
ETAE_RS02645	ETAE_0549	17	20	0.85	388	22.8235	1
ETAE_RS02650	ETAE_0550	14	17	0.824	933	66.6429	1
ETAE_RS02655	ETAE_0551	26	32	0.812	964	37.0769	1
ETAE_RS02660	ETAE_0552	25	28	0.893	884	35.36	1
ETAE_RS02665	ETAE_0553	20	27	0.741	594	29.7	1
ETAE_RS02695	ETAE_0555	41	65	0.631	974	23.7561	1
ETAE_RS02705	ETAE_0557	66	84	0.786	1362	20.6364	1
ETAE_RS02710	ETAE_0558	16	22	0.727	282	17.625	1
ETAE_RS02715	ETAE_0559	9	11	0.818	394	43.7778	1
ETAE_RS02720	ETAE_0560	31	37	0.838	1151	37.129	1
ETAE_RS02725	ETAE_0561	15	19	0.789	314	20.9333	1
ETAE_RS02730	ETAE_0563	9	16	0.562	287	31.8889	1
ETAE_RS02735	ETAE_0565	53	69	0.768	1521	28.6981	1
ETAE_RS02740	ETAE_0566	12	17	0.706	354	29.5	1
ETAE_RS02745	ETAE_0567	23	32	0.719	408	17.7391	1
ETAE_RS02750	ETAE_0568	19	23	0.826	364	19.1579	1
ETAE_RS02755	ETAE_0569	32	40	0.8	894	27.9375	1
ETAE_RS02760	ETAE_0570	24	34	0.706	341	14.2083	1
ETAE_RS02765	ETAE_0571	33	44	0.75	1048	31.7576	1
ETAE_RS02770	ETAE_0572	13	15	0.867	443	34.0769	1
ETAE_RS02775	ETAE_0573	12	13	0.923	682	56.8333	1
ETAE_RS02780	ETAE_0574	26	31	0.839	598	23	1
ETAE_RS02785	ETAE_0575	20	23	0.87	1046	52.3	1
ETAE_RS02805	ETAE_0579	27	35	0.771	387	14.3333	1
ETAE_RS02840	ETAE_0586	19	22	0.864	720	37.8947	1
ETAE_RS02845	ETAE_0587	9	13	0.692	270	30	1
ETAE_RS02850	ETAE_0588	22	27	0.815	765	34.7727	1
ETAE_RS02855	ETAE_0589	49	60	0.817	2288	46.6939	1
ETAE_RS02865	ETAE_0593	21	27	0.778	325	15.4762	1
ETAE_RS02870	ETAE_0594	68	89	0.764	2633	38.7206	1
ETAE_RS02875	ETAE_0595	20	23	0.87	667	33.35	1
ETAE_RS02880	ETAE_0596	18	21	0.857	490	27.2222	1
ETAE_RS02920	ETAE_0604	24	28	0.857	492	20.5	1
ETAE_RS02925	ETAE_0605	13	16	0.812	327	25.1538	1
ETAE_RS02930	ETAE_0606	45	58	0.776	1293	28.7333	1
ETAE_RS02935	ETAE_0607	55	71	0.775	1875	34.0909	1
ETAE_RS02940	ETAE_0608	14	18	0.778	296	21.1429	1
ETAE_RS02945	ETAE_0609	28	36	0.778	996	35.5714	1
ETAE_RS02950	ETAE_0610	25	27	0.926	740	29.6	1
ETAE_RS02955	ETAE_0611	32	41	0.78	890	27.8125	1
ETAE_RS02960	ETAE_0612	28	39	0.718	721	25.75	1
ETAE_RS02965	ETAE_0613	43	52	0.827	2360	54.8837	1
ETAE_RS02970	ETAE_0614	12	17	0.706	158	13.1667	1
ETAE_RS02975	ETAE_0615	17	21	0.81	694	40.8235	1
ETAE_RS02980	ETAE_0616	27	35	0.771	688	25.4815	1
ETAE_RS02985	ETAE_0617	57	72	0.792	2115	37.1053	1
ETAE_RS02990	ETAE_0618	11	17	0.647	232	21.0909	1
ETAE_RS02995	ETAE_0619	21	25	0.84	882	42	1
ETAE_RS03000	ETAE_0620	20	23	0.87	1056	52.8	1
ETAE_RS03005	ETAE_0621	32	42	0.762	808	25.25	1
ETAE_RS03010	ETAE_0623	31	43	0.721	883	28.4839	1
ETAE_RS03015	ETAE_0624	47	54	0.87	1317	28.0213	1
ETAE_RS03020	ETAE_0625	40	46	0.87	1735	43.375	1
ETAE_RS03025	ETAE_0626	8	13	0.615	394	49.25	1
ETAE_RS03030	ETAE_0627	24	35	0.686	312	13	1
ETAE_RS03130	ETAE_0647	4	10	0.4	20	5	1
ETAE_RS03135	ETAE_0648	2	3	0.667	8	4	1
ETAE_RS03140	ETAE_0649	14	17	0.824	388	27.7143	1
ETAE_RS03150	ETAE_0651	21	26	0.808	706	33.619	1
ETAE_RS03155	ETAE_0652	18	26	0.692	366	20.3333	1
ETAE_RS03160	ETAE_0653	25	36	0.694	666	26.64	1
ETAE_RS03165	ETAE_0654	8	10	0.8	280	35	1
ETAE_RS03170	ETAE_0655	17	21	0.81	423	24.8824	1
ETAE_RS03175	ETAE_0656	21	26	0.808	485	23.0952	1
ETAE_RS03180	ETAE_0657	39	48	0.812	1903	48.7949	1
ETAE_RS03185	ETAE_0658	14	17	0.824	99	7.07143	1
ETAE_RS03215	ETAE_0666	13	15	0.867	298	22.9231	1
ETAE_RS03220	ETAE_0667	7	12	0.583	189	27	1
ETAE_RS03225	ETAE_0668	19	21	0.905	446	23.4737	1
ETAE_RS03230	ETAE_0669	16	20	0.8	311	19.4375	1
ETAE_RS03245	ETAE_0672	19	22	0.864	426	22.4211	1
ETAE_RS03250	ETAE_0673	28	30	0.933	392	14	1
ETAE_RS03255	ETAE_0674	17	20	0.85	542	31.8824	1
ETAE_RS03260	ETAE_0675	11	11	1	169	15.3636	1
ETAE_RS03265	ETAE_0677	20	24	0.833	251	12.55	1
ETAE_RS03270	ETAE_0678	19	25	0.76	264	13.8947	1
ETAE_RS03275	ETAE_0679	5	7	0.714	128	25.6	1
ETAE_RS03280	ETAE_0680	20	26	0.769	537	26.85	1
ETAE_RS03285	ETAE_0681	18	26	0.692	820	45.5556	1
ETAE_RS03290	ETAE_0683	40	51	0.784	1485	37.125	1
ETAE_RS03295	ETAE_0684	42	51	0.824	1316	31.3333	1
ETAE_RS03300	ETAE_0685	15	19	0.789	913	60.8667	1
ETAE_RS03305	ETAE_0686	15	21	0.714	345	23	1
ETAE_RS03310	ETAE_0687	18	26	0.692	581	32.2778	1
ETAE_RS03325	ETAE_0690	23	27	0.852	782	34	1
ETAE_RS03335	ETAE_0692	21	29	0.724	656	31.2381	1
ETAE_RS03340	ETAE_0693	6	10	0.6	58	9.66667	1
ETAE_RS03345	ETAE_0694	29	38	0.763	739	25.4828	1
ETAE_RS03350	ETAE_0695	51	71	0.718	1592	31.2157	1
ETAE_RS03355	ETAE_0696	49	64	0.766	1409	28.7551	1
ETAE_RS03360	ETAE_0698	14	14	1	487	34.7857	1
ETAE_RS03365	ETAE_0699	24	30	0.8	444	18.5	1
ETAE_RS03370		8	8	1	195	24.375	1
ETAE_RS03375	ETAE_0701	11	13	0.846	910	82.7273	1
ETAE_RS03390	ETAE_0704	8	9	0.889	231	28.875	1
ETAE_RS03395	ETAE_0705	1	3	0.333	102	102	1
ETAE_RS03400	ETAE_0706	7	8	0.875	238	34	1
ETAE_RS03405	ETAE_0707	1	3	0.333	21	21	1
ETAE_RS03430	ETAE_0713	26	34	0.765	637	24.5	1
ETAE_RS03435	ETAE_0714	35	37	0.946	1307	37.3429	1
ETAE_RS03455	ETAE_0715	32	47	0.681	775	24.2188	1
ETAE_RS03460	ETAE_0716	19	23	0.826	374	19.6842	1
ETAE_RS03465	ETAE_0717	3	6	0.5	38	12.6667	1
ETAE_RS03470	ETAE_0718	25	27	0.926	358	14.32	1
ETAE_RS03475	ETAE_0719	20	28	0.714	322	16.1	1
ETAE_RS03480	ETAE_0720	12	15	0.8	567	47.25	1
ETAE_RS03485	ETAE_0721	20	27	0.741	595	29.75	1
ETAE_RS03490	ETAE_0722	11	15	0.733	178	16.1818	1
ETAE_RS03495	ETAE_0723	22	30	0.733	560	25.4545	1
ETAE_RS03500	ETAE_0724	15	24	0.625	280	18.6667	1
ETAE_RS03505	ETAE_0725	10	13	0.769	231	23.1	1
ETAE_RS03510	ETAE_0726	7	9	0.778	145	20.7143	1
ETAE_RS03515	ETAE_0727	16	20	0.8	448	28	1
ETAE_RS03520	ETAE_0728	8	12	0.667	181	22.625	1
ETAE_RS03525	ETAE_0729	13	15	0.867	322	24.7692	1
ETAE_RS03530	ETAE_0730	45	53	0.849	1215	27	1
ETAE_RS03535	ETAE_0731	18	25	0.72	275	15.2778	1
ETAE_RS03540	ETAE_0732	4	9	0.444	13	3.25	1
ETAE_RS03645	ETAE_0754	9	16	0.562	99	11	1
ETAE_RS03650	ETAE_0755	66	80	0.825	2051	31.0758	1
ETAE_RS03655	ETAE_0756	45	56	0.804	1182	26.2667	1
ETAE_RS03660	ETAE_0757	71	85	0.835	2588	36.4507	1
ETAE_RS03665	ETAE_0758	43	50	0.86	1052	24.4651	1
ETAE_RS03675	ETAE_0760	8	9	0.889	290	36.25	1
ETAE_RS03680	ETAE_0761	8	8	1	289	36.125	1
ETAE_RS03685	ETAE_0762	9	10	0.9	188	20.8889	1
ETAE_RS03690	ETAE_0764	11	14	0.786	315	28.6364	1
ETAE_RS03695	ETAE_0765	7	10	0.7	241	34.4286	1
ETAE_RS03700	ETAE_0766	15	19	0.789	875	58.3333	1
ETAE_RS03705	ETAE_0767	5	8	0.625	38	7.6	1
ETAE_RS03710	ETAE_0768	22	26	0.846	820	37.2727	1
ETAE_RS03715	ETAE_0769	10	15	0.667	205	20.5	1
ETAE_RS03720	ETAE_0770	17	22	0.773	784	46.1176	1
ETAE_RS03725	ETAE_0771	8	9	0.889	201	25.125	1
ETAE_RS03730	ETAE_0772	0	6	0	0	NA	1
ETAE_RS03735	ETAE_0773	45	56	0.804	1442	32.0444	1
ETAE_RS03740	ETAE_0774	56	74	0.757	1848	33	1
ETAE_RS03745	ETAE_0775	22	24	0.917	594	27	1
ETAE_RS03750	ETAE_0776	7	11	0.636	110	15.7143	1
ETAE_RS03755	ETAE_0777	16	23	0.696	164	10.25	1
ETAE_RS03780	ETAE_0782	28	33	0.848	635	22.6786	1
ETAE_RS03785	ETAE_0783	16	29	0.552	60	3.75	1
ETAE_RS03790	ETAE_0784	37	47	0.787	899	24.2973	1
ETAE_RS03795	ETAE_0785	36	48	0.75	1034	28.7222	1
ETAE_RS03800	ETAE_0786	60	80	0.75	1357	22.6167	1
ETAE_RS03805	ETAE_0788	13	20	0.65	438	33.6923	1
ETAE_RS03810	ETAE_0789	26	35	0.743	498	19.1538	1
ETAE_RS03815	ETAE_0790	24	30	0.8	856	35.6667	1
ETAE_RS03820	ETAE_0791	15	16	0.938	223	14.8667	1
ETAE_RS03825	ETAE_0792	21	26	0.808	444	21.1429	1
ETAE_RS03830	ETAE_0793	6	15	0.4	292	48.6667	1
ETAE_RS03835	ETAE_0794	23	28	0.821	764	33.2174	1
ETAE_RS03840	ETAE_0795	7	12	0.583	284	40.5714	1
ETAE_RS03845	ETAE_0796	19	27	0.704	546	28.7368	1
ETAE_RS03850	ETAE_0797	19	24	0.792	739	38.8947	1
ETAE_RS03855	ETAE_0798	25	37	0.676	710	28.4	1
ETAE_RS03865	ETAE_0799	47	73	0.644	492	10.4681	1
ETAE_RS03880	ETAE_0803	21	27	0.778	283	13.4762	1
ETAE_RS03885	ETAE_0806	20	24	0.833	519	25.95	1
ETAE_RS03890	ETAE_0807	36	41	0.878	914	25.3889	1
ETAE_RS03895	ETAE_0809	32	48	0.667	702	21.9375	1
ETAE_RS03905		4	10	0.4	65	16.25	1
ETAE_RS03910	ETAE_0815	9	11	0.818	71	7.88889	1
ETAE_RS03915	ETAE_0817	57	76	0.75	929	16.2982	1
ETAE_RS03925	ETAE_0820	165	258	0.64	2969	17.9939	1
ETAE_RS03930	ETAE_0821	56	78	0.718	1281	22.875	1
ETAE_RS03935	ETAE_0823	20	32	0.625	462	23.1	1
ETAE_RS03940	ETAE_0824	15	17	0.882	395	26.3333	1
ETAE_RS03945	ETAE_0825	12	15	0.8	169	14.0833	1
ETAE_RS03950	ETAE_0826	16	20	0.8	418	26.125	1
ETAE_RS03955	ETAE_0827	11	15	0.733	275	25	1
ETAE_RS03960	ETAE_0828	33	44	0.75	876	26.5455	1
ETAE_RS03965	ETAE_0829	12	13	0.923	416	34.6667	1
ETAE_RS03970	ETAE_0830	12	15	0.8	325	27.0833	1
ETAE_RS03975	ETAE_0831	26	42	0.619	617	23.7308	1
ETAE_RS03980	ETAE_0832	3	3	1	71	23.6667	1
ETAE_RS03985	ETAE_0833	21	28	0.75	639	30.4286	1
ETAE_RS03990	ETAE_0834	11	19	0.579	302	27.4545	1
ETAE_RS03995	ETAE_0835	7	9	0.778	152	21.7143	1
ETAE_RS04000	ETAE_0836	8	10	0.8	97	12.125	1
ETAE_RS04005	ETAE_0837	17	26	0.654	338	19.8824	1
ETAE_RS04010	ETAE_0838	12	16	0.75	295	24.5833	1
ETAE_RS04015	ETAE_0839	43	52	0.827	896	20.8372	1
ETAE_RS04020	ETAE_0840	17	25	0.68	186	10.9412	1
ETAE_RS04025	ETAE_0842	34	48	0.708	1090	32.0588	1
ETAE_RS04030	ETAE_0843	49	66	0.742	1357	27.6939	1
ETAE_RS04035	ETAE_0845	15	23	0.652	419	27.9333	1
ETAE_RS04040	ETAE_0847	38	54	0.704	807	21.2368	1
ETAE_RS04045	ETAE_0848	35	44	0.795	652	18.6286	1
ETAE_RS04050	ETAE_0850	19	22	0.864	379	19.9474	1
ETAE_RS04055	ETAE_0851	25	32	0.781	460	18.4	1
ETAE_RS04060	ETAE_0852	5	11	0.455	98	19.6	1
ETAE_RS04065	ETAE_0853	55	75	0.733	760	13.8182	1
ETAE_RS04070	ETAE_0854	18	28	0.643	382	21.2222	1
ETAE_RS04075	ETAE_0855	6	11	0.545	75	12.5	1
ETAE_RS04080	ETAE_0856	8	14	0.571	244	30.5	1
ETAE_RS04085	ETAE_0857	18	22	0.818	563	31.2778	1
ETAE_RS04090	ETAE_0858	1	2	0.5	11	11	1
ETAE_RS04095		4	6	0.667	44	11	1
ETAE_RS04100	ETAE_0860	5	7	0.714	163	32.6	1
ETAE_RS04105	ETAE_0861	16	19	0.842	500	31.25	1
ETAE_RS04110	ETAE_0862	2	4	0.5	30	15	1
ETAE_RS04115	ETAE_0863	18	28	0.643	381	21.1667	1
ETAE_RS04120	ETAE_0864	40	47	0.851	1232	30.8	1
ETAE_RS04125	ETAE_0865	6	9	0.667	136	22.6667	1
ETAE_RS04130	ETAE_0866	7	11	0.636	103	14.7143	1
ETAE_RS04135	ETAE_0867	10	12	0.833	430	43	1
ETAE_RS04140	ETAE_0868	8	12	0.667	241	30.125	1
ETAE_RS04145	ETAE_0869	13	18	0.722	320	24.6154	1
ETAE_RS04150	ETAE_0870	17	28	0.607	286	16.8235	1
ETAE_RS04155	ETAE_0871	13	15	0.867	496	38.1538	1
ETAE_RS04160	ETAE_0872	19	22	0.864	483	25.4211	1
ETAE_RS04165	ETAE_0873	5	5	1	110	22	1
ETAE_RS04170	ETAE_0874	11	13	0.846	247	22.4545	1
ETAE_RS04175	ETAE_0875	6	7	0.857	140	23.3333	1
ETAE_RS04180	ETAE_0876	4	5	0.8	36	9	1
ETAE_RS04185	ETAE_0877	17	24	0.708	309	18.1765	1
ETAE_RS04190	ETAE_0878	32	43	0.744	649	20.2812	1
ETAE_RS04195	ETAE_0879	4	6	0.667	89	22.25	1
ETAE_RS04200	ETAE_0880	13	18	0.722	310	23.8462	1
ETAE_RS04205	ETAE_0881	5	6	0.833	144	28.8	1
ETAE_RS04210	ETAE_0882	18	24	0.75	282	15.6667	1
ETAE_RS04215	ETAE_0883	19	23	0.826	394	20.7368	1
ETAE_RS04220	ETAE_0884	21	29	0.724	542	25.8095	1
ETAE_RS04225	ETAE_0885	48	65	0.738	1282	26.7083	1
ETAE_RS04230	ETAE_0886	12	15	0.8	133	11.0833	1
ETAE_RS04240	ETAE_0889	36	54	0.667	521	14.4722	1
ETAE_RS04255	ETAE_0895	51	65	0.785	955	18.7255	1
ETAE_RS04265	ETAE_0897	72	91	0.791	2078	28.8611	1
ETAE_RS04270	ETAE_0898	18	23	0.783	231	12.8333	1
ETAE_RS04275	ETAE_0899	18	30	0.6	613	34.0556	1
ETAE_RS04280	ETAE_0900	32	52	0.615	690	21.5625	1
ETAE_RS04285	ETAE_0902	25	33	0.758	507	20.28	1
ETAE_RS04290	ETAE_0903	12	18	0.667	249	20.75	1
ETAE_RS04295	ETAE_0904	14	18	0.778	526	37.5714	1
ETAE_RS04300	ETAE_0905	26	30	0.867	721	27.7308	1
ETAE_RS04305	ETAE_0906	22	35	0.629	599	27.2273	1
ETAE_RS04310	ETAE_0907	17	21	0.81	421	24.7647	1
ETAE_RS04315	ETAE_0908	9	11	0.818	274	30.4444	1
ETAE_RS04320	ETAE_0910	36	49	0.735	1118	31.0556	1
ETAE_RS04325	ETAE_0911	88	117	0.752	2122	24.1136	1
ETAE_RS04330	ETAE_0912	26	31	0.839	1017	39.1154	1
ETAE_RS04335	ETAE_0913	49	73	0.671	1475	30.102	1
ETAE_RS04340	ETAE_0914	6	15	0.4	165	27.5	1
ETAE_RS04345	ETAE_0915	16	21	0.762	568	35.5	1
ETAE_RS04350	ETAE_0916	14	17	0.824	451	32.2143	1
ETAE_RS04355	ETAE_0917	9	13	0.692	313	34.7778	1
ETAE_RS04360	ETAE_0918	15	21	0.714	325	21.6667	1
ETAE_RS04365	ETAE_0919	18	26	0.692	390	21.6667	1
ETAE_RS04370	ETAE_0920	27	32	0.844	1155	42.7778	1
ETAE_RS04375	ETAE_0921	20	24	0.833	822	41.1	1
ETAE_RS04380	ETAE_0923	9	9	1	175	19.4444	1
ETAE_RS04390	ETAE_0925	7	7	1	211	30.1429	1
ETAE_RS04395	ETAE_0926	10	11	0.909	171	17.1	1
ETAE_RS04400	ETAE_0927	16	18	0.889	439	27.4375	1
ETAE_RS04405	ETAE_0928	26	31	0.839	885	34.0385	1
ETAE_RS04410	ETAE_0929	19	22	0.864	884	46.5263	1
ETAE_RS04415	ETAE_0930	33	38	0.868	1079	32.697	1
ETAE_RS04420	ETAE_0931	38	55	0.691	622	16.3684	1
ETAE_RS04425	ETAE_0932	39	51	0.765	908	23.2821	1
ETAE_RS04430	ETAE_0934	8	9	0.889	134	16.75	1
ETAE_RS04435	ETAE_0935	19	28	0.679	562	29.5789	1
ETAE_RS04440	ETAE_0936	48	59	0.814	1306	27.2083	1
ETAE_RS04445	ETAE_0937	9	10	0.9	251	27.8889	1
ETAE_RS04450	ETAE_0939	16	19	0.842	355	22.1875	1
ETAE_RS04455	ETAE_0940	2	5	0.4	49	24.5	1
ETAE_RS04460	ETAE_0941	12	16	0.75	463	38.5833	1
ETAE_RS04465	ETAE_0942	3	5	0.6	74	24.6667	1
ETAE_RS04470	ETAE_0943	32	43	0.744	878	27.4375	1
ETAE_RS04475	ETAE_0945	22	30	0.733	519	23.5909	1
ETAE_RS04480	ETAE_0946	55	70	0.786	1987	36.1273	1
ETAE_RS04485	ETAE_0947	14	23	0.609	417	29.7857	1
ETAE_RS04490	ETAE_0948	5	6	0.833	381	76.2	1
ETAE_RS04495	ETAE_0950	43	57	0.754	1352	31.4419	1
ETAE_RS04500	ETAE_0951	30	34	0.882	912	30.4	1
ETAE_RS04505	ETAE_0952	33	39	0.846	1138	34.4848	1
ETAE_RS04510	ETAE_0953	4	6	0.667	97	24.25	1
ETAE_RS04515	ETAE_0954	28	37	0.757	732	26.1429	1
ETAE_RS04520	ETAE_0955	35	52	0.673	953	27.2286	1
ETAE_RS04530	ETAE_0957	12	15	0.8	336	28	1
ETAE_RS04535	ETAE_0958	25	34	0.735	411	16.44	1
ETAE_RS04540	ETAE_0959	34	49	0.694	250	7.35294	1
ETAE_RS04560	ETAE_0963	32	41	0.78	690	21.5625	1
ETAE_RS04565	ETAE_0964	39	45	0.867	1025	26.2821	1
ETAE_RS04570	ETAE_0965	15	19	0.789	307	20.4667	1
ETAE_RS04575	ETAE_0966	18	24	0.75	400	22.2222	1
ETAE_RS04580	ETAE_0967	15	21	0.714	633	42.2	1
ETAE_RS04585	ETAE_0968	9	16	0.562	259	28.7778	1
ETAE_RS04590	ETAE_0969	40	58	0.69	1255	31.375	1
ETAE_RS04595	ETAE_0970	38	54	0.704	1007	26.5	1
ETAE_RS04600	ETAE_0971	35	41	0.854	994	28.4	1
ETAE_RS04605	ETAE_0972	39	47	0.83	1104	28.3077	1
ETAE_RS04635	ETAE_0978	11	14	0.786	128	11.6364	1
ETAE_RS04655	ETAE_0982	28	41	0.683	412	14.7143	1
ETAE_RS04660	ETAE_0983	5	12	0.417	162	32.4	1
ETAE_RS04665	ETAE_0984	18	24	0.75	947	52.6111	1
ETAE_RS04670	ETAE_0985	11	13	0.846	313	28.4545	1
ETAE_RS04675	ETAE_0986	35	41	0.854	1564	44.6857	1
ETAE_RS04680	ETAE_0987	28	32	0.875	749	26.75	1
ETAE_RS04685	ETAE_0988	13	20	0.65	400	30.7692	1
ETAE_RS04690	ETAE_0989	10	13	0.769	359	35.9	1
ETAE_RS04715		6	8	0.75	99	16.5	1
ETAE_RS04720	ETAE_0996	40	61	0.656	631	15.775	1
ETAE_RS04730	ETAE_0998	17	18	0.944	512	30.1176	1
ETAE_RS04735	ETAE_0999	33	45	0.733	1003	30.3939	1
ETAE_RS04740	ETAE_1000	8	17	0.471	415	51.875	1
ETAE_RS04745	ETAE_1001	13	18	0.722	511	39.3077	1
ETAE_RS04750	ETAE_1003	2	5	0.4	24	12	1
ETAE_RS04755	ETAE_1004	27	37	0.73	1063	39.3704	1
ETAE_RS04760	ETAE_1005	21	26	0.808	525	25	1
ETAE_RS04765	ETAE_1006	10	11	0.909	134	13.4	1
ETAE_RS04775	ETAE_1009	18	23	0.783	181	10.0556	1
ETAE_RS04780	ETAE_1010	69	104	0.663	589	8.53623	1
ETAE_RS04785	ETAE_1011	28	42	0.667	268	9.57143	1
ETAE_RS04790	ETAE_1012	26	34	0.765	669	25.7308	1
ETAE_RS04795	ETAE_1013	4	8	0.5	90	22.5	1
ETAE_RS04800	ETAE_1014	76	92	0.826	1752	23.0526	1
ETAE_RS04805	ETAE_1016	11	15	0.733	141	12.8182	1
ETAE_RS04810	ETAE_1017	4	6	0.667	115	28.75	1
ETAE_RS04815	ETAE_1018	9	10	0.9	276	30.6667	1
ETAE_RS04820	ETAE_1019	12	17	0.706	145	12.0833	1
ETAE_RS04835	ETAE_1022	8	9	0.889	190	23.75	1
ETAE_RS04840	ETAE_1023	9	10	0.9	91	10.1111	1
ETAE_RS04845	ETAE_1024	46	55	0.836	1014	22.0435	1
ETAE_RS04860	ETAE_1027	37	47	0.787	868	23.4595	1
ETAE_RS04870	ETAE_1031	24	31	0.774	491	20.4583	1
ETAE_RS04875	ETAE_1032	95	111	0.856	2597	27.3368	1
ETAE_RS04880	ETAE_1033	30	41	0.732	428	14.2667	1
ETAE_RS04885	ETAE_1034	38	51	0.745	1292	34	1
ETAE_RS04890	ETAE_1035	6	10	0.6	91	15.1667	1
ETAE_RS04895	ETAE_1036	34	40	0.85	886	26.0588	1
ETAE_RS04900	ETAE_1037	10	16	0.625	157	15.7	1
ETAE_RS04905	ETAE_1038	8	13	0.615	206	25.75	1
ETAE_RS04910	ETAE_1039	39	55	0.709	976	25.0256	1
ETAE_RS04915	ETAE_1040	7	10	0.7	104	14.8571	1
ETAE_RS04920	ETAE_1041	3	4	0.75	68	22.6667	1
ETAE_RS04925	ETAE_1042	15	18	0.833	256	17.0667	1
ETAE_RS04930	ETAE_1043	7	13	0.538	71	10.1429	1
ETAE_RS04935	ETAE_1044	16	21	0.762	265	16.5625	1
ETAE_RS04940	ETAE_1046	26	27	0.963	454	17.4615	1
ETAE_RS04945	ETAE_1047	7	8	0.875	190	27.1429	1
ETAE_RS04950	ETAE_1048	42	52	0.808	1761	41.9286	1
ETAE_RS04955	ETAE_1049	3	3	1	36	12	1
ETAE_RS04960	ETAE_1050	37	49	0.755	1065	28.7838	1
ETAE_RS04965	ETAE_1051	24	34	0.706	620	25.8333	1
ETAE_RS04970	ETAE_1052	17	28	0.607	392	23.0588	1
ETAE_RS04975	ETAE_1053	23	29	0.793	622	27.0435	1
ETAE_RS04980	ETAE_1055	21	26	0.808	483	23	1
ETAE_RS04985	ETAE_1056	34	44	0.773	744	21.8824	1
ETAE_RS04990	ETAE_1057	15	19	0.789	153	10.2	1
ETAE_RS04995	ETAE_1058	9	16	0.562	259	28.7778	1
ETAE_RS05000	ETAE_1059	11	21	0.524	234	21.2727	1
ETAE_RS05005	ETAE_1060	24	28	0.857	573	23.875	1
ETAE_RS05010	ETAE_1061	10	11	0.909	220	22	1
ETAE_RS05015	ETAE_1062	19	24	0.792	396	20.8421	1
ETAE_RS05020	ETAE_1064	18	27	0.667	257	14.2778	1
ETAE_RS05025	ETAE_1065	37	46	0.804	749	20.2432	1
ETAE_RS05030	ETAE_1066	8	11	0.727	221	27.625	1
ETAE_RS05035	ETAE_1067	11	16	0.688	253	23	1
ETAE_RS05040	ETAE_1068	26	30	0.867	425	16.3462	1
ETAE_RS05045	ETAE_1069	51	65	0.785	1501	29.4314	1
ETAE_RS05050	ETAE_1070	44	58	0.759	1641	37.2955	1
ETAE_RS05055	ETAE_1071	23	31	0.742	730	31.7391	1
ETAE_RS05060	ETAE_1072	10	12	0.833	395	39.5	1
ETAE_RS05065	ETAE_1073	11	15	0.733	449	40.8182	1
ETAE_RS05070	ETAE_1074	16	19	0.842	225	14.0625	1
ETAE_RS05075	ETAE_1075	13	19	0.684	181	13.9231	1
ETAE_RS05080	ETAE_1076	4	9	0.444	197	49.25	1
ETAE_RS05085	ETAE_1077	7	8	0.875	301	43	1
ETAE_RS05090	ETAE_1078	38	56	0.679	705	18.5526	1
ETAE_RS05095	ETAE_1079	21	28	0.75	628	29.9048	1
ETAE_RS05100	ETAE_1080	15	21	0.714	477	31.8	1
ETAE_RS05105	ETAE_1081	28	34	0.824	946	33.7857	1
ETAE_RS05110	ETAE_1082	25	33	0.758	495	19.8	1
ETAE_RS05115	ETAE_1083	48	65	0.738	667	13.8958	1
ETAE_RS05120	ETAE_1084	19	23	0.826	817	43	1
ETAE_RS05125	ETAE_1085	11	15	0.733	164	14.9091	1
ETAE_RS05130	ETAE_1086	16	20	0.8	423	26.4375	1
ETAE_RS05135	ETAE_1087	16	18	0.889	403	25.1875	1
ETAE_RS05140	ETAE_1088	24	29	0.828	620	25.8333	1
ETAE_RS05145	ETAE_1089	13	15	0.867	371	28.5385	1
ETAE_RS05155	ETAE_1091	7	10	0.7	152	21.7143	1
ETAE_RS05160	ETAE_1092	26	37	0.703	541	20.8077	1
ETAE_RS05165	ETAE_1093	17	29	0.586	614	36.1176	1
ETAE_RS05170	ETAE_1094	15	18	0.833	243	16.2	1
ETAE_RS05175	ETAE_1095	11	19	0.579	67	6.09091	1
ETAE_RS05185	ETAE_1097	23	31	0.742	289	12.5652	1
ETAE_RS05190	ETAE_1098	15	17	0.882	259	17.2667	1
ETAE_RS05195	ETAE_1099	20	26	0.769	558	27.9	1
ETAE_RS05200	ETAE_1100	14	19	0.737	296	21.1429	1
ETAE_RS05205	ETAE_1101	16	23	0.696	212	13.25	1
ETAE_RS05210	ETAE_1102	22	30	0.733	434	19.7273	1
ETAE_RS05215	ETAE_1103	14	17	0.824	350	25	1
ETAE_RS05220	ETAE_1104	4	4	1	124	31	1
ETAE_RS05225	ETAE_1105	10	15	0.667	191	19.1	1
ETAE_RS05240	ETAE_1109	51	60	0.85	1725	33.8235	1
ETAE_RS05245	ETAE_1110	7	8	0.875	191	27.2857	1
ETAE_RS05250	ETAE_1111	9	11	0.818	249	27.6667	1
ETAE_RS05255	ETAE_1112	27	37	0.73	579	21.4444	1
ETAE_RS05260	ETAE_1114	8	11	0.727	69	8.625	1
ETAE_RS05265	ETAE_1115	3	3	1	62	20.6667	1
ETAE_RS05270	ETAE_1116	50	64	0.781	1223	24.46	1
ETAE_RS05275	ETAE_1117	10	13	0.769	181	18.1	1
ETAE_RS05280	ETAE_1118	16	19	0.842	476	29.75	1
ETAE_RS05285	ETAE_1119	13	17	0.765	457	35.1538	1
ETAE_RS05290	ETAE_1120	19	24	0.792	428	22.5263	1
ETAE_RS05295	ETAE_1121	16	19	0.842	734	45.875	1
ETAE_RS05300	ETAE_1122	44	63	0.698	1106	25.1364	1
ETAE_RS05305	ETAE_1123	11	15	0.733	163	14.8182	1
ETAE_RS05310	ETAE_1124	8	11	0.727	44	5.5	1
ETAE_RS05315	ETAE_1125	22	26	0.846	437	19.8636	1
ETAE_RS05320	ETAE_1126	16	21	0.762	390	24.375	1
ETAE_RS05325	ETAE_1127	9	12	0.75	231	25.6667	1
ETAE_RS05330	ETAE_1128	11	15	0.733	80	7.27273	1
ETAE_RS05335	ETAE_1129	17	24	0.708	121	7.11765	1
ETAE_RS05355	ETAE_1134	18	24	0.75	206	11.4444	1
ETAE_RS05360	ETAE_1135	18	21	0.857	539	29.9444	1
ETAE_RS05375	ETAE_1138	11	18	0.611	165	15	1
ETAE_RS05420	ETAE_1140	5	8	0.625	117	23.4	1
ETAE_RS05445	ETAE_1141	33	38	0.868	783	23.7273	1
ETAE_RS05450	ETAE_1142	32	40	0.8	655	20.4688	1
ETAE_RS05455	ETAE_1143	4	5	0.8	147	36.75	1
ETAE_RS05460	ETAE_1144	10	18	0.556	201	20.1	1
ETAE_RS05465	ETAE_1145	11	13	0.846	555	50.4545	1
ETAE_RS05470	ETAE_1146	10	11	0.909	242	24.2	1
ETAE_RS05480	ETAE_1149	35	62	0.565	171	4.88571	1
ETAE_RS05485	ETAE_1150	23	27	0.852	524	22.7826	1
ETAE_RS05490	ETAE_1151	12	19	0.632	234	19.5	1
ETAE_RS05495	ETAE_1152	12	18	0.667	173	14.4167	1
ETAE_RS05500	ETAE_1153	12	19	0.632	112	9.33333	1
ETAE_RS05510	ETAE_1156	22	27	0.815	503	22.8636	1
ETAE_RS05515	ETAE_1159	43	59	0.729	562	13.0698	1
ETAE_RS05520	ETAE_1160	25	32	0.781	735	29.4	1
ETAE_RS05525	ETAE_1161	40	55	0.727	1217	30.425	1
ETAE_RS05530	ETAE_1162	17	20	0.85	327	19.2353	1
ETAE_RS05535	ETAE_1163	13	19	0.684	192	14.7692	1
ETAE_RS05540	ETAE_1164	15	15	1	384	25.6	1
ETAE_RS05545	ETAE_1165	25	32	0.781	960	38.4	1
ETAE_RS05550	ETAE_1166	36	42	0.857	569	15.8056	1
ETAE_RS05555		6	8	0.75	42	7	1
ETAE_RS05560		10	14	0.714	146	14.6	1
ETAE_RS05565		21	32	0.656	330	15.7143	1
ETAE_RS05570	ETAE_1174	28	30	0.933	597	21.3214	1
ETAE_RS05575	ETAE_1175	38	45	0.844	668	17.5789	1
ETAE_RS05580	ETAE_1176	33	38	0.868	827	25.0606	1
ETAE_RS05585	ETAE_1180	18	23	0.783	218	12.1111	1
ETAE_RS05590	ETAE_1181	18	20	0.9	472	26.2222	1
ETAE_RS05595	ETAE_1182	8	9	0.889	236	29.5	1
ETAE_RS05600	ETAE_1183	8	10	0.8	291	36.375	1
ETAE_RS05605	ETAE_1184	20	20	1	344	17.2	1
ETAE_RS05610	ETAE_1185	42	54	0.778	1006	23.9524	1
ETAE_RS05620	ETAE_1187	24	32	0.75	350	14.5833	1
ETAE_RS05625	ETAE_1188	19	22	0.864	365	19.2105	1
ETAE_RS05630	ETAE_1189	15	17	0.882	224	14.9333	1
ETAE_RS05635	ETAE_1190	8	16	0.5	153	19.125	1
ETAE_RS05640	ETAE_1191	34	44	0.773	1031	30.3235	1
ETAE_RS05645	ETAE_1192	34	41	0.829	629	18.5	1
ETAE_RS05680	ETAE_1201	37	56	0.661	302	8.16216	1
ETAE_RS05710	ETAE_1212	32	48	0.667	254	7.9375	1
ETAE_RS05715	ETAE_1213	8	10	0.8	196	24.5	1
ETAE_RS05740	ETAE_1214	36	63	0.571	391	10.8611	1
ETAE_RS05745	ETAE_1215	23	24	0.958	531	23.087	1
ETAE_RS05750	ETAE_1216	37	41	0.902	921	24.8919	1
ETAE_RS05765	ETAE_1217	12	15	0.8	151	12.5833	1
ETAE_RS05770	ETAE_1218	51	63	0.81	1548	30.3529	1
ETAE_RS05775	ETAE_1219	24	32	0.75	414	17.25	1
ETAE_RS05780	ETAE_1220	34	51	0.667	612	18	1
ETAE_RS05785	ETAE_1221	12	15	0.8	114	9.5	1
ETAE_RS05790	ETAE_1222	7	11	0.636	83	11.8571	1
ETAE_RS05795	ETAE_1223	10	12	0.833	466	46.6	1
ETAE_RS05800	ETAE_1224	12	17	0.706	166	13.8333	1
ETAE_RS05805	ETAE_1225	4	10	0.4	35	8.75	1
ETAE_RS05810	ETAE_1226	11	14	0.786	349	31.7273	1
ETAE_RS05815	ETAE_1227	22	28	0.786	432	19.6364	1
ETAE_RS05820	ETAE_1228	23	34	0.676	878	38.1739	1
ETAE_RS05825	ETAE_1229	13	16	0.812	218	16.7692	1
ETAE_RS05830	ETAE_1230	13	15	0.867	461	35.4615	1
ETAE_RS05835	ETAE_1231	18	22	0.818	486	27	1
ETAE_RS05840	ETAE_1232	18	24	0.75	457	25.3889	1
ETAE_RS05845	ETAE_1233	21	31	0.677	634	30.1905	1
ETAE_RS05850	ETAE_1234	44	57	0.772	1286	29.2273	1
ETAE_RS05855	ETAE_1235	29	33	0.879	877	30.2414	1
ETAE_RS05860	ETAE_1236	16	19	0.842	289	18.0625	1
ETAE_RS05865	ETAE_1237	21	25	0.84	466	22.1905	1
ETAE_RS05870	ETAE_1238	17	31	0.548	111	6.52941	1
ETAE_RS05875	ETAE_1239	40	51	0.784	476	11.9	1
ETAE_RS05890	ETAE_1242	54	76	0.711	1180	21.8519	1
ETAE_RS05895	ETAE_1243	3	7	0.429	20	6.66667	1
ETAE_RS05900	ETAE_1244	18	21	0.857	328	18.2222	1
ETAE_RS05905		3	5	0.6	44	14.6667	1
ETAE_RS05910	ETAE_1245	83	117	0.709	1810	21.8072	1
ETAE_RS05915	ETAE_1246	15	19	0.789	243	16.2	1
ETAE_RS05920	ETAE_1248	35	47	0.745	421	12.0286	1
ETAE_RS05925	ETAE_1249	11	17	0.647	173	15.7273	1
ETAE_RS05930	ETAE_1250	7	12	0.583	56	8	1
ETAE_RS05935	ETAE_1251	8	16	0.5	150	18.75	1
ETAE_RS05940	ETAE_1252	21	30	0.7	396	18.8571	1
ETAE_RS05945	ETAE_1253	101	149	0.678	1649	16.3267	1
ETAE_RS05955	ETAE_1256	31	40	0.775	405	13.0645	1
ETAE_RS05960	ETAE_1258	5	6	0.833	19	3.8	1
ETAE_RS05965	ETAE_1259	33	51	0.647	636	19.2727	1
ETAE_RS05970	ETAE_1260	29	43	0.674	360	12.4138	1
ETAE_RS05975	ETAE_1261	24	40	0.6	211	8.79167	1
ETAE_RS05980	ETAE_1262	27	40	0.675	218	8.07407	1
ETAE_RS05985	ETAE_1263	13	17	0.765	60	4.61538	1
ETAE_RS05995	ETAE_1265	27	35	0.771	565	20.9259	1
ETAE_RS06000	ETAE_1266	10	19	0.526	136	13.6	1
ETAE_RS06005	ETAE_1267	27	42	0.643	135	5	1
ETAE_RS06010	ETAE_1269	7	9	0.778	117	16.7143	1
ETAE_RS06015	ETAE_1270	16	18	0.889	293	18.3125	1
ETAE_RS06020	ETAE_1271	50	60	0.833	1637	32.74	1
ETAE_RS06025	ETAE_1272	7	16	0.438	127	18.1429	1
ETAE_RS06030	ETAE_1274	27	38	0.711	455	16.8519	1
ETAE_RS06035	ETAE_1275	6	9	0.667	112	18.6667	1
ETAE_RS06040	ETAE_1276	7	12	0.583	80	11.4286	1
ETAE_RS06045	ETAE_1277	8	13	0.615	108	13.5	1
ETAE_RS06050	ETAE_1278	12	12	1	624	52	1
ETAE_RS06055	ETAE_1279	27	37	0.73	417	15.4444	1
ETAE_RS06060	ETAE_1280	3	7	0.429	75	25	1
ETAE_RS06065	ETAE_1281	2	10	0.2	8	4	1
ETAE_RS06070	ETAE_1282	21	28	0.75	449	21.381	1
ETAE_RS06080	ETAE_1284	43	53	0.811	726	16.8837	1
ETAE_RS06085	ETAE_1286	30	48	0.625	559	18.6333	1
ETAE_RS06090	ETAE_1287	29	30	0.967	409	14.1034	1
ETAE_RS06095	ETAE_1288	17	21	0.81	393	23.1176	1
ETAE_RS06100	ETAE_1289	47	70	0.671	757	16.1064	1
ETAE_RS06105	ETAE_1290	45	67	0.672	537	11.9333	1
ETAE_RS06150	ETAE_1299	20	33	0.606	364	18.2	1
ETAE_RS06170	ETAE_1309	12	17	0.706	138	11.5	1
ETAE_RS06185	ETAE_1310	13	15	0.867	278	21.3846	1
ETAE_RS06190	ETAE_1311	21	24	0.875	454	21.619	1
ETAE_RS06195	ETAE_1312	14	18	0.778	247	17.6429	1
ETAE_RS06200	ETAE_1313	6	7	0.857	50	8.33333	1
ETAE_RS06205	ETAE_1314	22	29	0.759	263	11.9545	1
ETAE_RS06210	ETAE_1316	20	32	0.625	562	28.1	1
ETAE_RS06215	ETAE_1317	27	39	0.692	708	26.2222	1
ETAE_RS06220	ETAE_1318	20	26	0.769	443	22.15	1
ETAE_RS06225	ETAE_1319	33	47	0.702	590	17.8788	1
ETAE_RS06230	ETAE_1320	20	27	0.741	502	25.1	1
ETAE_RS06235	ETAE_1321	42	51	0.824	1259	29.9762	1
ETAE_RS06240		5	7	0.714	150	30	1
ETAE_RS06245	ETAE_1322	15	20	0.75	288	19.2	1
ETAE_RS06250	ETAE_1323	40	53	0.755	1285	32.125	1
ETAE_RS06255	ETAE_1324	46	65	0.708	1039	22.587	1
ETAE_RS06260	ETAE_1325	25	31	0.806	541	21.64	1
ETAE_RS06265	ETAE_1326	57	74	0.77	1334	23.4035	1
ETAE_RS06270	ETAE_1327	21	29	0.724	379	18.0476	1
ETAE_RS06275	ETAE_1328	24	29	0.828	577	24.0417	1
ETAE_RS06280	ETAE_1329	34	41	0.829	412	12.1176	1
ETAE_RS06285	ETAE_1330	12	15	0.8	208	17.3333	1
ETAE_RS06290	ETAE_1332	24	29	0.828	548	22.8333	1
ETAE_RS06295		6	10	0.6	114	19	1
ETAE_RS06300	ETAE_1334	27	37	0.73	594	22	1
ETAE_RS06305	ETAE_1336	9	14	0.643	76	8.44444	1
ETAE_RS06310	ETAE_1337	17	20	0.85	259	15.2353	1
ETAE_RS06315	ETAE_1338	29	35	0.829	594	20.4828	1
ETAE_RS06320	ETAE_1339	16	26	0.615	220	13.75	1
ETAE_RS06325	ETAE_1340	39	45	0.867	755	19.359	1
ETAE_RS06330	ETAE_1341	16	20	0.8	265	16.5625	1
ETAE_RS06335	ETAE_1343	37	49	0.755	526	14.2162	1
ETAE_RS06340	ETAE_1344	27	41	0.659	1101	40.7778	1
ETAE_RS06345	ETAE_1345	20	26	0.769	361	18.05	1
ETAE_RS06350	ETAE_1346	17	19	0.895	419	24.6471	1
ETAE_RS06355	ETAE_1347	6	12	0.5	76	12.6667	1
ETAE_RS06360	ETAE_1348	7	10	0.7	62	8.85714	1
ETAE_RS06365	ETAE_1349	20	23	0.87	353	17.65	1
ETAE_RS06370	ETAE_1350	22	27	0.815	448	20.3636	1
ETAE_RS06375	ETAE_1352	16	24	0.667	296	18.5	1
ETAE_RS06380	ETAE_1353	12	16	0.75	251	20.9167	1
ETAE_RS06385	ETAE_1354	18	28	0.643	392	21.7778	1
ETAE_RS06400	ETAE_1357	11	12	0.917	195	17.7273	1
ETAE_RS06405	ETAE_1358	20	27	0.741	629	31.45	1
ETAE_RS06410	ETAE_1359	25	32	0.781	513	20.52	1
ETAE_RS06415	ETAE_1360	40	56	0.714	703	17.575	1
ETAE_RS06420	ETAE_1361	33	48	0.688	874	26.4848	1
ETAE_RS06425	ETAE_1362	21	30	0.7	258	12.2857	1
ETAE_RS06430	ETAE_1363	25	27	0.926	623	24.92	1
ETAE_RS06435	ETAE_1364	54	69	0.783	970	17.963	1
ETAE_RS06445	ETAE_1367	22	30	0.733	233	10.5909	1
ETAE_RS06450	ETAE_1368	60	94	0.638	510	8.5	1
ETAE_RS06455	ETAE_1369	14	23	0.609	127	9.07143	1
ETAE_RS06460	ETAE_1370	26	37	0.703	390	15	1
ETAE_RS06465	ETAE_1372	25	40	0.625	166	6.64	1
ETAE_RS06470	ETAE_1374	32	50	0.64	618	19.3125	1
ETAE_RS06475	ETAE_1375	9	14	0.643	106	11.7778	1
ETAE_RS06480	ETAE_1376	10	11	0.909	180	18	1
ETAE_RS06485	ETAE_1377	11	18	0.611	178	16.1818	1
ETAE_RS06490	ETAE_1378	13	17	0.765	166	12.7692	1
ETAE_RS06495	ETAE_1379	23	30	0.767	545	23.6957	1
ETAE_RS06500	ETAE_1380	13	19	0.684	158	12.1538	1
ETAE_RS06505	ETAE_1381	21	28	0.75	781	37.1905	1
ETAE_RS06510	ETAE_1382	41	55	0.745	785	19.1463	1
ETAE_RS06515	ETAE_1383	11	22	0.5	154	14	1
ETAE_RS06520	ETAE_1384	12	16	0.75	108	9	1
ETAE_RS06525	ETAE_1385	14	17	0.824	114	8.14286	1
ETAE_RS06530	ETAE_1386	25	35	0.714	688	27.52	1
ETAE_RS06535	ETAE_1387	11	17	0.647	200	18.1818	1
ETAE_RS06540		25	37	0.676	293	11.72	1
ETAE_RS06550	ETAE_1389	36	40	0.9	919	25.5278	1
ETAE_RS06555	ETAE_1390	22	24	0.917	502	22.8182	1
ETAE_RS06575	ETAE_1397	32	52	0.615	451	14.0938	1
ETAE_RS06590	ETAE_1400	13	17	0.765	100	7.69231	1
ETAE_RS06595	ETAE_1401	36	47	0.766	727	20.1944	1
ETAE_RS06630	ETAE_1408	13	18	0.722	311	23.9231	1
ETAE_RS06640	ETAE_1411	28	42	0.667	581	20.75	1
ETAE_RS06645	ETAE_1412	14	17	0.824	181	12.9286	1
ETAE_RS06660	ETAE_1414	18	28	0.643	291	16.1667	1
ETAE_RS06665	ETAE_1415	36	45	0.8	743	20.6389	1
ETAE_RS06670	ETAE_1416	20	26	0.769	435	21.75	1
ETAE_RS06675	ETAE_1417	45	63	0.714	403	8.95556	1
ETAE_RS06680	ETAE_1419	26	30	0.867	545	20.9615	1
ETAE_RS06685	ETAE_1420	10	11	0.909	82	8.2	1
ETAE_RS06690	ETAE_1421	16	21	0.762	370	23.125	1
ETAE_RS06695	ETAE_1422	24	30	0.8	800	33.3333	1
ETAE_RS06700	ETAE_1423	17	20	0.85	526	30.9412	1
ETAE_RS06705	ETAE_1424	11	14	0.786	322	29.2727	1
ETAE_RS06720	ETAE_1427	4	10	0.4	76	19	1
ETAE_RS06725	ETAE_1428	19	25	0.76	416	21.8947	1
ETAE_RS06730	ETAE_1429	10	15	0.667	348	34.8	1
ETAE_RS06735	ETAE_1430	19	22	0.864	190	10	1
ETAE_RS06740	ETAE_1431	11	15	0.733	149	13.5455	1
ETAE_RS06745	ETAE_1432	36	43	0.837	1221	33.9167	1
ETAE_RS06750	ETAE_1433	15	16	0.938	376	25.0667	1
ETAE_RS06765	ETAE_1436	8	13	0.615	162	20.25	1
ETAE_RS06770	ETAE_1437	16	23	0.696	228	14.25	1
ETAE_RS06790	ETAE_1441	14	16	0.875	179	12.7857	1
ETAE_RS06795	ETAE_1442	15	17	0.882	162	10.8	1
ETAE_RS06805	ETAE_1444	28	39	0.718	576	20.5714	1
ETAE_RS06810	ETAE_1445	24	28	0.857	144	6	1
ETAE_RS06815	ETAE_1446	12	19	0.632	211	17.5833	1
ETAE_RS06820	ETAE_1447	20	33	0.606	263	13.15	1
ETAE_RS06825	ETAE_1448	16	21	0.762	363	22.6875	1
ETAE_RS06830	ETAE_1449	28	38	0.737	440	15.7143	1
ETAE_RS06835	ETAE_1450	8	14	0.571	178	22.25	1
ETAE_RS06840	ETAE_1451	31	42	0.738	462	14.9032	1
ETAE_RS06850	ETAE_1453	10	13	0.769	370	37	1
ETAE_RS06855	ETAE_1454	7	11	0.636	59	8.42857	1
ETAE_RS06860	ETAE_1455	7	12	0.583	298	42.5714	1
ETAE_RS06875	ETAE_1458	15	18	0.833	251	16.7333	1
ETAE_RS06880	ETAE_1459	45	55	0.818	1167	25.9333	1
ETAE_RS06885	ETAE_1460	26	32	0.812	539	20.7308	1
ETAE_RS06895	ETAE_1462	17	24	0.708	163	9.58824	1
ETAE_RS06900	ETAE_1463	20	25	0.8	398	19.9	1
ETAE_RS06905	ETAE_1464	11	11	1	225	20.4545	1
ETAE_RS06910	ETAE_1465	14	19	0.737	530	37.8571	1
ETAE_RS06915	ETAE_1466	14	15	0.933	416	29.7143	1
ETAE_RS06920	ETAE_1467	12	14	0.857	265	22.0833	1
ETAE_RS06925	ETAE_1468	7	12	0.583	124	17.7143	1
ETAE_RS06930	ETAE_1469	33	42	0.786	1255	38.0303	1
ETAE_RS06935	ETAE_1470	3	5	0.6	15	5	1
ETAE_RS06945	ETAE_1473	52	64	0.812	1208	23.2308	1
ETAE_RS06950	ETAE_1474	39	48	0.812	674	17.2821	1
ETAE_RS06955	ETAE_1475	4	4	1	25	6.25	1
ETAE_RS06960	ETAE_1476	8	10	0.8	184	23	1
ETAE_RS06965	ETAE_1477	42	52	0.808	1118	26.619	1
ETAE_RS06970	ETAE_1478	28	35	0.8	837	29.8929	1
ETAE_RS06975	ETAE_1479	49	66	0.742	1238	25.2653	1
ETAE_RS06980	ETAE_1480	26	31	0.839	614	23.6154	1
ETAE_RS06985	ETAE_1481	105	133	0.789	1560	14.8571	1
ETAE_RS06990	ETAE_1482	14	24	0.583	301	21.5	1
ETAE_RS07000		8	8	1	102	12.75	1
ETAE_RS07005	ETAE_1484	13	15	0.867	277	21.3077	1
ETAE_RS07010	ETAE_1485	6	10	0.6	90	15	1
ETAE_RS07015	ETAE_1486	9	11	0.818	220	24.4444	1
ETAE_RS07020	ETAE_1487	25	31	0.806	479	19.16	1
ETAE_RS07025	ETAE_1488	55	69	0.797	961	17.4727	1
ETAE_RS07030	ETAE_1489	7	9	0.778	82	11.7143	1
ETAE_RS07035	ETAE_1491	17	22	0.773	550	32.3529	1
ETAE_RS07040	ETAE_1492	30	39	0.769	872	29.0667	1
ETAE_RS07045	ETAE_1493	48	56	0.857	894	18.625	1
ETAE_RS07050	ETAE_1494	8	12	0.667	126	15.75	1
ETAE_RS07055	ETAE_1495	7	11	0.636	151	21.5714	1
ETAE_RS07060	ETAE_1496	15	24	0.625	248	16.5333	1
ETAE_RS07065	ETAE_1497	15	19	0.789	291	19.4	1
ETAE_RS07080	ETAE_1499	22	34	0.647	717	32.5909	1
ETAE_RS07085	ETAE_1500	14	17	0.824	428	30.5714	1
ETAE_RS07090	ETAE_1502	23	34	0.676	672	29.2174	1
ETAE_RS07105	ETAE_1506	31	35	0.886	805	25.9677	1
ETAE_RS07110	ETAE_1508	53	78	0.679	1048	19.7736	1
ETAE_RS07115	ETAE_1511	18	26	0.692	266	14.7778	1
ETAE_RS07120	ETAE_1512	58	68	0.853	1022	17.6207	1
ETAE_RS07125	ETAE_1513	22	30	0.733	460	20.9091	1
ETAE_RS07130	ETAE_1514	23	33	0.697	451	19.6087	1
ETAE_RS07135	ETAE_1515	14	19	0.737	348	24.8571	1
ETAE_RS07140	ETAE_1516	17	21	0.81	484	28.4706	1
ETAE_RS07145	ETAE_1517	7	8	0.875	66	9.42857	1
ETAE_RS07155	ETAE_1520	17	22	0.773	373	21.9412	1
ETAE_RS07160	ETAE_1521	5	9	0.556	123	24.6	1
ETAE_RS07165	ETAE_1522	13	20	0.65	195	15	1
ETAE_RS07180	ETAE_1525	27	40	0.675	472	17.4815	1
ETAE_RS07185	ETAE_1526	35	49	0.714	378	10.8	1
ETAE_RS07190	ETAE_1527	14	17	0.824	140	10	1
ETAE_RS07195	ETAE_1528	23	28	0.821	543	23.6087	1
ETAE_RS07200	ETAE_1529	7	10	0.7	100	14.2857	1
ETAE_RS07205	ETAE_1530	11	16	0.688	263	23.9091	1
ETAE_RS07210	ETAE_1531	21	28	0.75	492	23.4286	1
ETAE_RS07215	ETAE_1532	26	41	0.634	504	19.3846	1
ETAE_RS07220	ETAE_1533	14	22	0.636	199	14.2143	1
ETAE_RS07225	ETAE_1534	14	16	0.875	368	26.2857	1
ETAE_RS07230	ETAE_1535	29	40	0.725	748	25.7931	1
ETAE_RS07235	ETAE_1536	15	22	0.682	198	13.2	1
ETAE_RS07240	ETAE_1537	18	19	0.947	318	17.6667	1
ETAE_RS07245	ETAE_1538	3	3	1	13	4.33333	1
ETAE_RS07250	ETAE_1539	21	25	0.84	387	18.4286	1
ETAE_RS07255	ETAE_1540	20	23	0.87	558	27.9	1
ETAE_RS07260	ETAE_1541	27	34	0.794	417	15.4444	1
ETAE_RS07265	ETAE_1542	15	19	0.789	327	21.8	1
ETAE_RS07270	ETAE_1543	12	12	1	278	23.1667	1
ETAE_RS07275	ETAE_1544	9	10	0.9	159	17.6667	1
ETAE_RS07285	ETAE_1546	17	22	0.773	799	47	1
ETAE_RS07290	ETAE_1547	8	11	0.727	115	14.375	1
ETAE_RS07295	ETAE_1548	8	11	0.727	106	13.25	1
ETAE_RS07300	ETAE_1549	15	19	0.789	312	20.8	1
ETAE_RS07305	ETAE_1550	23	29	0.793	501	21.7826	1
ETAE_RS07310	ETAE_1551	6	6	1	195	32.5	1
ETAE_RS07325	ETAE_1554	4	6	0.667	39	9.75	1
ETAE_RS07330	ETAE_1555	14	22	0.636	503	35.9286	1
ETAE_RS07335	ETAE_1556	19	29	0.655	371	19.5263	1
ETAE_RS07340	ETAE_1557	21	31	0.677	367	17.4762	1
ETAE_RS07345	ETAE_1558	17	25	0.68	445	26.1765	1
ETAE_RS07350	ETAE_1559	29	34	0.853	491	16.931	1
ETAE_RS07355	ETAE_1560	26	35	0.743	379	14.5769	1
ETAE_RS07360	ETAE_1561	52	67	0.776	937	18.0192	1
ETAE_RS07365	ETAE_1563	5	7	0.714	94	18.8	1
ETAE_RS07385	ETAE_1564	34	47	0.723	695	20.4412	1
ETAE_RS07395	ETAE_1566	16	21	0.762	238	14.875	1
ETAE_RS07400	ETAE_1567	19	23	0.826	316	16.6316	1
ETAE_RS07405	ETAE_1568	25	33	0.758	274	10.96	1
ETAE_RS07410	ETAE_1569	5	10	0.5	170	34	1
ETAE_RS07415	ETAE_1570	15	17	0.882	464	30.9333	1
ETAE_RS07420	ETAE_1571	16	18	0.889	193	12.0625	1
ETAE_RS07425	ETAE_1572	16	21	0.762	406	25.375	1
ETAE_RS07430	ETAE_1573	6	8	0.75	191	31.8333	1
ETAE_RS07435	ETAE_1574	20	30	0.667	363	18.15	1
ETAE_RS07440	ETAE_1575	33	47	0.702	715	21.6667	1
ETAE_RS07445	ETAE_1576	7	14	0.5	48	6.85714	1
ETAE_RS07450	ETAE_1577	15	20	0.75	410	27.3333	1
ETAE_RS07455	ETAE_1578	14	21	0.667	563	40.2143	1
ETAE_RS07460	ETAE_1579	13	16	0.812	239	18.3846	1
ETAE_RS07465	ETAE_1580	37	44	0.841	534	14.4324	1
ETAE_RS07470	ETAE_1581	13	19	0.684	100	7.69231	1
ETAE_RS07475	ETAE_1582	58	84	0.69	1253	21.6034	1
ETAE_RS07480	ETAE_1584	10	12	0.833	163	16.3	1
ETAE_RS07485	ETAE_1585	5	6	0.833	91	18.2	1
ETAE_RS07490	ETAE_1586	23	25	0.92	370	16.087	1
ETAE_RS07495	ETAE_1587	14	22	0.636	130	9.28571	1
ETAE_RS07500		13	17	0.765	401	30.8462	1
ETAE_RS07520	ETAE_1592	10	12	0.833	141	14.1	1
ETAE_RS07525	ETAE_1593	31	41	0.756	355	11.4516	1
ETAE_RS07530		8	12	0.667	43	5.375	1
ETAE_RS07535	ETAE_1595	7	12	0.583	72	10.2857	1
ETAE_RS07540	ETAE_1596	33	44	0.75	346	10.4848	1
ETAE_RS07545	ETAE_1598	36	40	0.9	892	24.7778	1
ETAE_RS07550	ETAE_1599	22	24	0.917	534	24.2727	1
ETAE_RS07565	ETAE_1605	12	17	0.706	152	12.6667	1
ETAE_RS07570	ETAE_1604	1	3	0.333	6	6	1
ETAE_RS07575	ETAE_1606	9	10	0.9	139	15.4444	1
ETAE_RS07580	ETAE_1607	19	25	0.76	254	13.3684	1
ETAE_RS07585	ETAE_1608	42	61	0.689	609	14.5	1
ETAE_RS07590	ETAE_1609	6	8	0.75	116	19.3333	1
ETAE_RS07595	ETAE_1610	11	15	0.733	132	12	1
ETAE_RS07600		7	10	0.7	70	10	1
ETAE_RS07620		25	43	0.581	220	8.8	1
ETAE_RS07625	ETAE_1616	5	5	1	126	25.2	1
ETAE_RS07630	ETAE_1617	3	5	0.6	18	6	1
ETAE_RS07635	ETAE_1618	3	5	0.6	50	16.6667	1
ETAE_RS07640	ETAE_1619	21	28	0.75	340	16.1905	1
ETAE_RS07645	ETAE_1620	7	7	1	189	27	1
ETAE_RS07650	ETAE_1621	5	10	0.5	43	8.6	1
ETAE_RS07655	ETAE_1622	7	20	0.35	164	23.4286	1
ETAE_RS07660	ETAE_1623	4	8	0.5	47	11.75	1
ETAE_RS07665		13	15	0.867	215	16.5385	1
ETAE_RS07670	ETAE_1625	13	19	0.684	217	16.6923	1
ETAE_RS07675	ETAE_1626	10	12	0.833	202	20.2	1
ETAE_RS07680	ETAE_1627	14	18	0.778	166	11.8571	1
ETAE_RS07685		23	33	0.697	499	21.6957	1
ETAE_RS07690		8	12	0.667	80	10	1
ETAE_RS07695	ETAE_1630	14	20	0.7	179	12.7857	1
ETAE_RS07705	ETAE_1632	3	3	1	22	7.33333	1
ETAE_RS07710	ETAE_1633	19	23	0.826	370	19.4737	1
ETAE_RS07715	ETAE_1634	17	18	0.944	160	9.41176	1
ETAE_RS07720	ETAE_1635	36	40	0.9	920	25.5556	1
ETAE_RS07725	ETAE_1636	22	24	0.917	485	22.0455	1
ETAE_RS07740		9	14	0.643	200	22.2222	1
ETAE_RS07745	ETAE_1639	18	22	0.818	246	13.6667	1
ETAE_RS07750	ETAE_1640	9	11	0.818	90	10	1
ETAE_RS07760	ETAE_1642	13	13	1	147	11.3077	1
ETAE_RS07765		5	8	0.625	54	10.8	1
ETAE_RS07770	ETAE_1645	9	12	0.75	139	15.4444	1
ETAE_RS07775	ETAE_1646	27	38	0.711	273	10.1111	1
ETAE_RS07780	ETAE_1647	18	21	0.857	353	19.6111	1
ETAE_RS07785	ETAE_1648	13	22	0.591	280	21.5385	1
ETAE_RS07790	ETAE_1649	48	69	0.696	721	15.0208	1
ETAE_RS07795	ETAE_1650	45	64	0.703	993	22.0667	1
ETAE_RS07800	ETAE_1651	20	28	0.714	248	12.4	1
ETAE_RS07805	ETAE_1652	10	14	0.714	129	12.9	1
ETAE_RS07810	ETAE_1653	14	17	0.824	117	8.35714	1
ETAE_RS07820	ETAE_1656	38	59	0.644	815	21.4474	1
ETAE_RS07825	ETAE_1657	12	17	0.706	89	7.41667	1
ETAE_RS07830	ETAE_1658	60	88	0.682	998	16.6333	1
ETAE_RS07835	ETAE_1660	26	34	0.765	599	23.0385	1
ETAE_RS07840	ETAE_1661	3	6	0.5	26	8.66667	1
ETAE_RS07845	ETAE_1662	13	21	0.619	311	23.9231	1
ETAE_RS07850	ETAE_1663	12	17	0.706	184	15.3333	1
ETAE_RS07855	ETAE_1664	32	42	0.762	334	10.4375	1
ETAE_RS07860	ETAE_1665	5	8	0.625	158	31.6	1
ETAE_RS07870	ETAE_1668	50	63	0.794	1104	22.08	1
ETAE_RS07875	ETAE_1669	30	38	0.789	424	14.1333	1
ETAE_RS07880	ETAE_1670	21	30	0.7	264	12.5714	1
ETAE_RS07885	ETAE_1671	14	22	0.636	256	18.2857	1
ETAE_RS07890	ETAE_1672	4	7	0.571	69	17.25	1
ETAE_RS07895	ETAE_1673	29	40	0.725	542	18.6897	1
ETAE_RS07900	ETAE_1674	27	35	0.771	201	7.44444	1
ETAE_RS07910	ETAE_1677	22	28	0.786	273	12.4091	1
ETAE_RS07915	ETAE_1679	6	7	0.857	55	9.16667	1
ETAE_RS07920	ETAE_1680	32	37	0.865	998	31.1875	1
ETAE_RS07930	ETAE_1682	15	20	0.75	317	21.1333	1
ETAE_RS07935	ETAE_1684	12	16	0.75	175	14.5833	1
ETAE_RS07940	ETAE_1685	10	16	0.625	160	16	1
ETAE_RS07945	ETAE_1686	21	28	0.75	369	17.5714	1
ETAE_RS07950	ETAE_1687	8	9	0.889	90	11.25	1
ETAE_RS07965	ETAE_1691	17	22	0.773	270	15.8824	1
ETAE_RS07975	ETAE_1692	37	49	0.755	494	13.3514	1
ETAE_RS07985	ETAE_1694	13	18	0.722	65	5	1
ETAE_RS07990	ETAE_1695	8	17	0.471	45	5.625	1
ETAE_RS08020	ETAE_1701	10	11	0.909	161	16.1	1
ETAE_RS08025	ETAE_1702	20	38	0.526	215	10.75	1
ETAE_RS08030	ETAE_1703	10	13	0.769	131	13.1	1
ETAE_RS08035	ETAE_1704	20	24	0.833	256	12.8	1
ETAE_RS08040	ETAE_1705	15	23	0.652	69	4.6	1
ETAE_RS08045	ETAE_1706	29	43	0.674	454	15.6552	1
ETAE_RS08050	ETAE_1707	22	31	0.71	227	10.3182	1
ETAE_RS08055	ETAE_1708	20	32	0.625	338	16.9	1
ETAE_RS08060	ETAE_1709	13	18	0.722	109	8.38462	1
ETAE_RS08065	ETAE_1710	30	38	0.789	632	21.0667	1
ETAE_RS08070	ETAE_1711	21	27	0.778	380	18.0952	1
ETAE_RS08075	ETAE_1713	28	37	0.757	345	12.3214	1
ETAE_RS08080	ETAE_1714	24	32	0.75	443	18.4583	1
ETAE_RS08085	ETAE_1715	38	55	0.691	952	25.0526	1
ETAE_RS08090	ETAE_1716	18	33	0.545	175	9.72222	1
ETAE_RS08100	ETAE_1719	52	83	0.627	682	13.1154	1
ETAE_RS08105	ETAE_1720	60	85	0.706	1019	16.9833	1
ETAE_RS08110	ETAE_1721	26	44	0.591	315	12.1154	1
ETAE_RS08115	ETAE_1722	10	15	0.667	239	23.9	1
ETAE_RS08120	ETAE_1723	6	8	0.75	102	17	1
ETAE_RS08135	ETAE_1726	80	117	0.684	1114	13.925	1
ETAE_RS08140	ETAE_1727	13	20	0.65	122	9.38462	1
ETAE_RS08145	ETAE_1728	56	81	0.691	938	16.75	1
ETAE_RS08150	ETAE_1729	16	24	0.667	199	12.4375	1
ETAE_RS08155	ETAE_1730	9	14	0.643	50	5.55556	1
ETAE_RS08160	ETAE_1731	8	11	0.727	76	9.5	1
ETAE_RS08165	ETAE_1732	5	10	0.5	44	8.8	1
ETAE_RS08170	ETAE_1733	19	29	0.655	276	14.5263	1
ETAE_RS08175	ETAE_1735	34	49	0.694	444	13.0588	1
ETAE_RS08190	ETAE_1738	28	35	0.8	354	12.6429	1
ETAE_RS08195	ETAE_1739	23	29	0.793	314	13.6522	1
ETAE_RS08200	ETAE_1740	37	47	0.787	640	17.2973	1
ETAE_RS08210	ETAE_1744	18	26	0.692	214	11.8889	1
ETAE_RS08215	ETAE_1745	20	30	0.667	252	12.6	1
ETAE_RS08220	ETAE_1747	31	45	0.689	771	24.871	1
ETAE_RS08225	ETAE_1748	30	42	0.714	747	24.9	1
ETAE_RS08230	ETAE_1749	20	35	0.571	178	8.9	1
ETAE_RS08235	ETAE_1750	26	35	0.743	442	17	1
ETAE_RS08240		5	9	0.556	72	14.4	1
ETAE_RS08245	ETAE_1753	21	23	0.913	304	14.4762	1
ETAE_RS08250	ETAE_1754	19	24	0.792	362	19.0526	1
ETAE_RS08255	ETAE_1755	25	39	0.641	362	14.48	1
ETAE_RS08260	ETAE_1756	37	47	0.787	477	12.8919	1
ETAE_RS08265	ETAE_1757	19	26	0.731	195	10.2632	1
ETAE_RS08270		10	11	0.909	170	17	1
ETAE_RS08275	ETAE_1758	32	42	0.762	605	18.9062	1
ETAE_RS08280	ETAE_1759	24	41	0.585	224	9.33333	1
ETAE_RS08295		9	22	0.409	106	11.7778	1
ETAE_RS08300	ETAE_1764	17	23	0.739	194	11.4118	1
ETAE_RS08305	ETAE_1766	14	20	0.7	171	12.2143	1
ETAE_RS08310	ETAE_1767	64	97	0.66	1025	16.0156	1
ETAE_RS08315	ETAE_1768	4	7	0.571	95	23.75	1
ETAE_RS08320	ETAE_1769	6	7	0.857	127	21.1667	1
ETAE_RS08325	ETAE_1770	44	62	0.71	537	12.2045	1
ETAE_RS08330	ETAE_1771	24	28	0.857	363	15.125	1
ETAE_RS08335		8	11	0.727	134	16.75	1
ETAE_RS08340	ETAE_1774	6	6	1	119	19.8333	1
ETAE_RS08345	ETAE_1775	5	5	1	107	21.4	1
ETAE_RS08350	ETAE_1776	11	17	0.647	176	16	1
ETAE_RS08355	ETAE_1777	7	12	0.583	91	13	1
ETAE_RS08360	ETAE_1778	64	83	0.771	1459	22.7969	1
ETAE_RS08365	ETAE_1779	34	44	0.773	537	15.7941	1
ETAE_RS08370	ETAE_1780	3	7	0.429	63	21	1
ETAE_RS08375	ETAE_1781	21	22	0.955	393	18.7143	1
ETAE_RS08380	ETAE_1782	14	22	0.636	419	29.9286	1
ETAE_RS08385	ETAE_1783	6	7	0.857	94	15.6667	1
ETAE_RS08390	ETAE_1784	59	75	0.787	1241	21.0339	1
ETAE_RS08395	ETAE_1786	24	34	0.706	232	9.66667	1
ETAE_RS08400	ETAE_1789	45	55	0.818	694	15.4222	1
ETAE_RS08405	ETAE_1791	21	28	0.75	248	11.8095	1
ETAE_RS08410	ETAE_1792	16	25	0.64	63	3.9375	1
ETAE_RS08415	ETAE_1793	26	31	0.839	414	15.9231	1
ETAE_RS08420	ETAE_1794	4	5	0.8	30	7.5	1
ETAE_RS08425	ETAE_1795	9	12	0.75	116	12.8889	1
ETAE_RS08435	ETAE_1797	48	60	0.8	951	19.8125	1
ETAE_RS08440	ETAE_1798	22	28	0.786	376	17.0909	1
ETAE_RS08445	ETAE_1799	9	16	0.562	165	18.3333	1
ETAE_RS08450	ETAE_1800	15	21	0.714	325	21.6667	1
ETAE_RS08455	ETAE_1801	11	15	0.733	189	17.1818	1
ETAE_RS08460	ETAE_1802	28	38	0.737	350	12.5	1
ETAE_RS08465	ETAE_1803	8	18	0.444	211	26.375	1
ETAE_RS08470	ETAE_1804	12	22	0.545	214	17.8333	1
ETAE_RS08475	ETAE_1805	14	17	0.824	374	26.7143	1
ETAE_RS08480	ETAE_1806	9	13	0.692	143	15.8889	1
ETAE_RS08485	ETAE_1807	16	20	0.8	169	10.5625	1
ETAE_RS08490	ETAE_1808	8	9	0.889	189	23.625	1
ETAE_RS08530	ETAE_1816	61	76	0.803	1109	18.1803	1
ETAE_RS08535	ETAE_1818	11	14	0.786	130	11.8182	1
ETAE_RS08540	ETAE_1820	9	12	0.75	111	12.3333	1
ETAE_RS08545	ETAE_1821	10	15	0.667	124	12.4	1
ETAE_RS08550	ETAE_1822	23	26	0.885	662	28.7826	1
ETAE_RS08555	ETAE_1823	8	11	0.727	74	9.25	1
ETAE_RS08560	ETAE_1826	54	62	0.871	678	12.5556	1
ETAE_RS08565	ETAE_1827	21	25	0.84	441	21	1
ETAE_RS08570	ETAE_1828	74	91	0.813	1264	17.0811	1
ETAE_RS08575	ETAE_1829	21	29	0.724	214	10.1905	1
ETAE_RS08580	ETAE_1832	8	12	0.667	140	17.5	1
ETAE_RS08585	ETAE_1833	9	11	0.818	158	17.5556	1
ETAE_RS08590	ETAE_1834	2	3	0.667	24	12	1
ETAE_RS08595	ETAE_1836	38	53	0.717	626	16.4737	1
ETAE_RS08600	ETAE_1838	18	26	0.692	289	16.0556	1
ETAE_RS08605	ETAE_1839	1	4	0.25	36	36	1
ETAE_RS08610	ETAE_1840	20	31	0.645	325	16.25	1
ETAE_RS08615	ETAE_1841	2	5	0.4	45	22.5	1
ETAE_RS08620	ETAE_1842	25	36	0.694	389	15.56	1
ETAE_RS08625	ETAE_1843	22	27	0.815	438	19.9091	1
ETAE_RS08630	ETAE_1844	9	14	0.643	267	29.6667	1
ETAE_RS08635	ETAE_1845	55	73	0.753	878	15.9636	1
ETAE_RS08640	ETAE_1847	17	22	0.773	320	18.8235	1
ETAE_RS08645	ETAE_1848	27	40	0.675	455	16.8519	1
ETAE_RS08650	ETAE_1849	12	20	0.6	256	21.3333	1
ETAE_RS08665	ETAE_1854	23	31	0.742	309	13.4348	1
ETAE_RS08670	ETAE_1858	42	55	0.764	1085	25.8333	1
ETAE_RS08675	ETAE_1859	11	11	1	129	11.7273	1
ETAE_RS08680	ETAE_1860	28	43	0.651	180	6.42857	1
ETAE_RS08685	ETAE_1861	8	15	0.533	200	25	1
ETAE_RS08690	ETAE_1862	10	17	0.588	164	16.4	1
ETAE_RS08695	ETAE_1863	27	34	0.794	522	19.3333	1
ETAE_RS08700	ETAE_1864	4	4	1	89	22.25	1
ETAE_RS08705	ETAE_1866	8	9	0.889	92	11.5	1
ETAE_RS08710	ETAE_1865	4	6	0.667	62	15.5	1
ETAE_RS08715	ETAE_1867	6	10	0.6	54	9	1
ETAE_RS08720	ETAE_1868	18	21	0.857	401	22.2778	1
ETAE_RS08750	ETAE_1875	33	34	0.971	722	21.8788	1
ETAE_RS08760	ETAE_1877	30	37	0.811	838	27.9333	1
ETAE_RS08765	ETAE_1878	25	34	0.735	347	13.88	1
ETAE_RS08770	ETAE_1879	14	20	0.7	263	18.7857	1
ETAE_RS08775	ETAE_1880	27	34	0.794	519	19.2222	1
ETAE_RS08780	ETAE_1881	18	26	0.692	105	5.83333	1
ETAE_RS08785	ETAE_1882	15	22	0.682	68	4.53333	1
ETAE_RS08795	ETAE_1884	29	36	0.806	337	11.6207	1
ETAE_RS08800	ETAE_1886	23	33	0.697	193	8.3913	1
ETAE_RS08805	ETAE_1887	10	17	0.588	351	35.1	1
ETAE_RS08810	ETAE_1888	13	18	0.722	175	13.4615	1
ETAE_RS08815	ETAE_1889	17	20	0.85	264	15.5294	1
ETAE_RS08820	ETAE_1890	6	8	0.75	203	33.8333	1
ETAE_RS08825	ETAE_1891	10	11	0.909	152	15.2	1
ETAE_RS08830	ETAE_1892	5	10	0.5	98	19.6	1
ETAE_RS08835	ETAE_1895	10	12	0.833	157	15.7	1
ETAE_RS08840	ETAE_1897	6	15	0.4	148	24.6667	1
ETAE_RS08845	ETAE_1898	25	32	0.781	667	26.68	1
ETAE_RS08850	ETAE_1899	12	21	0.571	209	17.4167	1
ETAE_RS08855	ETAE_1900	9	9	1	151	16.7778	1
ETAE_RS08860	ETAE_1902	23	31	0.742	317	13.7826	1
ETAE_RS08870	ETAE_1904	8	13	0.615	135	16.875	1
ETAE_RS08875	ETAE_1905	32	44	0.727	264	8.25	1
ETAE_RS08880	ETAE_1906	23	33	0.697	228	9.91304	1
ETAE_RS08885	ETAE_1908	7	9	0.778	106	15.1429	1
ETAE_RS08890	ETAE_1909	11	13	0.846	353	32.0909	1
ETAE_RS08895		13	16	0.812	137	10.5385	1
ETAE_RS08900	ETAE_1911	7	8	0.875	134	19.1429	1
ETAE_RS08905		3	6	0.5	14	4.66667	1
ETAE_RS08910	ETAE_1912	72	95	0.758	1864	25.8889	1
ETAE_RS08915	ETAE_1913	22	29	0.759	465	21.1364	1
ETAE_RS08920	ETAE_1915	24	33	0.727	318	13.25	1
ETAE_RS08925	ETAE_1916	19	24	0.792	693	36.4737	1
ETAE_RS08930	ETAE_1917	39	48	0.812	1004	25.7436	1
ETAE_RS08945	ETAE_1920	22	33	0.667	557	25.3182	1
ETAE_RS08950	ETAE_1921	14	17	0.824	368	26.2857	1
ETAE_RS08955	ETAE_1922	12	18	0.667	258	21.5	1
ETAE_RS08960	ETAE_1923	17	28	0.607	471	27.7059	1
ETAE_RS08965	ETAE_1924	5	10	0.5	127	25.4	1
ETAE_RS08970	ETAE_1925	15	20	0.75	265	17.6667	1
ETAE_RS08975	ETAE_1926	17	23	0.739	233	13.7059	1
ETAE_RS08980	ETAE_1927	8	10	0.8	108	13.5	1
ETAE_RS08985	ETAE_1928	18	22	0.818	324	18	1
ETAE_RS08990	ETAE_1929	17	22	0.773	265	15.5882	1
ETAE_RS08995	ETAE_1930	45	59	0.763	1512	33.6	1
ETAE_RS09000	ETAE_1932	43	52	0.827	652	15.1628	1
ETAE_RS09005	ETAE_1933	37	48	0.771	791	21.3784	1
ETAE_RS09010	ETAE_1934	62	80	0.775	768	12.3871	1
ETAE_RS09015	ETAE_1937	47	52	0.904	1089	23.1702	1
ETAE_RS09020	ETAE_1938	24	32	0.75	466	19.4167	1
ETAE_RS09025	ETAE_1939	42	55	0.764	1017	24.2143	1
ETAE_RS09030	ETAE_1940	25	33	0.758	461	18.44	1
ETAE_RS09035	ETAE_1941	32	45	0.711	561	17.5312	1
ETAE_RS09040	ETAE_1942	41	49	0.837	930	22.6829	1
ETAE_RS09045	ETAE_1943	11	14	0.786	224	20.3636	1
ETAE_RS09050	ETAE_1944	24	32	0.75	362	15.0833	1
ETAE_RS09055	ETAE_1945	38	47	0.809	661	17.3947	1
ETAE_RS09060	ETAE_1946	6	6	1	35	5.83333	1
ETAE_RS09065	ETAE_1947	11	18	0.611	256	23.2727	1
ETAE_RS09070	ETAE_1948	16	20	0.8	318	19.875	1
ETAE_RS09075	ETAE_1949	20	31	0.645	486	24.3	1
ETAE_RS09080	ETAE_1950	37	52	0.712	965	26.0811	1
ETAE_RS09085	ETAE_1951	11	14	0.786	162	14.7273	1
ETAE_RS09090	ETAE_1952	26	39	0.667	473	18.1923	1
ETAE_RS09095	ETAE_1953	17	20	0.85	380	22.3529	1
ETAE_RS09100	ETAE_1954	28	38	0.737	607	21.6786	1
ETAE_RS09105	ETAE_1955	22	28	0.786	386	17.5455	1
ETAE_RS09110	ETAE_1956	15	27	0.556	237	15.8	1
ETAE_RS09115	ETAE_1957	17	31	0.548	343	20.1765	1
ETAE_RS09120	ETAE_1958	13	16	0.812	544	41.8462	1
ETAE_RS09125	ETAE_1959	25	42	0.595	373	14.92	1
ETAE_RS09130	ETAE_1960	19	23	0.826	332	17.4737	1
ETAE_RS09140	ETAE_1963	22	28	0.786	294	13.3636	1
ETAE_RS09145	ETAE_1964	1	3	0.333	49	49	1
ETAE_RS09150	ETAE_1965	13	20	0.65	328	25.2308	1
ETAE_RS09155	ETAE_1966	8	11	0.727	119	14.875	1
ETAE_RS09165	ETAE_1968	13	19	0.684	212	16.3077	1
ETAE_RS09170	ETAE_1969	30	38	0.789	674	22.4667	1
ETAE_RS09175	ETAE_1970	9	20	0.45	159	17.6667	1
ETAE_RS09180	ETAE_1971	20	27	0.741	279	13.95	1
ETAE_RS09185	ETAE_1972	14	15	0.933	328	23.4286	1
ETAE_RS09190	ETAE_1973	16	22	0.727	306	19.125	1
ETAE_RS09195	ETAE_1974	53	75	0.707	810	15.283	1
ETAE_RS09205	ETAE_1976	16	21	0.762	648	40.5	1
ETAE_RS09210	ETAE_1977	48	66	0.727	907	18.8958	1
ETAE_RS09215	ETAE_1978	30	38	0.789	723	24.1	1
ETAE_RS09220	ETAE_1979	9	15	0.6	224	24.8889	1
ETAE_RS09225	ETAE_1980	19	28	0.679	263	13.8421	1
ETAE_RS09230	ETAE_1982	16	19	0.842	332	20.75	1
ETAE_RS09235	ETAE_1983	17	23	0.739	380	22.3529	1
ETAE_RS09240	ETAE_1984	29	40	0.725	369	12.7241	1
ETAE_RS09245	ETAE_1985	32	43	0.744	784	24.5	1
ETAE_RS09250	ETAE_1986	26	50	0.52	261	10.0385	1
ETAE_RS09255	ETAE_1987	11	18	0.611	184	16.7273	1
ETAE_RS09260	ETAE_1988	7	9	0.778	194	27.7143	1
ETAE_RS09265		28	46	0.609	354	12.6429	1
ETAE_RS09270	ETAE_1990	9	12	0.75	81	9	1
ETAE_RS09275	ETAE_1991	8	9	0.889	64	8	1
ETAE_RS09280	ETAE_1992	7	12	0.583	126	18	1
ETAE_RS09285	ETAE_1993	8	11	0.727	109	13.625	1
ETAE_RS09290	ETAE_1994	11	13	0.846	141	12.8182	1
ETAE_RS09295	ETAE_1995	8	14	0.571	36	4.5	1
ETAE_RS09300	ETAE_1996	11	15	0.733	273	24.8182	1
ETAE_RS09305	ETAE_1997	13	15	0.867	273	21	1
ETAE_RS09310	ETAE_1998	15	19	0.789	327	21.8	1
ETAE_RS09315	ETAE_1999	8	10	0.8	98	12.25	1
ETAE_RS09320	ETAE_2000	6	7	0.857	191	31.8333	1
ETAE_RS09325	ETAE_2001	15	18	0.833	263	17.5333	1
ETAE_RS09330	ETAE_2002	9	13	0.692	429	47.6667	1
ETAE_RS09335	ETAE_2003	11	14	0.786	156	14.1818	1
ETAE_RS09340	ETAE_2004	22	35	0.629	514	23.3636	1
ETAE_RS09345	ETAE_2006	13	18	0.722	278	21.3846	1
ETAE_RS09355	ETAE_2009	25	37	0.676	554	22.16	1
ETAE_RS09360	ETAE_2010	28	37	0.757	641	22.8929	1
ETAE_RS09365	ETAE_2011	18	23	0.783	270	15	1
ETAE_RS09370	ETAE_2012	8	12	0.667	146	18.25	1
ETAE_RS09375	ETAE_2013	4	9	0.444	73	18.25	1
ETAE_RS09380	ETAE_2014	16	23	0.696	176	11	1
ETAE_RS09385	ETAE_2015	7	13	0.538	74	10.5714	1
ETAE_RS09390		11	18	0.611	112	10.1818	1
ETAE_RS09395	ETAE_2017	42	48	0.875	669	15.9286	1
ETAE_RS09400	ETAE_2018	29	42	0.69	578	19.931	1
ETAE_RS09405	ETAE_2019	11	19	0.579	158	14.3636	1
ETAE_RS09415	ETAE_2021	127	180	0.706	1943	15.2992	1
ETAE_RS09425	ETAE_2024	8	16	0.5	33	4.125	1
ETAE_RS09430	ETAE_2025	56	80	0.7	933	16.6607	1
ETAE_RS09445	ETAE_2031	39	69	0.565	329	8.4359	1
ETAE_RS09455	ETAE_2033	34	61	0.557	263	7.73529	1
ETAE_RS09475	ETAE_2042	30	37	0.811	383	12.7667	1
ETAE_RS09505	ETAE_2044	36	54	0.667	762	21.1667	1
ETAE_RS09510	ETAE_2045	19	23	0.826	344	18.1053	1
ETAE_RS09515	ETAE_2046	4	8	0.5	29	7.25	1
ETAE_RS09520	ETAE_2047	11	12	0.917	365	33.1818	1
ETAE_RS09535	ETAE_2051	19	22	0.864	727	38.2632	1
ETAE_RS09540	ETAE_2052	4	7	0.571	73	18.25	1
ETAE_RS09550	ETAE_2054	26	34	0.765	552	21.2308	1
ETAE_RS09565	ETAE_2057	20	26	0.769	1204	60.2	1
ETAE_RS09570	ETAE_2058	18	23	0.783	562	31.2222	1
ETAE_RS09585	ETAE_2061	16	24	0.667	399	24.9375	1
ETAE_RS09590	ETAE_2062	17	21	0.81	281	16.5294	1
ETAE_RS09595	ETAE_2063	13	24	0.542	275	21.1538	1
ETAE_RS09615	ETAE_2067	50	69	0.725	726	14.52	1
ETAE_RS09620	ETAE_2068	9	11	0.818	225	25	1
ETAE_RS09625	ETAE_2069	14	15	0.933	238	17	1
ETAE_RS09630	ETAE_2070	21	28	0.75	528	25.1429	1
ETAE_RS09635	ETAE_2071	10	13	0.769	249	24.9	1
ETAE_RS09640	ETAE_2072	1	3	0.333	32	32	1
ETAE_RS09645	ETAE_2073	9	12	0.75	165	18.3333	1
ETAE_RS09650	ETAE_2074	22	32	0.688	375	17.0455	1
ETAE_RS09660	ETAE_2077	28	38	0.737	560	20	1
ETAE_RS09665	ETAE_2078	16	19	0.842	431	26.9375	1
ETAE_RS09670	ETAE_2079	8	12	0.667	126	15.75	1
ETAE_RS09675	ETAE_2080	5	6	0.833	83	16.6	1
ETAE_RS09680	ETAE_2081	9	10	0.9	150	16.6667	1
ETAE_RS09685	ETAE_2082	11	16	0.688	126	11.4545	1
ETAE_RS09700	ETAE_2085	6	12	0.5	64	10.6667	1
ETAE_RS09710	ETAE_2087	5	8	0.625	57	11.4	1
ETAE_RS09715	ETAE_2088	12	24	0.5	343	28.5833	1
ETAE_RS09720	ETAE_2089	90	135	0.667	1672	18.5778	1
ETAE_RS09725	ETAE_2090	37	51	0.725	756	20.4324	1
ETAE_RS09730	ETAE_2092	18	25	0.72	342	19	1
ETAE_RS09745	ETAE_2095	31	39	0.795	554	17.871	1
ETAE_RS09750	ETAE_2096	10	13	0.769	99	9.9	1
ETAE_RS09755	ETAE_2097	29	38	0.763	353	12.1724	1
ETAE_RS09780	ETAE_2102	18	29	0.621	234	13	1
ETAE_RS09785	ETAE_2103	2	5	0.4	4	2	1
ETAE_RS09790		9	20	0.45	102	11.3333	1
ETAE_RS09795	ETAE_2105	9	13	0.692	177	19.6667	1
ETAE_RS09805	ETAE_2108	22	29	0.759	260	11.8182	1
ETAE_RS09820	ETAE_2111	26	31	0.839	418	16.0769	1
ETAE_RS09825	ETAE_2112	20	24	0.833	321	16.05	1
ETAE_RS09830	ETAE_2113	15	21	0.714	431	28.7333	1
ETAE_RS09835	ETAE_2114	42	59	0.712	483	11.5	1
ETAE_RS09845	ETAE_2117	48	69	0.696	525	10.9375	1
ETAE_RS09850	ETAE_2118	20	27	0.741	190	9.5	1
ETAE_RS09855	ETAE_2119	30	37	0.811	643	21.4333	1
ETAE_RS09860	ETAE_2120	15	19	0.789	258	17.2	1
ETAE_RS09865	ETAE_2121	21	36	0.583	298	14.1905	1
ETAE_RS09870	ETAE_2122	13	22	0.591	248	19.0769	1
ETAE_RS09875	ETAE_2124	9	16	0.562	142	15.7778	1
ETAE_RS09880	ETAE_2125	11	12	0.917	345	31.3636	1
ETAE_RS09885	ETAE_2126	16	22	0.727	268	16.75	1
ETAE_RS09890	ETAE_2128	48	56	0.857	1085	22.6042	1
ETAE_RS09895	ETAE_2130	51	62	0.823	831	16.2941	1
ETAE_RS09900	ETAE_2132	30	38	0.789	887	29.5667	1
ETAE_RS09905	ETAE_2133	14	18	0.778	627	44.7857	1
ETAE_RS09910	ETAE_2134	11	13	0.846	520	47.2727	1
ETAE_RS09915	ETAE_2135	9	11	0.818	189	21	1
ETAE_RS09920	ETAE_2136	8	11	0.727	107	13.375	1
ETAE_RS09925	ETAE_2137	51	71	0.718	762	14.9412	1
ETAE_RS09930		6	7	0.857	164	27.3333	1
ETAE_RS09935	ETAE_2140	7	8	0.875	61	8.71429	1
ETAE_RS09940	ETAE_2142	25	40	0.625	623	24.92	1
ETAE_RS09945	ETAE_2143	17	27	0.63	538	31.6471	1
ETAE_RS09950	ETAE_2144	7	9	0.778	119	17	1
ETAE_RS09955	ETAE_2145	23	33	0.697	246	10.6957	1
ETAE_RS09960	ETAE_2146	11	12	0.917	211	19.1818	1
ETAE_RS09965	ETAE_2147	10	16	0.625	224	22.4	1
ETAE_RS09970	ETAE_2148	17	23	0.739	399	23.4706	1
ETAE_RS09975	ETAE_2149	27	38	0.711	689	25.5185	1
ETAE_RS09980	ETAE_2150	2	8	0.25	9	4.5	1
ETAE_RS09985	ETAE_2151	7	9	0.778	339	48.4286	1
ETAE_RS09990	ETAE_2152	18	20	0.9	399	22.1667	1
ETAE_RS09995	ETAE_2153	4	6	0.667	170	42.5	1
ETAE_RS10000	ETAE_2154	7	12	0.583	206	29.4286	1
ETAE_RS10005	ETAE_2155	10	13	0.769	360	36	1
ETAE_RS10010	ETAE_2156	13	22	0.591	204	15.6923	1
ETAE_RS10015	ETAE_2157	47	59	0.797	961	20.4468	1
ETAE_RS10035	ETAE_2161	20	27	0.741	120	6	1
ETAE_RS10040	ETAE_2162	15	19	0.789	278	18.5333	1
ETAE_RS10045	ETAE_2163	4	6	0.667	35	8.75	1
ETAE_RS10050	ETAE_2164	19	21	0.905	611	32.1579	1
ETAE_RS10055	ETAE_2165	21	32	0.656	344	16.381	1
ETAE_RS10060	ETAE_2166	22	28	0.786	593	26.9545	1
ETAE_RS10070	ETAE_2169	6	8	0.75	111	18.5	1
ETAE_RS10075	ETAE_2170	8	9	0.889	80	10	1
ETAE_RS10090	ETAE_2173	34	44	0.773	546	16.0588	1
ETAE_RS10110	ETAE_2177	20	35	0.571	334	16.7	1
ETAE_RS10120	ETAE_2179	29	36	0.806	1291	44.5172	1
ETAE_RS10125	ETAE_2180	34	43	0.791	821	24.1471	1
ETAE_RS10130	ETAE_2181	34	40	0.85	980	28.8235	1
ETAE_RS10135	ETAE_2182	68	86	0.791	1505	22.1324	1
ETAE_RS10140	ETAE_2183	20	25	0.8	424	21.2	1
ETAE_RS10150	ETAE_2185	12	16	0.75	111	9.25	1
ETAE_RS10155	ETAE_2186	9	14	0.643	130	14.4444	1
ETAE_RS10160	ETAE_2187	10	15	0.667	271	27.1	1
ETAE_RS10165	ETAE_2188	10	11	0.909	121	12.1	1
ETAE_RS10175	ETAE_2190	7	11	0.636	85	12.1429	1
ETAE_RS10180	ETAE_2191	12	15	0.8	284	23.6667	1
ETAE_RS10185	ETAE_2192	11	16	0.688	229	20.8182	1
ETAE_RS10190	ETAE_2193	19	24	0.792	666	35.0526	1
ETAE_RS10195	ETAE_2195	20	26	0.769	405	20.25	1
ETAE_RS10205	ETAE_2197	29	38	0.763	478	16.4828	1
ETAE_RS10220	ETAE_2200	11	16	0.688	123	11.1818	1
ETAE_RS10225	ETAE_2202	20	29	0.69	150	7.5	1
ETAE_RS10240	ETAE_2205	8	12	0.667	88	11	1
ETAE_RS10250	ETAE_2207	44	51	0.863	1022	23.2273	1
ETAE_RS10255	ETAE_2208	11	12	0.917	641	58.2727	1
ETAE_RS10260	ETAE_2209	7	11	0.636	205	29.2857	1
ETAE_RS10265	ETAE_2210	24	34	0.706	392	16.3333	1
ETAE_RS10270	ETAE_2211	8	10	0.8	89	11.125	1
ETAE_RS10275	ETAE_2212	28	35	0.8	506	18.0714	1
ETAE_RS10280	ETAE_2214	25	28	0.893	511	20.44	1
ETAE_RS10285	ETAE_2215	35	41	0.854	1091	31.1714	1
ETAE_RS10290	ETAE_2216	19	24	0.792	397	20.8947	1
ETAE_RS10295	ETAE_2217	24	33	0.727	410	17.0833	1
ETAE_RS10300	ETAE_2218	14	20	0.7	327	23.3571	1
ETAE_RS10305	ETAE_2219	50	66	0.758	1538	30.76	1
ETAE_RS10310	ETAE_2220	12	17	0.706	296	24.6667	1
ETAE_RS10315	ETAE_2221	20	31	0.645	682	34.1	1
ETAE_RS10320	ETAE_2222	32	39	0.821	838	26.1875	1
ETAE_RS10325	ETAE_2223	28	36	0.778	1136	40.5714	1
ETAE_RS10330	ETAE_2224	24	29	0.828	272	11.3333	1
ETAE_RS10345	ETAE_2227	10	18	0.556	146	14.6	1
ETAE_RS10350	ETAE_2228	74	98	0.755	1898	25.6486	1
ETAE_RS10355	ETAE_2229	27	28	0.964	595	22.037	1
ETAE_RS10360	ETAE_2230	13	18	0.722	306	23.5385	1
ETAE_RS10365	ETAE_2231	13	20	0.65	410	31.5385	1
ETAE_RS10370	ETAE_2232	17	23	0.739	548	32.2353	1
ETAE_RS10375	ETAE_2233	18	25	0.72	432	24	1
ETAE_RS10380	ETAE_2234	16	21	0.762	608	38	1
ETAE_RS10385	ETAE_2235	10	12	0.833	235	23.5	1
ETAE_RS10390	ETAE_2236	25	30	0.833	562	22.48	1
ETAE_RS10395	ETAE_2237	6	10	0.6	177	29.5	1
ETAE_RS10400	ETAE_2238	11	17	0.647	177	16.0909	1
ETAE_RS10405	ETAE_2239	6	8	0.75	124	20.6667	1
ETAE_RS10410	ETAE_2240	12	18	0.667	338	28.1667	1
ETAE_RS10415	ETAE_2241	9	11	0.818	63	7	1
ETAE_RS10420	ETAE_2242	11	13	0.846	295	26.8182	1
ETAE_RS10425	ETAE_2243	42	59	0.712	1119	26.6429	1
ETAE_RS10450	ETAE_2260	10	17	0.588	173	17.3	1
ETAE_RS10455	ETAE_2261	17	24	0.708	357	21	1
ETAE_RS10460	ETAE_2263	35	41	0.854	761	21.7429	1
ETAE_RS10465	ETAE_2264	27	42	0.643	604	22.3704	1
ETAE_RS10470	ETAE_2266	29	41	0.707	943	32.5172	1
ETAE_RS10475	ETAE_2267	9	14	0.643	289	32.1111	1
ETAE_RS10480	ETAE_2268	11	17	0.647	177	16.0909	1
ETAE_RS10490	ETAE_2270	29	35	0.829	419	14.4483	1
ETAE_RS10500	ETAE_2273	55	89	0.618	864	15.7091	1
ETAE_RS10505	ETAE_2275	14	18	0.778	471	33.6429	1
ETAE_RS10510	ETAE_2276	16	19	0.842	327	20.4375	1
ETAE_RS10515	ETAE_2277	17	25	0.68	724	42.5882	1
ETAE_RS10520	ETAE_2278	21	30	0.7	650	30.9524	1
ETAE_RS10525	ETAE_2279	14	18	0.778	280	20	1
ETAE_RS10530	ETAE_2280	12	18	0.667	226	18.8333	1
ETAE_RS10535	ETAE_2281	13	14	0.929	145	11.1538	1
ETAE_RS10540	ETAE_2282	14	17	0.824	380	27.1429	1
ETAE_RS10545	ETAE_2283	22	33	0.667	663	30.1364	1
ETAE_RS10550	ETAE_2284	47	59	0.797	1295	27.5532	1
ETAE_RS10555	ETAE_2285	21	30	0.7	656	31.2381	1
ETAE_RS10560	ETAE_2286	5	6	0.833	116	23.2	1
ETAE_RS10565	ETAE_2287	30	37	0.811	1062	35.4	1
ETAE_RS10570	ETAE_2288	17	21	0.81	472	27.7647	1
ETAE_RS10575	ETAE_2289	34	38	0.895	676	19.8824	1
ETAE_RS10580	ETAE_2291	26	34	0.765	607	23.3462	1
ETAE_RS10585	ETAE_2292	38	51	0.745	587	15.4474	1
ETAE_RS10590	ETAE_2294	42	56	0.75	1097	26.119	1
ETAE_RS10595	ETAE_2295	19	26	0.731	437	23	1
ETAE_RS10600	ETAE_2296	9	13	0.692	114	12.6667	1
ETAE_RS10605	ETAE_2297	24	28	0.857	685	28.5417	1
ETAE_RS10610	ETAE_2298	26	29	0.897	324	12.4615	1
ETAE_RS10615	ETAE_2299	9	13	0.692	181	20.1111	1
ETAE_RS10620	ETAE_2300	25	33	0.758	568	22.72	1
ETAE_RS10625	ETAE_2301	30	42	0.714	509	16.9667	1
ETAE_RS10630	ETAE_2302	10	23	0.435	87	8.7	1
ETAE_RS10635	ETAE_2303	20	25	0.8	432	21.6	1
ETAE_RS10645	ETAE_2307	26	30	0.867	643	24.7308	1
ETAE_RS10650	ETAE_2308	9	16	0.562	203	22.5556	1
ETAE_RS10655	ETAE_2309	6	9	0.667	93	15.5	1
ETAE_RS10660	ETAE_2310	18	21	0.857	337	18.7222	1
ETAE_RS10665	ETAE_2311	38	59	0.644	1071	28.1842	1
ETAE_RS10670	ETAE_2312	26	28	0.929	715	27.5	1
ETAE_RS10675	ETAE_2313	14	17	0.824	329	23.5	1
ETAE_RS10680	ETAE_2314	4	6	0.667	133	33.25	1
ETAE_RS10685	ETAE_2315	37	48	0.771	929	25.1081	1
ETAE_RS10695	ETAE_2317	29	38	0.763	521	17.9655	1
ETAE_RS10715	ETAE_2320	26	30	0.867	549	21.1154	1
ETAE_RS10720	ETAE_2321	32	36	0.889	1077	33.6562	1
ETAE_RS10725	ETAE_2322	12	12	1	310	25.8333	1
ETAE_RS10730	ETAE_2323	17	24	0.708	738	43.4118	1
ETAE_RS10735	ETAE_2324	14	20	0.7	655	46.7857	1
ETAE_RS10740	ETAE_2326	8	12	0.667	170	21.25	1
ETAE_RS10745	ETAE_2327	28	36	0.778	861	30.75	1
ETAE_RS10750	ETAE_2328	11	15	0.733	210	19.0909	1
ETAE_RS10755	ETAE_2329	22	32	0.688	619	28.1364	1
ETAE_RS10760	ETAE_2330	32	34	0.941	1180	36.875	1
ETAE_RS10765	ETAE_2331	22	27	0.815	551	25.0455	1
ETAE_RS10770	ETAE_2332	21	24	0.875	720	34.2857	1
ETAE_RS10775	ETAE_2333	63	78	0.808	2446	38.8254	1
ETAE_RS10780	ETAE_2334	10	13	0.769	54	5.4	1
ETAE_RS10785	ETAE_2335	56	73	0.767	1690	30.1786	1
ETAE_RS10795	ETAE_2337	10	14	0.714	58	5.8	1
ETAE_RS10815	ETAE_2341	39	52	0.75	1133	29.0513	1
ETAE_RS10820	ETAE_2342	24	25	0.96	715	29.7917	1
ETAE_RS10825	ETAE_2343	9	13	0.692	300	33.3333	1
ETAE_RS10830	ETAE_2344	8	9	0.889	335	41.875	1
ETAE_RS10835	ETAE_2345	0	2	0	0	NA	1
ETAE_RS10840	ETAE_2346	8	10	0.8	473	59.125	1
ETAE_RS10845	ETAE_2347	19	23	0.826	392	20.6316	1
ETAE_RS10850	ETAE_2348	11	19	0.579	266	24.1818	1
ETAE_RS10855	ETAE_2349	12	18	0.667	226	18.8333	1
ETAE_RS10860	ETAE_2350	23	32	0.719	464	20.1739	1
ETAE_RS10865	ETAE_2351	14	18	0.778	392	28	1
ETAE_RS10870	ETAE_2352	17	25	0.68	697	41	1
ETAE_RS10875	ETAE_2354	11	18	0.611	278	25.2727	1
ETAE_RS10880	ETAE_2355	17	23	0.739	329	19.3529	1
ETAE_RS10885	ETAE_2356	18	24	0.75	768	42.6667	1
ETAE_RS10890	ETAE_2357	11	14	0.786	287	26.0909	1
ETAE_RS10895	ETAE_2358	27	31	0.871	407	15.0741	1
ETAE_RS10900	ETAE_2359	23	29	0.793	411	17.8696	1
ETAE_RS10905	ETAE_2360	9	12	0.75	132	14.6667	1
ETAE_RS10910	ETAE_2361	43	51	0.843	1478	34.3721	1
ETAE_RS10915	ETAE_2362	6	8	0.75	198	33	1
ETAE_RS10920	ETAE_2363	8	10	0.8	61	7.625	1
ETAE_RS10925	ETAE_2364	40	47	0.851	1398	34.95	1
ETAE_RS10930	ETAE_2365	28	36	0.778	730	26.0714	1
ETAE_RS10935	ETAE_2366	33	37	0.892	1043	31.6061	1
ETAE_RS10940	ETAE_2367	26	33	0.788	810	31.1538	1
ETAE_RS10945		9	13	0.692	34	3.77778	1
ETAE_RS10950	ETAE_2369	36	49	0.735	486	13.5	1
ETAE_RS10955	ETAE_2370	18	22	0.818	439	24.3889	1
ETAE_RS10960	ETAE_2371	41	54	0.759	1252	30.5366	1
ETAE_RS11030	ETAE_2386	20	26	0.769	358	17.9	1
ETAE_RS11035	ETAE_2387	13	20	0.65	649	49.9231	1
ETAE_RS11040	ETAE_2388	25	28	0.893	2105	84.2	1
ETAE_RS11045	ETAE_2389	11	16	0.688	304	27.6364	1
ETAE_RS11050	ETAE_2390	5	8	0.625	76	15.2	1
ETAE_RS11055	ETAE_2391	25	31	0.806	1194	47.76	1
ETAE_RS11060	ETAE_2392	15	18	0.833	417	27.8	1
ETAE_RS11065	ETAE_2393	32	39	0.821	1117	34.9062	1
ETAE_RS11070	ETAE_2394	9	12	0.75	104	11.5556	1
ETAE_RS11075	ETAE_2395	14	20	0.7	789	56.3571	1
ETAE_RS11080	ETAE_2396	10	12	0.833	157	15.7	1
ETAE_RS11085		7	10	0.7	73	10.4286	1
ETAE_RS11100	ETAE_2399	13	19	0.684	279	21.4615	1
ETAE_RS11110	ETAE_2401	13	15	0.867	462	35.5385	1
ETAE_RS11115	ETAE_2402	11	12	0.917	140	12.7273	1
ETAE_RS11120	ETAE_2403	18	24	0.75	324	18	1
ETAE_RS11125	ETAE_2404	10	14	0.714	245	24.5	1
ETAE_RS11130	ETAE_2405	17	22	0.773	694	40.8235	1
ETAE_RS11135	ETAE_2407	8	9	0.889	100	12.5	1
ETAE_RS11140	ETAE_2408	3	10	0.3	9	3	1
ETAE_RS11145	ETAE_2409	46	56	0.821	1993	43.3261	1
ETAE_RS11150	ETAE_2410	9	16	0.562	111	12.3333	1
ETAE_RS11155	ETAE_2411	10	14	0.714	108	10.8	1
ETAE_RS11190	ETAE_2418	6	8	0.75	240	40	1
ETAE_RS11195	ETAE_2419	6	9	0.667	77	12.8333	1
ETAE_RS11200	ETAE_2420	22	26	0.846	615	27.9545	1
ETAE_RS11210	ETAE_2422	33	41	0.805	468	14.1818	1
ETAE_RS11215	ETAE_2423	5	7	0.714	65	13	1
ETAE_RS11220	ETAE_2424	17	24	0.708	460	27.0588	1
ETAE_RS11225	ETAE_2425	13	18	0.722	425	32.6923	1
ETAE_RS11230	ETAE_2426	34	49	0.694	1086	31.9412	1
ETAE_RS11235	ETAE_2428	12	17	0.706	104	8.66667	1
ETAE_RS11240	ETAE_2429	8	12	0.667	182	22.75	1
ETAE_RS11245	ETAE_2430	40	50	0.8	682	17.05	1
ETAE_RS11250	ETAE_2431	10	16	0.625	111	11.1	1
ETAE_RS11255	ETAE_2432	25	33	0.758	538	21.52	1
ETAE_RS11260		4	8	0.5	51	12.75	1
ETAE_RS11265	ETAE_2434	35	41	0.854	972	27.7714	1
ETAE_RS11270	ETAE_2435	15	18	0.833	375	25	1
ETAE_RS11275	ETAE_2436	27	38	0.711	649	24.037	1
ETAE_RS11280	ETAE_2437	42	55	0.764	1213	28.881	1
ETAE_RS11285	ETAE_2438	3	4	0.75	73	24.3333	1
ETAE_RS11290	ETAE_2439	20	25	0.8	574	28.7	1
ETAE_RS11295	ETAE_2440	12	16	0.75	130	10.8333	1
ETAE_RS11300	ETAE_2441	29	38	0.763	672	23.1724	1
ETAE_RS11305	ETAE_2442	17	20	0.85	576	33.8824	1
ETAE_RS11310	ETAE_2443	63	86	0.733	1411	22.3968	1
ETAE_RS11315	ETAE_2444	10	13	0.769	225	22.5	1
ETAE_RS11320	ETAE_2445	15	19	0.789	176	11.7333	1
ETAE_RS11325	ETAE_2446	24	31	0.774	411	17.125	1
ETAE_RS11330	ETAE_2447	4	7	0.571	60	15	1
ETAE_RS11335	ETAE_2448	5	10	0.5	34	6.8	1
ETAE_RS11340		8	8	1	409	51.125	1
ETAE_RS11345	ETAE_2451	45	54	0.833	938	20.8444	1
ETAE_RS11350	ETAE_2452	25	30	0.833	821	32.84	1
ETAE_RS11355	ETAE_2453	19	29	0.655	627	33	1
ETAE_RS11360	ETAE_2454	10	13	0.769	496	49.6	1
ETAE_RS11365	ETAE_2455	13	20	0.65	188	14.4615	1
ETAE_RS11370	ETAE_2456	29	42	0.69	801	27.6207	1
ETAE_RS11375	ETAE_2457	9	10	0.9	297	33	1
ETAE_RS11380	ETAE_2458	5	7	0.714	121	24.2	1
ETAE_RS11385	ETAE_2459	18	19	0.947	399	22.1667	1
ETAE_RS11390	ETAE_2460	8	12	0.667	194	24.25	1
ETAE_RS11395	ETAE_2461	8	11	0.727	125	15.625	1
ETAE_RS11400	ETAE_2462	15	17	0.882	133	8.86667	1
ETAE_RS11405	ETAE_2463	19	29	0.655	352	18.5263	1
ETAE_RS11410	ETAE_2464	49	65	0.754	1258	25.6735	1
ETAE_RS11420	ETAE_2465	46	64	0.719	810	17.6087	1
ETAE_RS11435	ETAE_2470	28	39	0.718	375	13.3929	1
ETAE_RS11445		25	32	0.781	678	27.12	1
ETAE_RS11450		23	30	0.767	440	19.1304	1
ETAE_RS11455		25	26	0.962	458	18.32	1
ETAE_RS11460	ETAE_2476	31	37	0.838	641	20.6774	1
ETAE_RS11465		12	17	0.706	514	42.8333	1
ETAE_RS11475	ETAE_2478	36	40	0.9	904	25.1111	1
ETAE_RS11480	ETAE_2479	20	24	0.833	486	24.3	1
ETAE_RS11485	ETAE_2480	18	24	0.75	256	14.2222	1
ETAE_RS11490	ETAE_2481	13	20	0.65	117	9	1
ETAE_RS11500	ETAE_2484	13	26	0.5	251	19.3077	1
ETAE_RS11505		7	12	0.583	57	8.14286	1
ETAE_RS11510	ETAE_2485	19	24	0.792	453	23.8421	1
ETAE_RS11520	ETAE_2489	14	21	0.667	136	9.71429	1
ETAE_RS11525	ETAE_2490	19	22	0.864	266	14	1
ETAE_RS11530	ETAE_2491	16	22	0.727	228	14.25	1
ETAE_RS11535	ETAE_2492	37	50	0.74	607	16.4054	1
ETAE_RS11540	ETAE_2493	21	28	0.75	410	19.5238	1
ETAE_RS11545	ETAE_2495	12	13	0.923	245	20.4167	1
ETAE_RS11555	ETAE_2497	23	30	0.767	252	10.9565	1
ETAE_RS11560	ETAE_2498	63	86	0.733	1567	24.873	1
ETAE_RS11565	ETAE_2499	16	21	0.762	360	22.5	1
ETAE_RS11570	ETAE_2500	50	63	0.794	1316	26.32	1
ETAE_RS11575	ETAE_2502	28	35	0.8	796	28.4286	1
ETAE_RS11580	ETAE_2503	57	79	0.722	1020	17.8947	1
ETAE_RS11585	ETAE_2504	11	13	0.846	498	45.2727	1
ETAE_RS11590	ETAE_2505	5	7	0.714	134	26.8	1
ETAE_RS11595	ETAE_2507	32	40	0.8	614	19.1875	1
ETAE_RS11600	ETAE_2508	7	9	0.778	208	29.7143	1
ETAE_RS11605	ETAE_2509	45	52	0.865	1259	27.9778	1
ETAE_RS11610	ETAE_2510	9	11	0.818	663	73.6667	1
ETAE_RS11615	ETAE_2511	8	8	1	199	24.875	1
ETAE_RS11620	ETAE_2512	5	8	0.625	235	47	1
ETAE_RS11625	ETAE_2513	6	16	0.375	36	6	1
ETAE_RS11630	ETAE_2514	6	6	1	121	20.1667	1
ETAE_RS11635	ETAE_2515	20	23	0.87	807	40.35	1
ETAE_RS11640	ETAE_2516	14	18	0.778	211	15.0714	1
ETAE_RS11645	ETAE_2517	16	20	0.8	452	28.25	1
ETAE_RS11650	ETAE_2518	37	48	0.771	1133	30.6216	1
ETAE_RS11655	ETAE_2520	26	28	0.929	540	20.7692	1
ETAE_RS11660	ETAE_2521	18	33	0.545	368	20.4444	1
ETAE_RS11665	ETAE_2522	9	12	0.75	180	20	1
ETAE_RS11670	ETAE_2523	42	61	0.689	511	12.1667	1
ETAE_RS11675	ETAE_2525	17	21	0.81	313	18.4118	1
ETAE_RS11680	ETAE_2526	20	27	0.741	763	38.15	1
ETAE_RS11685	ETAE_2527	35	45	0.778	926	26.4571	1
ETAE_RS11690	ETAE_2528	30	47	0.638	1033	34.4333	1
ETAE_RS11695	ETAE_2529	32	36	0.889	838	26.1875	1
ETAE_RS11700	ETAE_2530	27	35	0.771	859	31.8148	1
ETAE_RS11705	ETAE_2531	15	24	0.625	338	22.5333	1
ETAE_RS11710	ETAE_2532	5	5	1	146	29.2	1
ETAE_RS11715	ETAE_2533	20	27	0.741	573	28.65	1
ETAE_RS11720	ETAE_2534	20	25	0.8	404	20.2	1
ETAE_RS11725	ETAE_2535	15	25	0.6	227	15.1333	1
ETAE_RS11735	ETAE_2537	23	34	0.676	423	18.3913	1
ETAE_RS11740	ETAE_2538	11	17	0.647	94	8.54545	1
ETAE_RS11745	ETAE_2539	6	9	0.667	33	5.5	1
ETAE_RS11750	ETAE_2540	12	16	0.75	220	18.3333	1
ETAE_RS11755	ETAE_2541	17	25	0.68	586	34.4706	1
ETAE_RS11760	ETAE_2543	17	20	0.85	268	15.7647	1
ETAE_RS11765	ETAE_2544	19	23	0.826	592	31.1579	1
ETAE_RS11770	ETAE_2545	11	19	0.579	248	22.5455	1
ETAE_RS11775	ETAE_2546	3	5	0.6	99	33	1
ETAE_RS11780	ETAE_2547	32	43	0.744	1144	35.75	1
ETAE_RS11785	ETAE_2550	14	18	0.778	272	19.4286	1
ETAE_RS11790	ETAE_2551	7	13	0.538	235	33.5714	1
ETAE_RS11795		1	1	1	4	4	1
ETAE_RS11800	ETAE_2553	12	15	0.8	215	17.9167	1
ETAE_RS11805	ETAE_2554	19	24	0.792	598	31.4737	1
ETAE_RS11810	ETAE_2555	16	23	0.696	493	30.8125	1
ETAE_RS11815	ETAE_2556	14	19	0.737	423	30.2143	1
ETAE_RS11820	ETAE_2557	16	17	0.941	592	37	1
ETAE_RS11825	ETAE_2558	8	12	0.667	291	36.375	1
ETAE_RS11830	ETAE_2559	17	20	0.85	511	30.0588	1
ETAE_RS11835	ETAE_2560	8	11	0.727	218	27.25	1
ETAE_RS11845	ETAE_2562	13	20	0.65	322	24.7692	1
ETAE_RS11850	ETAE_2563	16	23	0.696	314	19.625	1
ETAE_RS11855	ETAE_2564	27	32	0.844	554	20.5185	1
ETAE_RS11860	ETAE_2565	16	22	0.727	366	22.875	1
ETAE_RS11865	ETAE_2566	14	18	0.778	575	41.0714	1
ETAE_RS11870	ETAE_2567	21	28	0.75	333	15.8571	1
ETAE_RS11875	ETAE_2568	25	31	0.806	574	22.96	1
ETAE_RS11880	ETAE_2569	10	15	0.667	101	10.1	1
ETAE_RS11885	ETAE_2570	18	24	0.75	314	17.4444	1
ETAE_RS11920	ETAE_2571	29	32	0.906	846	29.1724	1
ETAE_RS11950	ETAE_2577	11	15	0.733	266	24.1818	1
ETAE_RS11955	ETAE_2578	3	4	0.75	44	14.6667	1
ETAE_RS11970	ETAE_2581	18	23	0.783	365	20.2778	1
ETAE_RS11975	ETAE_2582	14	27	0.519	219	15.6429	1
ETAE_RS11980	ETAE_2583	16	28	0.571	69	4.3125	1
ETAE_RS11985	ETAE_2584	40	59	0.678	299	7.475	1
ETAE_RS11990	ETAE_2585	18	20	0.9	179	9.94444	1
ETAE_RS11995	ETAE_2586	27	33	0.818	619	22.9259	1
ETAE_RS12000	ETAE_2587	13	13	1	564	43.3846	1
ETAE_RS12005	ETAE_2588	9	11	0.818	86	9.55556	1
ETAE_RS12010	ETAE_2589	34	40	0.85	835	24.5588	1
ETAE_RS12015	ETAE_2590	13	15	0.867	301	23.1538	1
ETAE_RS12020	ETAE_2591	12	17	0.706	354	29.5	1
ETAE_RS12025	ETAE_2592	6	7	0.857	469	78.1667	1
ETAE_RS12030	ETAE_2593	19	31	0.613	133	7	1
ETAE_RS12035	ETAE_2594	29	32	0.906	877	30.2414	1
ETAE_RS12040	ETAE_2595	17	23	0.739	366	21.5294	1
ETAE_RS12045	ETAE_2596	22	30	0.733	637	28.9545	1
ETAE_RS12050	ETAE_2597	25	30	0.833	532	21.28	1
ETAE_RS12055	ETAE_2598	27	30	0.9	1132	41.9259	1
ETAE_RS12060	ETAE_2599	6	7	0.857	527	87.8333	1
ETAE_RS12065		4	4	1	291	72.75	1
ETAE_RS12070	ETAE_2600	28	35	0.8	735	26.25	1
ETAE_RS12075	ETAE_2601	23	32	0.719	502	21.8261	1
ETAE_RS12080	ETAE_2602	13	16	0.812	305	23.4615	1
ETAE_RS12085	ETAE_2603	37	40	0.925	1380	37.2973	1
ETAE_RS12090	ETAE_2604	10	15	0.667	622	62.2	1
ETAE_RS12100	ETAE_2606	10	14	0.714	77	7.7	1
ETAE_RS12105	ETAE_2607	10	14	0.714	214	21.4	1
ETAE_RS12110	ETAE_2608	1	5	0.2	21	21	1
ETAE_RS12125	ETAE_2611	60	74	0.811	1978	32.9667	1
ETAE_RS12130	ETAE_2612	11	11	1	559	50.8182	1
ETAE_RS12135	ETAE_2613	44	50	0.88	1435	32.6136	1
ETAE_RS12145	ETAE_2616	44	61	0.721	1890	42.9545	1
ETAE_RS12150	ETAE_2617	23	33	0.697	262	11.3913	1
ETAE_RS12155	ETAE_2618	20	38	0.526	204	10.2	1
ETAE_RS12160	ETAE_2619	18	28	0.643	80	4.44444	1
ETAE_RS12165	ETAE_2620	26	32	0.812	926	35.6154	1
ETAE_RS12170	ETAE_2621	18	23	0.783	1044	58	1
ETAE_RS12175	ETAE_2623	42	48	0.875	1446	34.4286	1
ETAE_RS12220	ETAE_2625	27	33	0.818	710	26.2963	1
ETAE_RS12225	ETAE_2626	31	37	0.838	970	31.2903	1
ETAE_RS12230	ETAE_2627	18	24	0.75	594	33	1
ETAE_RS12240	ETAE_2630	15	19	0.789	442	29.4667	1
ETAE_RS12250	ETAE_2632	12	18	0.667	370	30.8333	1
ETAE_RS12255	ETAE_2633	12	15	0.8	566	47.1667	1
ETAE_RS12260	ETAE_2634	15	17	0.882	479	31.9333	1
ETAE_RS12265	ETAE_2635	5	6	0.833	92	18.4	1
ETAE_RS12270	ETAE_2636	9	13	0.692	204	22.6667	1
ETAE_RS12275	ETAE_2637	14	16	0.875	438	31.2857	1
ETAE_RS12300	ETAE_2642	8	8	1	96	12	1
ETAE_RS12305	ETAE_2643	12	16	0.75	221	18.4167	1
ETAE_RS12325	ETAE_2647	26	29	0.897	1214	46.6923	1
ETAE_RS12335	ETAE_2649	18	26	0.692	241	13.3889	1
ETAE_RS12345	ETAE_2651	12	12	1	310	25.8333	1
ETAE_RS12350	ETAE_2652	5	5	1	162	32.4	1
ETAE_RS12355	ETAE_2653	17	19	0.895	501	29.4706	1
ETAE_RS12360	ETAE_2654	11	13	0.846	582	52.9091	1
ETAE_RS12365	ETAE_2656	20	23	0.87	370	18.5	1
ETAE_RS12370	ETAE_2657	5	7	0.714	298	59.6	1
ETAE_RS12375	ETAE_2658	46	50	0.92	1225	26.6304	1
ETAE_RS12385	ETAE_2661	31	37	0.838	1019	32.871	1
ETAE_RS12390	ETAE_2662	29	39	0.744	843	29.069	1
ETAE_RS12395	ETAE_2663	18	23	0.783	608	33.7778	1
ETAE_RS12400	ETAE_2664	41	52	0.788	1106	26.9756	1
ETAE_RS12405	ETAE_2666	11	13	0.846	267	24.2727	1
ETAE_RS12410	ETAE_2667	15	19	0.789	462	30.8	1
ETAE_RS12415	ETAE_2668	20	28	0.714	326	16.3	1
ETAE_RS12420	ETAE_2669	8	10	0.8	291	36.375	1
ETAE_RS12425	ETAE_2670	19	26	0.731	452	23.7895	1
ETAE_RS12430	ETAE_2671	30	36	0.833	752	25.0667	1
ETAE_RS12435	ETAE_2672	12	13	0.923	288	24	1
ETAE_RS12440	ETAE_2673	16	21	0.762	1161	72.5625	1
ETAE_RS12445	ETAE_2674	9	16	0.562	135	15	1
ETAE_RS12450	ETAE_2675	25	29	0.862	514	20.56	1
ETAE_RS12455	ETAE_2677	13	17	0.765	277	21.3077	1
ETAE_RS12460	ETAE_2678	11	17	0.647	342	31.0909	1
ETAE_RS12465	ETAE_2679	42	54	0.778	1152	27.4286	1
ETAE_RS12470	ETAE_2681	50	64	0.781	1843	36.86	1
ETAE_RS12475	ETAE_2682	61	84	0.726	2852	46.7541	1
ETAE_RS12480	ETAE_2684	10	13	0.769	250	25	1
ETAE_RS12485	ETAE_2685	9	10	0.9	152	16.8889	1
ETAE_RS12490	ETAE_2686	26	36	0.722	1309	50.3462	1
ETAE_RS12495	ETAE_2687	25	30	0.833	403	16.12	1
ETAE_RS12510	ETAE_2693	20	34	0.588	523	26.15	1
ETAE_RS12515	ETAE_2694	16	18	0.889	351	21.9375	1
ETAE_RS12530	ETAE_2696	1	1	1	15	15	1
ETAE_RS12550	ETAE_2699	45	73	0.616	992	22.0444	1
ETAE_RS12555	ETAE_2700	6	8	0.75	63	10.5	1
ETAE_RS12560	ETAE_2701	18	22	0.818	414	23	1
ETAE_RS12565	ETAE_2702	32	40	0.8	625	19.5312	1
ETAE_RS12570	ETAE_2703	3	6	0.5	165	55	1
ETAE_RS12575	ETAE_2704	10	14	0.714	178	17.8	1
ETAE_RS12580	ETAE_2705	9	15	0.6	298	33.1111	1
ETAE_RS12585	ETAE_2706	16	18	0.889	420	26.25	1
ETAE_RS12590	ETAE_2707	10	15	0.667	203	20.3	1
ETAE_RS12595	ETAE_2708	10	14	0.714	268	26.8	1
ETAE_RS12600	ETAE_2709	12	17	0.706	366	30.5	1
ETAE_RS12605	ETAE_2710	7	7	1	135	19.2857	1
ETAE_RS12620	ETAE_2713	13	16	0.812	232	17.8462	1
ETAE_RS12625	ETAE_2714	46	58	0.793	2327	50.587	1
ETAE_RS12630	ETAE_2715	24	32	0.75	675	28.125	1
ETAE_RS12635	ETAE_2717	40	55	0.727	1575	39.375	1
ETAE_RS12650	ETAE_2720	11	17	0.647	86	7.81818	1
ETAE_RS12675	ETAE_2725	5	8	0.625	22	4.4	1
ETAE_RS12680	ETAE_2726	15	25	0.6	96	6.4	1
ETAE_RS12695	ETAE_2729	20	28	0.714	798	39.9	1
ETAE_RS12700	ETAE_2730	11	18	0.611	282	25.6364	1
ETAE_RS12705	ETAE_2731	23	31	0.742	248	10.7826	1
ETAE_RS12710	ETAE_2732	7	10	0.7	156	22.2857	1
ETAE_RS12715	ETAE_2734	13	16	0.812	411	31.6154	1
ETAE_RS12730	ETAE_2737	21	27	0.778	372	17.7143	1
ETAE_RS12755	ETAE_2742	34	53	0.642	747	21.9706	1
ETAE_RS12765	ETAE_2744	7	10	0.7	269	38.4286	1
ETAE_RS12780	ETAE_2750	9	12	0.75	105	11.6667	1
ETAE_RS12785	ETAE_2751	7	11	0.636	223	31.8571	1
ETAE_RS12790	ETAE_2752	6	10	0.6	233	38.8333	1
ETAE_RS12795	ETAE_2753	4	7	0.571	85	21.25	1
ETAE_RS12800	ETAE_2754	30	38	0.789	663	22.1	1
ETAE_RS12810	ETAE_2757	25	33	0.758	657	26.28	1
ETAE_RS12815	ETAE_2758	27	35	0.771	589	21.8148	1
ETAE_RS12820	ETAE_2759	55	67	0.821	1621	29.4727	1
ETAE_RS12825	ETAE_2760	29	32	0.906	903	31.1379	1
ETAE_RS12830	ETAE_2761	17	22	0.773	689	40.5294	1
ETAE_RS12835	ETAE_2762	13	13	1	418	32.1538	1
ETAE_RS12840	ETAE_2763	13	19	0.684	256	19.6923	1
ETAE_RS12845	ETAE_2765	18	21	0.857	553	30.7222	1
ETAE_RS12850	ETAE_2766	30	34	0.882	706	23.5333	1
ETAE_RS12855	ETAE_2767	30	35	0.857	914	30.4667	1
ETAE_RS12860	ETAE_2768	19	31	0.613	645	33.9474	1
ETAE_RS12865	ETAE_2769	34	42	0.81	1188	34.9412	1
ETAE_RS12870	ETAE_2770	6	13	0.462	304	50.6667	1
ETAE_RS12875	ETAE_2771	21	29	0.724	206	9.80952	1
ETAE_RS12880	ETAE_2772	54	65	0.831	1864	34.5185	1
ETAE_RS12895	ETAE_2775	12	15	0.8	217	18.0833	1
ETAE_RS12905	ETAE_2777	34	41	0.829	1528	44.9412	1
ETAE_RS12915	ETAE_2779	14	20	0.7	694	49.5714	1
ETAE_RS12920	ETAE_2780	36	48	0.75	1295	35.9722	1
ETAE_RS12925	ETAE_2781	16	21	0.762	418	26.125	1
ETAE_RS12930	ETAE_2782	10	17	0.588	502	50.2	1
ETAE_RS12935	ETAE_2783	40	53	0.755	1032	25.8	1
ETAE_RS12940	ETAE_2784	22	31	0.71	545	24.7727	1
ETAE_RS12950	ETAE_2787	25	35	0.714	304	12.16	1
ETAE_RS12955	ETAE_2788	24	29	0.828	514	21.4167	1
ETAE_RS12960	ETAE_2789	14	15	0.933	207	14.7857	1
ETAE_RS12965	ETAE_2790	1	5	0.2	7	7	1
ETAE_RS12970	ETAE_2791	27	34	0.794	839	31.0741	1
ETAE_RS12975	ETAE_2792	12	17	0.706	885	73.75	1
ETAE_RS12980	ETAE_2793	11	15	0.733	462	42	1
ETAE_RS12985	ETAE_2794	10	13	0.769	444	44.4	1
ETAE_RS12990	ETAE_2795	38	49	0.776	1577	41.5	1
ETAE_RS12995	ETAE_2796	11	12	0.917	386	35.0909	1
ETAE_RS13000	ETAE_2797	27	30	0.9	1022	37.8519	1
ETAE_RS13015	ETAE_2800	13	17	0.765	181	13.9231	1
ETAE_RS13035	ETAE_2804	14	29	0.483	205	14.6429	1
ETAE_RS13040	ETAE_2805	33	35	0.943	1155	35	1
ETAE_RS13045	ETAE_2806	8	10	0.8	143	17.875	1
ETAE_RS13050	ETAE_2807	9	14	0.643	227	25.2222	1
ETAE_RS13055	ETAE_2808	19	25	0.76	665	35	1
ETAE_RS13060	ETAE_2809	2	5	0.4	28	14	1
ETAE_RS13100	ETAE_2818	14	18	0.778	487	34.7857	1
ETAE_RS13110	ETAE_2820	20	28	0.714	776	38.8	1
ETAE_RS13115	ETAE_2821	35	51	0.686	225	6.42857	1
ETAE_RS13120	ETAE_2822	28	34	0.824	1025	36.6071	1
ETAE_RS13140	ETAE_2825	18	21	0.857	646	35.8889	1
ETAE_RS13145	ETAE_2826	35	42	0.833	715	20.4286	1
ETAE_RS13150	ETAE_2827	50	60	0.833	1311	26.22	1
ETAE_RS13155	ETAE_2828	21	28	0.75	380	18.0952	1
ETAE_RS13190	ETAE_2829	61	75	0.813	2935	48.1148	1
ETAE_RS13195	ETAE_2830	18	22	0.818	692	38.4444	1
ETAE_RS13200	ETAE_2831	23	34	0.676	242	10.5217	1
ETAE_RS13210	ETAE_2834	13	13	1	589	45.3077	1
ETAE_RS13215	ETAE_2835	18	26	0.692	617	34.2778	1
[truncated: 1,183 more rows]
