# Supplementary material for: Time-Resolved Transposon Insertion Sequencing Reveals Genome-Wide Fitness Dynamics during Infection
Source: mBio. 2017 Oct 3;8(5):e01581-17. doi: 10.1128/mBio.01581-17 (PMC5626973; doi:10.1128/mBio.01581-17)
Supplement: TABLE S2 [file mbo005173518st2.xls]

## Sheet: Supplemental Table S2
Table S2 Conditional essential genes identified in liver by 14-day endpoint TIS analysis
locus	old locus	gene	annotation	FC_D1_a	FC_D1_b	FC_D1_c	FC_D2_a	FC_D2_b	FC_D2_c	FC_D5_a	FC_D5_b	FC_D5_c	FC_D8_a	FC_D8_b	FC_D8_c	FC_D11_a	FC_D11_b	FC_D11_c	FC_D14_a	FC_D14_b	FC_D14_c	Pval_D1_a	Pval_D1_b	Pval_D1_c	Pval_D2_a	Pval_D2_b	Pval_D2_c	Pval_D5_a	Pval_D5_b	Pval_D5_c	Pval_D8_a	Pval_D8_b	Pval_D8_c	Pval_D11_a	Pval_D11_b	Pval_D11_c	Pval_D14_a	Pval_D14_b	Pval_D14_c
ETAE_RS00110	ETAE_0023		hypothetical protein	0.702	0.533	0.902	0.663	0.251	0.482	0.247	0.109	0.078	0.069	0.047	0.049	0.036	0.051	0.047	0.088	0.031	0.077	0.04794	0.01264	0.16883	0.06231	0.00863	0.03251	9e-05	0.00043	0.00014	3e-05	1e-05	3e-05	1e-05	1e-05	1e-05	4e-05	1e-05	2e-05
ETAE_RS00125	ETAE_0026	gltS	sodium/glutamate symporter	0.535	0.936	1.257	0.95	0.919	1.166	0.684	0.548	0.695	0.75	0.714	0.613	0.452	1.582	0.571	0.193	0.376	0.223	0.01757	0.05383	0.09201	0.13283	0.05937	0.02513	0.01857	0.03295	0.04179	0.02281	0.00168	0.03117	0.00438	0.0496	0.0126	0.00028	0.00294	0.0005
ETAE_RS00170	ETAE_0038		transposase	0	0	0	0	0	0	0	0	0	0	0	0	0	0	0	0	0	0	0	0	0	0	0	0	0	0	0	0	0	0	0	0	0	0	0	0
ETAE_RS00175	ETAE_0039		transposase	0	0	0	0	0	0	0	0	0	0	0	0	0	0	0	0	0	0	0	0	0	0	0	0	0	0	0	0	0	0	0	0	0	0	0	0
ETAE_RS00445	ETAE_0101	rfe	undecaprenyl-phosphate alpha-N-acetylglucosaminyl 1-phosphate transferase	0.891	0.985	1.041	0.949	0.614	0.722	0.312	0.293	0.328	0.201	0.103	0.141	0.054	0.097	0.054	0.021	0.098	0.073	0.06992	0.02919	0.01013	0.05367	0.0013	0.00018	0	0.00013	0.00033	0	0	0	0	0	0	0	0	0
ETAE_RS00455	ETAE_0103	wecB	UDP-N-acetyl glucosamine 2-epimerase	0.672	0.882	0.984	0.631	0.576	0.604	0.464	0.545	0.568	0.569	0.62	0.792	0.094	0.232	0.177	0.202	0.226	0.135	0.04299	0.02814	0.08909	0.01192	0.01972	0.0185	0.02563	0.13197	0.1003	0.15586	0.00109	0.08239	4e-05	0.0023	0.00057	3e-05	0.00016	0.00011
ETAE_RS00460	ETAE_0104	wecC	UDP-N-acetyl-D-mannosamine dehydrogenase	0.49	0.59	1.386	0.849	0.483	1.321	0.505	0.944	0.441	0.216	0.438	0.36	0.288	0.094	0.481	0.188	0.59	0.177	0.01318	0.00611	0.24816	0.24483	0.02432	0.27613	0.00718	0.3051	0.04394	0.00322	0.00011	0.00165	0.00024	8e-05	0.00092	0.00222	0.00284	0.00125
ETAE_RS00465	ETAE_0105	rfbB	dTDP-glucose 4,6-dehydratase	0.49	1.408	1.247	0.517	0.348	0.385	0.531	0.472	0.541	0.836	0.223	0.592	0.51	0.145	0.297	0.15	0.159	0.349	0.00281	0.00341	0.0121	0.00018	0.00572	0.0008	0.00028	0.00099	0.00021	2e-05	1e-05	4e-05	0	0	1e-05	0	1e-05	3e-05
ETAE_RS00470	ETAE_0106	rfbA	glucose-1-phosphate thymidylyltransferase	0.854	1.131	0.766	0.335	0.782	0.232	0.436	0.384	0.155	0.157	0.059	0.019	0.033	0.043	0.107	0.007	0.02	0.082	0.01968	0.04349	0.02242	0.0063	0.05629	0.00017	0.01549	0.00664	0.00112	0.00039	8e-05	4e-05	0.00011	0.00023	0.00059	1e-05	2e-05	5e-05
ETAE_RS00475	ETAE_0107	wecD	TDP-fucosamine acetyltransferase	0.16	0.56	0.769	0.298	0.31	0.652	0.012	0.21	0.083	0.171	0.146	0.144	0.035	0.097	0.09	0.066	0.258	0.055	0.01556	0.01532	0.04581	0.00624	0.02196	0.01532	0.0003	0.02453	0.00206	0.01749	0.00474	0.00241	0.00092	0.00545	0.00206	0.00176	0.01749	0.0015
ETAE_RS00480	ETAE_0108	wecE	dTDP-4-amino-4,6-dideoxy-D-glucose transaminase	0.892	0.907	0.836	0.803	0.684	0.722	0.396	0.4	0.265	0.39	0.113	0.222	0.082	0.084	0.066	0.034	0.053	0.105	0.00917	0.00053	0.00066	0.00151	0.00045	3e-05	0.0001	0.00078	1e-05	2e-05	0	0	0	0	0	0	0	0
ETAE_RS00490	ETAE_0110	wecF	4-alpha-L-fucosyltransferase	0.482	1.035	1.057	0.857	0.794	1.015	0.232	0.264	0.496	0.277	0.194	0.373	0.035	0.138	0.127	0.017	0.083	0.042	0.02686	0.01916	0.00151	0.01716	0.00193	0.00039	1e-05	0.00048	0.00494	6e-05	1e-05	0.00036	0	1e-05	2e-05	0	0	0
ETAE_RS00550	ETAE_0120	cyaY	iron donor protein CyaY	0.235	1.067	1.418	0.819	0.744	0.563	1.203	0.308	0.842	0.59	0.018	0.018	0.314	0.303	0.629	0.769	0.247	0.143	0.00992	0.32443	0.15445	0.03637	0.07828	0.08596	0.09765	0.03557	0.2372	0.15823	0.00091	0.00091	0.02366	0.02092	0.08264	0.1181	0.02086	0.00703
ETAE_RS00555	ETAE_0121		hypothetical protein	0.115	2.004	0.495	0.029	0.029	0.083	5.988	0.493	0.358	1.258	0.315	0.1	0.213	0.314	0.572	0.029	0.081	0.278	0.04491	0.22089	0.17358	0.01422	0.01422	0.04491	0.12289	0.09025	0.06454	0.40166	0.22705	0.04491	0.13328	0.06454	0.22089	0.01422	0.04491	0.18011
ETAE_RS00580	ETAE_0126	uvrD	DNA-dependent helicase II	0.509	0.261	0.516	0.548	0.254	0.218	0.351	0.231	0.48	0.199	0.204	0.169	0.461	0.139	0.171	0.187	0.104	0.065	1e-05	0	2e-05	0.0005	0	0	1e-05	0	0.0004	0	0	0	0	0	0	0	0	0
ETAE_RS00635	ETAE_0137	zntA	zinc/cadmium/mercury/lead-transporting ATPase	0.767	1.053	1.17	0.945	0.838	1.042	0.814	0.879	1.134	0.625	0.52	1.075	0.335	0.5	0.664	0.231	0.215	0.288	0.08149	0.08653	0.27354	0.11854	0.08609	0.06629	0.02376	0.26836	0.27602	0.06854	0.0056	0.23128	0.00165	0.0365	0.09539	1e-05	0.00018	0.00138
ETAE_RS00685	ETAE_0147	ubiE	bifunctional demethylmenaquinone methyltransferase/2-methoxy-6-polyprenyl-1,4-benzoquinol methylase	0.137	0.489	0.731	0.24	0.504	0.518	0.323	0.159	0.123	0.043	0.079	0.079	0.027	0.057	0.098	0.039	0.02	0.045	4e-05	0.00128	0.0047	0.00082	0.00017	0.00073	0.00028	0.00052	0.00013	0	1e-05	1e-05	0	1e-05	5e-05	0	0	1e-05
ETAE_RS00690	ETAE_0148		membrane protein	0.09	0.379	0.592	0.746	0.59	0.707	1.011	0.942	0.658	0.339	0.155	0.396	0.288	0.41	0.394	0.187	1.481	0.165	0.01097	0.03393	0.07801	0.01383	0.21564	0.0519	0.01383	0.04521	0.0519	0.02507	0.02143	0.02143	0.0355	0.02143	0.01158	0.01158	0.01383	0.01158
ETAE_RS00700	ETAE_0150	tatA	protein translocase TatA	0.582	0.231	0.437	0.451	0.599	0.413	0.16	0.338	0.151	0.242	0.157	0.226	0.16	0.14	0.24	0.131	0.23	0.203	0.26145	0.01483	0.07901	0.12508	0.09967	0.0797	0.02035	0.12508	0.02764	0.02737	0.02035	0.02751	0.01492	0.01073	0.0626	0.01474	0.02764	0.02764
ETAE_RS00705	ETAE_0151	tatB	sec-independent translocase	0.523	1.066	0.477	0.615	0.741	0.562	0.407	0.347	0.205	0.172	0.026	0.034	0.204	0.069	0.043	0.13	0.077	0.118	0.17968	0.35293	0.06496	0.12484	0.1757	0.12484	0.12877	0.05595	0.1073	0.03523	0.00642	0.01225	0.07273	0.02127	0.01746	0.00884	0.01435	0.00884
ETAE_RS00710	ETAE_0152	tatC	preprotein translocase subunit TatC	0.611	0.491	0.522	0.554	0.573	0.554	0.201	0.191	0.168	0.074	0.057	0.086	0.103	0.105	0.041	0.027	0.053	0.065	0.04327	0.02832	0.01392	0.01884	0.06808	0.02517	4e-05	2e-05	1e-05	0	0	0	0	0	0	0	0	0
ETAE_RS00915	ETAE_0186	purH	bifunctional phosphoribosylaminoimidazolecarboxamide formyltransferase/IMP cyclohydrolase	1.058	1.245	1.26	0.815	0.795	0.808	0.306	0.35	0.329	0.237	0.34	0.265	0.088	0.151	0.133	0.072	0.233	0.094	0.29952	0.10518	0.09077	0.04295	0.04697	0.00599	0.00015	0.00289	0.00048	0.00013	4e-05	4e-05	0	2e-05	1e-05	0	1e-05	0
ETAE_RS00960	ETAE_0192	nudF	ADP-ribose pyrophosphatase	1.699	1.738	1.413	0.082	1.453	0.588	0.776	0.687	1.269	1.87	0.342	0.398	0.28	0.181	1.176	0.211	0.954	0.222	0.27446	0.39476	0.04783	0.00098	0.10659	0.00645	0.03675	0.17889	0.28655	0.06929	0.02096	0.04746	0.01794	0.03973	0.16872	0.02419	0.09579	0.00645
ETAE_RS01070	ETAE_0220	dgkA	diacylglycerol kinase	0.417	0.211	0.344	0.726	0.344	0.353	0.348	0.241	0.281	0.085	0.116	0.061	0.018	0.009	0.063	0.038	0.038	0.02	0.06966	0.07276	0.10141	0.2962	0.14202	0.14023	0.10141	0.10386	0.16304	0.07496	0.01679	0.01178	0.00482	0.0031	0.00918	0.00709	0.01329	0.00543
ETAE_RS01250	ETAE_0264		Fe(2+)-trafficking protein	0.497	0.58	0.549	0.769	1.442	0.819	0.218	0.603	0.499	1.067	0.835	0.505	0.096	0.414	0.656	0.176	0.269	0.24	0.08608	0.02826	0.093	0.1981	0.29979	0.10801	0.12077	0.0796	0.0677	0.0796	0.04808	0.18094	0.0333	0.0677	0.093	0.04014	0.0738	0.04808
ETAE_RS01465	ETAE_0311	aspA	aspartate ammonia-lyase	0.413	0.318	0.497	0.57	0.539	0.351	0.121	0.184	0.29	0.502	0.3	0.246	0.133	0.146	0.136	0.15	0.285	0.116	0.00072	2e-05	0.00022	7e-05	0	1e-05	0	2e-05	0.00036	0.00041	0	1e-05	0	0	0	0	0	0
ETAE_RS01835	ETAE_0384	argR	arginine repressor	0.171	0.076	0.017	0.103	0.017	0.179	0.231	0.155	0.076	0.271	0.017	0.54	1.716	0.068	0.103	0.017	0.017	0.017	0.01999	0.00506	0.00156	0.00857	0.00156	0.01999	0.01999	0.01999	0.01271	0.03056	0.00156	0.09886	0.01407	0.01085	0.01271	0.00156	0.00156	0.00156
ETAE_RS01890	ETAE_0396	greA	transcription elongation factor GreA	1.007	1.302	0.386	0.614	0.925	0.954	0.661	0.542	1.028	0.745	0.368	0.318	0.277	0.164	0.395	0.157	0.214	0.323	0.05011	0.37797	0.00411	0.18587	0.00541	0.10128	0.0415	0.16304	0.22516	0.15036	0.06869	0.04798	0.03793	0.01177	0.09198	0.00551	0.01718	0.04484
ETAE_RS01970	ETAE_0410	nlpI	lipoprotein NlpI	0.168	0.254	0.225	0.225	0.088	0.406	0.323	0.31	0.313	0.272	1.986	0.494	0.209	0.464	0.394	0.21	0.191	0.414	0	0	0	0	0	0	1e-05	0.00043	0.00172	0.00048	0.01212	0.0006	2e-05	3e-05	0	0	0	0.00031
ETAE_RS01975	ETAE_0411	deaD	RNA helicase	0.65	0.516	1.284	0.342	0.441	0.609	0.37	0.357	0.264	0.084	0.268	0.208	0.14	0.177	0.122	0.096	0.328	0.178	0.00028	4e-05	0.02613	0.00013	0.00236	0.00088	0.00049	0.00037	2e-05	0	0	0	0	0	0	0	1e-05	1e-05
ETAE_RS02405	ETAE_0500	lptC	LPS export ABC transporter periplasmic protein LptC	0.282	0.244	0.342	0.287	0.198	0.196	0.066	0.313	0.229	0.193	0.319	0.141	0.101	0.033	0.126	0.055	0.159	0.067	0.02708	0.09641	0.10842	0.03185	0.01111	0.02708	0.06623	0.11266	0.13663	0.09262	0.0611	0.05072	0.06918	0.05544	0.0439	0.03977	0.08896	0.02045
ETAE_RS02470	ETAE_0513	yhcB	hypothetical protein	0.338	0.012	0.693	0.036	0.044	0.898	0.275	0.362	0.039	0.155	1.01	0.26	0.68	0.452	3.123	0.196	0.165	0.137	0.00716	0.0003	0.03387	0.0023	0.00328	0.05563	0.00716	0.07167	0.0023	0.00959	0.0274	0.02426	0.03005	0.0218	0.13014	0.00546	0.00476	0.00207
ETAE_RS02905	ETAE_0601	pdxA	4-hydroxythreonine-4-phosphate dehydrogenase PdxA	0.458	0.88	1.076	0.522	0.13	0.471	0.006	0.084	0.047	0.012	0.011	0.021	0.006	0.006	0.006	0.006	0.017	0.016	0.02163	0.04506	0.00091	0.02245	3e-05	0.00311	0	0.00015	0	0	0	1e-05	0	0	0	0	0	0
ETAE_RS03030	ETAE_0627	fruR	DNA-binding transcriptional regulator FruR	0.405	0.786	0.469	0.507	0.436	0.177	0.17	0.361	0.193	0.235	0.306	0.449	0.36	0.164	0.245	0.094	0.191	0.588	0.0041	0.01433	0.00109	0.01778	0.00394	1e-05	6e-05	0.01432	0.00101	0.00184	0.00038	0.00169	0.01224	0.00059	0.00669	3e-05	0.00024	0.0002
ETAE_RS03185	ETAE_0658	pdhR	transcriptional regulator	0.253	0.857	0.337	0.326	0.426	0.821	0.073	0.436	0.287	0.15	0.046	0.36	0.148	0.329	0.264	0.165	0.083	0.097	0.02804	0.02931	0.00365	0.01005	0.0184	0.06471	0.00253	0.07533	0.01771	0.00464	0.00071	0.02343	0.01082	0.00521	0.00521	0.00905	0.00094	0.00108
ETAE_RS03645	ETAE_0754		hypothetical protein	0.371	0.01	0.819	0.888	0.628	0.935	1.825	0.171	0.638	0.495	0.154	0.522	0.265	1.423	0.274	0.032	0.119	0.736	0.03243	0.00083	0.08739	0.0072	0.0072	0.02303	0.05714	0.02933	0.28736	0.05221	0.04344	0.12535	0.02386	0.24996	0.09808	0.00272	0.02148	0.10838
ETAE_RS03730	ETAE_0772	tadA	tRNA adenosine(34) deaminase TadA	0	6.185	27.142	0	0	0	19.961	2.015	3.307	14.006	0	0	0	0	0	0	0	6.237	0	0.20233	0.20233	0	0	0	0.20233	0.20233	0.20233	0.20233	0	0	0	0	0	0	0	0.20233
ETAE_RS03785	ETAE_0783	apbE	thiamine biosynthesis lipoprotein ApbE	0.098	0.169	0.304	0.125	0.049	0.118	0.101	0.089	0.159	0.158	0.018	0.076	0.082	0.21	0.285	0.018	0.178	0.263	0.0012	0.0018	0.00052	0.00339	0.00028	0.00419	0.0012	0.00265	0.00138	0.00821	7e-05	0.00038	0.00079	0.0018	0.00964	7e-05	0.00147	0.00052
ETAE_RS03885	ETAE_0806		transposase	0	0	0	0	0	0	0	0	0	0	0	0	0	0	0	0	0	0	0	0	0	0	0	0	0	0	0	0	0	0	0	0	0	0	0	0
ETAE_RS03890	ETAE_0807		transposase	0	0	0	0	0	0	0	0	0	0	0	0	0	0	0	0	0	0	0	0	0	0	0	0	0	0	0	0	0	0	0	0	0	0	0	0
ETAE_RS04070	ETAE_0854	esaL	SepL/TyeA/HrpJ family type III secretion system gatekeeper	1.103	1.18	0.911	0.64	0.507	0.526	0.413	0.715	0.305	0.287	0.352	0.228	0.093	0.273	0.125	0.062	0.277	0.249	0.18842	0.16375	0.08486	0.08372	0.05602	0.01425	0.0361	0.00778	0.02853	0.00279	0.00287	0.00169	0.00098	0.00178	0.00031	2e-05	0.00033	0.00073
ETAE_RS04075	ETAE_0855	esaK	type III secretion protein	0.211	0.958	1.724	0.716	0.259	0.012	0.068	0.386	0.534	0.06	0.012	0.022	0.067	0.012	0.087	0.091	0.012	0.012	0.04327	0.25365	0.25365	0.02834	0.01948	0.00327	0.02176	0.07032	0.33688	0.01309	0.00327	0.0086	0.01309	0.00327	0.01309	0.01309	0.00327	0.00327
ETAE_RS04080	ETAE_0856		hypothetical protein	0.713	1.098	1.057	0.476	0.519	1.018	0.46	0.207	0.234	0.044	0.031	0.186	0.062	0.033	0.008	0.012	0.031	0.049	0.32921	0.45032	0.47014	0.23449	0.1796	0.14254	0.13122	0.23599	0.14143	0.02079	0.00475	0.04312	0.03598	0.01073	0.00475	0.00475	0.02079	0.01074
ETAE_RS04085	ETAE_0857	esaJ	EscJ/YscJ/HrcJ family type III secretion inner membrane ring protein	0.866	0.752	0.783	0.603	0.698	0.78	0.225	0.125	0.108	0.033	0.087	0.118	0.015	0.036	0.011	0.015	0.013	0.025	0.23526	0.10707	0.04862	0.03443	0.06962	0.09459	0.00026	8e-05	7e-05	0	1e-05	5e-05	0	1e-05	0	0	0	0
ETAE_RS04100	ETAE_0860	esaG	EscF/YscF/HrpA family type III secretion system needle major subunit	0.946	1.075	1.188	0.31	0.425	0.074	0.119	0.179	0.146	0.055	0.006	0.033	0.006	0.011	0.027	0.006	0.026	0.006	0.5	0.30264	0.34495	0.11567	0.2165	0.0169	0.03805	0.05525	0.03805	0.02034	0.00568	0.01179	0.00568	0.01179	0.01179	0.00568	0.01179	0.00568
ETAE_RS04105	ETAE_0861	esrC	transcriptional regulator	1.477	0.926	1.4	1.212	1.027	0.843	0.251	0.245	0.318	0.082	0.024	0.158	0.019	0.021	0.022	0.013	0.018	0.008	0.23907	0.16019	0.24659	0.28279	0.1037	0.10725	0.00029	0.02029	0.00401	0.00011	1e-05	0.00096	0	0	0	0	0	0
ETAE_RS04115	ETAE_0863	esaD	EscD/YscD/HrpQ family type III secretion system inner membrane ring protein	1.031	1.332	0.8	0.525	0.744	1.037	0.187	0.14	0.137	0.083	0.038	0.138	0.002	0.056	0.006	0.013	0.025	0.007	0.19379	0.04289	0.09311	0.04461	0.07901	0.01219	0.01801	0.00576	0.00287	0.00023	9e-05	0.00068	0	3e-05	1e-05	1e-05	1e-05	1e-05
ETAE_RS04120	ETAE_0864	esaC	EscC/YscC/HrcC family type III secretion system outer membrane ring protein	0.907	1.084	0.958	0.599	0.755	0.827	0.124	0.143	0.114	0.057	0.056	0.128	0.013	0.017	0.028	0.009	0.009	0.008	0.10893	0.02935	0.17452	0.00839	0.0155	0.01957	0	0	0	0	0	0	0	0	0	0	0	0
ETAE_RS04125	ETAE_0865	esaB	protein EsaB	1.086	1.13	0.99	0.878	0.943	0.546	0.073	0.147	0.291	0.084	0.171	0.071	0.012	0.192	0.037	0.059	0.028	0.027	0.22508	0.40861	0.22508	0.5	0.46374	0.07979	0.02338	0.09317	0.05474	0.02338	0.0174	0.02338	0.00599	0.0174	0.01886	0.01352	0.00599	0.00599
ETAE_RS04140	ETAE_0868	eseE	type III secretion protein	0.672	0.89	0.936	0.853	1.181	0.354	0.285	0.472	0.578	0.116	0.302	0.213	0.05	0.022	0.068	0.084	0.077	0.213	0.22686	0.26186	0.14007	0.15427	0.37083	0.0393	0.11806	0.14396	0.20616	0.03187	0.03641	0.0237	0.01423	0.00373	0.01494	0.0078	0.0078	0.0343
ETAE_RS04145	ETAE_0869	eseD	type III secretion protein	0.958	1.075	1.266	0.528	0.504	0.927	0.34	0.098	0.063	0.033	0.129	0.081	0.013	0.025	0.041	0.07	0.018	0.051	0.09895	0.23818	0.23606	0.03791	0.06833	0.05562	0.00949	0.0071	0.00235	0.00054	0.001	0.00015	0.00013	0.00022	0.00105	0.00038	9e-05	0.00038
ETAE_RS04150	ETAE_0870	eseC	type III secretion protein	0.795	0.872	0.592	0.658	0.882	0.867	0.08	0.231	0.199	0.164	0.056	0.021	0.025	0.024	0.026	0.003	0.02	0.014	0.3012	0.04021	0.11943	0.07387	0.12246	0.01548	0.00152	0.02025	0.00955	0.00104	0.00017	0.00014	0.00047	2e-05	0.00038	1e-05	6e-05	5e-05
ETAE_RS04155	ETAE_0871	escA	CesD/SycD/LcrH family type III secretion system chaperone	0.887	1.162	1.098	1.042	0.544	1.206	0.247	0.367	0.363	0.199	0.086	0.226	0.176	0.077	0.071	0.028	0.042	0.046	0.36922	0.17284	0.48314	0.43322	0.11015	0.35094	0.03369	0.07408	0.11132	0.02279	0.00567	0.01223	0.00604	0.00415	0.00446	0.00051	0.00127	0.00111
ETAE_RS04160	ETAE_0872	eseB	secretion protein EspA	1.148	1.157	1.223	0.645	0.704	0.701	0.167	0.108	0.188	0.105	0.102	0.195	0.016	0.034	0.019	0.078	0.109	0.05	0.41063	0.14505	0.18737	0.1227	0.06425	0.09379	0.00049	0.00194	0.00201	0.00015	9e-05	0.00061	1e-05	6e-05	5e-05	0.0001	9e-05	3e-05
ETAE_RS04165	ETAE_0873		hypothetical protein	0.907	0.426	1.302	0.408	0.468	0.994	0.166	0.423	0.287	0.075	0.251	0.272	0.016	0.233	0.146	0.101	0.024	0.387	0.45828	0.14517	0.23167	0.16606	0.11793	0.45828	0.04534	0.17287	0.08062	0.04534	0.08062	0.08062	0.02245	0.08062	0.03348	0.03348	0.02245	0.1326
ETAE_RS04170	ETAE_0874	esaQ	translocation protein in type III secretion	0.89	1.25	1.412	0.248	0.815	0.899	0.13	0.257	0.144	0.048	0.05	0.308	0.062	0.022	0.007	0.01	0.003	0.003	0.26793	0.5	0.21754	0.02453	0.17566	0.05662	0.00087	0.01217	0.00322	0.00034	0.00041	0.00449	0.00083	0.00012	6e-05	7e-05	3e-05	3e-05
ETAE_RS04175	ETAE_0875	esaP	MFS transporter	1.337	1.554	2.046	0.633	1.165	0.437	0.234	0.292	0.338	0.131	0.144	0.399	0.025	0.02	0.106	0.007	0.234	0.075	0.37443	0.47445	0.42316	0.2005	0.34995	0.08745	0.03619	0.03167	0.04468	0.00933	0.00702	0.05315	0.00475	0.00318	0.01316	0.00186	0.0269	0.00694
ETAE_RS04180	ETAE_0876	esaO	type III secretion system ATPase	0.947	1.675	0.341	0.975	2.242	0.084	0.056	0.066	0.247	0.022	0.022	0.022	0.022	0.022	0.022	0.022	0.022	0.022	0.41626	0.45709	0.09061	0.37324	0.45709	0.02245	0.02245	0.03304	0.11793	0.01268	0.01268	0.01268	0.01268	0.01268	0.01268	0.01268	0.01268	0.01268
ETAE_RS04185	ETAE_0877	esaN	type III secretion system ATPase	1.097	0.686	1.383	0.973	0.475	0.862	0.164	0.175	0.146	0.102	0.005	0.097	0.011	0.037	0.021	0.009	0.018	0.003	0.18396	0.01772	0.12107	0.17825	0.06159	0.05648	0.00139	0.01251	0.00193	0.00064	0	0.00079	0	1e-05	1e-05	0	1e-05	0
ETAE_RS04190	ETAE_0878	esaV	EscV/YscV/HrcV family type III secretion system export apparatus protein	1.241	1.167	1.618	1.228	0.932	0.793	0.223	0.229	0.278	0.055	0.011	0.114	0.038	0.05	0.029	0.04	0.019	0.015	0.29321	0.08241	0.5	0.07794	0.03483	0.0366	2e-05	0.0001	0.0001	0	0	0	0	0	0	0	0	0
ETAE_RS04195	ETAE_0879	esaM	type III secretion protein	1.871	2.038	1.344	0.655	0.739	0.215	0.123	0.186	0.199	0.214	0.02	0.274	0.01	0.102	0.023	0.01	0.01	0.099	0.33457	0.34182	0.46692	0.22089	0.22089	0.06454	0.06454	0.09993	0.17358	0.18056	0.0304	0.06454	0.01422	0.09993	0.0304	0.01422	0.01422	0.06454
ETAE_RS04200	ETAE_0880	esaR	EscR/YscR/HrcR family type III secretion system export apparatus protein	0.411	1.16	0.552	0.481	0.614	1.261	0.036	0.144	0.177	0.065	0.008	0.003	0.008	0.006	0.01	0.003	0.003	0.003	0.06751	0.16189	0.12178	0.02209	0.10709	0.34069	0.00042	0.00765	0.00358	0.00069	7e-05	3e-05	7e-05	6e-05	0.00017	3e-05	3e-05	3e-05
ETAE_RS04205	ETAE_0881	esaS	type III secretion system protein SsaS	1.452	0.631	0.892	0.467	0.262	0.161	0.273	0.165	0.062	0.006	0.116	0.127	0.006	0.024	0.006	0.019	0.017	0.017	0.40443	0.16403	0.22748	0.09611	0.09611	0.03648	0.06277	0.05124	0.02523	0.00481	0.01314	0.0281	0.00481	0.00836	0.00481	0.00836	0.00836	0.00836
ETAE_RS04210	ETAE_0882	esaT	EscT/YscT/HrcT family type III secretion system export apparatus protein	1.74	1.38	1.051	0.278	0.534	0.651	0.053	0.245	0.117	0.067	0.026	0.032	0.021	0.044	0.019	0.003	0.038	0.025	0.26667	0.31921	0.0353	0.01874	0.04436	0.07611	4e-05	0.03924	0.00088	0.00024	7e-05	9e-05	6e-05	0.00011	1e-05	0	0.00013	3e-05
ETAE_RS04215	ETAE_0883	esaU	EscU/YscU/HrcU family type III secretion system export apparatus switch protein	1.062	0.828	1.271	0.633	0.853	0.433	0.13	0.167	0.101	0.197	0.08	0.101	0.016	0.002	0.027	0.002	0.006	0.006	0.12624	0.11603	0.43315	0.09838	0.12051	0.02246	0.00016	0.0003	0.00039	4e-05	0	3e-05	0	0	0	0	0	0
ETAE_RS04220	ETAE_0884		transglycosylase	0.804	0.867	1.213	0.856	0.763	0.337	0.263	0.085	0.215	0.053	0.046	0.09	0.047	0.069	0.03	0.019	0.066	0.03	0.08918	0.10918	0.11244	0.10031	0.17678	0.00224	0.00924	0.00041	0.00169	1e-05	0	0.00021	4e-05	0.00013	0	0	5e-05	0
ETAE_RS04225	ETAE_0885	esrA	hybrid sensor histidine kinase/response regulator	1.244	1.504	1.199	0.959	0.924	0.758	0.201	0.223	0.23	0.069	0.029	0.084	0.004	0.016	0.008	0.014	0.008	0.019	0.36065	0.27447	0.04233	0.01943	0.05822	0.00034	0	0	2e-05	0	0	0	0	0	0	0	0	0
ETAE_RS04230	ETAE_0886	esrB	DNA-binding response regulator	2.033	2.158	1.452	1.096	0.659	1.538	0.2	0.387	0.25	0.388	0.156	0.472	0.032	0.306	0.059	0.052	0.007	0.054	0.49145	0.05013	0.296	0.28687	0.03453	0.23515	0.00297	0.07059	0.01331	0.01093	0.0009	0.02507	0.00106	0.00938	0.00106	0.00057	0.00012	0.00182
ETAE_RS04235	ETAE_0888		TTSS effector protein	0.907	1.48	0.981	0.819	0.746	1.165	0.684	0.486	0.607	0.292	0.237	0.276	0.304	0.19	0.153	0.055	0.127	0.224	0.00518	0.03659	0.00244	0.00133	0.00234	0.05779	0.0006	0.01761	0.01023	0	0	0	1e-05	0	0	0	0	0
ETAE_RS04830	ETAE_1021		nucleoid-associated protein	0.564	0.371	0.793	0.235	0.456	1.542	0.099	0.78	0.571	0.269	0.038	0.038	0.321	0.768	0.282	0.294	0.109	0.24	0.14735	0.04782	0.08079	0.02662	0.02774	0.17961	0.0069	0.23792	0.02774	0.02009	0.00181	0.00181	0.02009	0.09513	0.02662	0.02009	0.0069	0.01002
ETAE_RS05190	ETAE_1098	purC	phosphoribosylaminoimidazolesuccinocarboxamide synthase	0.984	1.413	0.963	1.113	0.972	0.788	0.413	0.558	0.267	0.249	0.336	0.117	0.129	0.194	0.116	0.132	0.191	0.158	0.24168	0.41736	0.14131	0.05533	0.20612	0.12613	0.02922	0.0805	0.00481	0.00277	0.00248	0.00076	0.00252	0.00182	0.00312	0.00161	0.00176	0.00282
ETAE_RS05680	ETAE_1201	galE	UDP-glucose 4-epimerase GalE	0.724	1.442	1.22	0.703	1.165	1.516	1.18	0.799	0.69	0.213	0.178	0.624	0.207	0.625	0.207	0.198	0.198	0.268	0.00352	0.05881	0.00109	0.00039	0.01085	0.00162	0.00945	0.03478	0.04954	4e-05	0	6e-05	0	0.0002	3e-05	0	0	1e-05
ETAE_RS05745	ETAE_1215		transposase	0	0	0	0	0	0	0	0	0	0	0	0	0	0	0	0	0	0	0	0	0	0	0	0	0	0	0	0	0	0	0	0	0	0	0	0
ETAE_RS05750	ETAE_1216		transposase	0	0	0	0	0	0	0	0	0	0	0	0	0	0	0	0	0	0	0	0	0	0	0	0	0	0	0	0	0	0	0	0	0	0	0	0
ETAE_RS06550	ETAE_1389		transposase	0	0	0	0	0	0	0	0	0	0	0	0	0	0	0	0	0	0	0	0	0	0	0	0	0	0	0	0	0	0	0	0	0	0	0	0
ETAE_RS06555	ETAE_1390		transposase	0	0	0	0	0	0	0	0	0	0	0	0	0	0	0	0	0	0	0	0	0	0	0	0	0	0	0	0	0	0	0	0	0	0	0	0
ETAE_RS06625	ETAE_1407	hemK	N5-glutamine S-adenosyl-L-methionine-dependent methyltransferase	0.373	0.559	0.185	0.214	0.096	0.076	0.263	0.2	0.074	0.342	0.265	0.035	0.013	0.039	0.18	0.13	0.037	0.059	0.07541	0.01116	0.00323	0.00324	0.00328	0.00071	0.00162	0.00365	0.00196	0.00162	0.00162	0.00088	0.00015	0.00088	0.01082	0.00253	0.00046	0.00071
ETAE_RS06790	ETAE_1441	znuB	zinc transporter	0.701	0.989	0.292	0.793	0.486	0.963	0.246	0.272	0.4	0.834	2.432	2.56	0.213	0.439	0.187	0.199	0.191	0.336	0.09866	0.30266	0.00621	0.02526	0.01434	0.2277	0.00376	0.02432	0.08199	0.08709	0.01374	0.00442	0.00607	0.01559	0.00348	0.00014	0.00182	0.02067
ETAE_RS06810	ETAE_1445	msbB	lipid A biosynthesis (KDO)2-(lauroyl)-lipid IVA acyltransferase	1.034	0.451	0.495	1.483	0.845	0.971	0.716	0.486	0.344	0.102	0.421	0.151	0.243	0.102	0.348	0.086	0.072	0.184	0.00419	0.00029	8e-05	0.08397	0.00378	0.00036	0.00083	0.00189	0.00066	2e-05	0.00013	1e-05	3e-05	0	5e-05	0	0	6e-05
ETAE_RS06835	ETAE_1450	devB	6-phosphogluconolactonase	1.486	1.328	1.105	0.988	1.486	0.56	0.553	0.202	0.394	0.311	0.214	0.392	0.244	0.382	0.18	0.276	0.117	0.219	0.42214	0.47015	0.37996	0.33563	0.27055	0.205	0.17781	0.0844	0.09184	0.09268	0.06202	0.13126	0.12024	0.12072	0.06984	0.028	0.01433	0.03419
ETAE_RS06900	ETAE_1463	minC	septum formation inhibitor	0.528	0.27	0.143	0.414	0.547	0.412	0.264	0.268	0.211	0.413	0.065	0.244	0.576	0.721	0.065	0.278	0.215	0.212	0.03512	0.00238	0.00013	0.00138	0.0103	0.00305	0.00063	0.00291	0.00016	0.00253	0	0.00157	0.00528	0.04534	1e-05	0.00018	0.00011	0.00176
ETAE_RS06925	ETAE_1468	dsbB	disulfide bond formation protein B	0.49	0.59	0.861	0.621	0.521	0.525	0.258	0.222	0.503	0.013	0.441	0.15	0.135	0.06	0.107	0.036	0.079	0.342	0.18064	0.07801	0.0986	0.11027	0.19773	0.04521	0.01824	0.07835	0.16166	0.00364	0.03924	0.02922	0.05424	0.01665	0.04682	0.00545	0.03075	0.03393
ETAE_RS07165	ETAE_1522	tonB	cell envelope biogenesis protein TonB	1.254	0.865	1.566	1.318	1.636	1.026	0.77	0.852	0.958	0.84	0.203	0.457	1.08	0.421	0.393	0.211	0.241	0.284	0.31107	0.03838	0.03098	0.14229	0.5	0.06231	0.078	0.23359	0.18192	0.34771	0.00508	0.0079	0.02416	0.10409	0.11114	0.01002	0.01033	0.01169
ETAE_RS07545	ETAE_1598		transposase	0	0	0	0	0	0	0	0	0	0	0	0	0	0	0	0	0	0	0	0	0	0	0	0	0	0	0	0	0	0	0	0	0	0	0	0
ETAE_RS07550	ETAE_1599		transposase	0	0	0	0	0	0	0	0	0	0	0	0	0	0	0	0	0	0	0	0	0	0	0	0	0	0	0	0	0	0	0	0	0	0	0	0
ETAE_RS07620			hypothetical protein	0.569	0.247	0.963	0.628	0.239	0.414	0.03	0.155	0.085	0.128	0.249	0.056	0.035	0.099	0.025	0.032	0.065	0.12	0.00203	4e-05	0.03239	0.00258	7e-05	0	0	3e-05	0	2e-05	1e-05	0	0	0	0	0	0	0
ETAE_RS07720	ETAE_1635		transposase	0	0	0	0	0	0	0	0	0	0	0	0	0	0	0	0	0	0	0	0	0	0	0	0	0	0	0	0	0	0	0	0	0	0	0	0
ETAE_RS07725	ETAE_1636		transposase	0	0	0	0	0	0	0	0	0	0	0	0	0	0	0	0	0	0	0	0	0	0	0	0	0	0	0	0	0	0	0	0	0	0	0	0
ETAE_RS07990	ETAE_1695	rsxE	electron transport complex subunit RsxE	0.112	0.7	0.028	0.821	0.806	1.167	0.203	0.507	0.188	0.083	0.23	0.283	0.411	0.056	0.063	0.089	0.13	0.125	0.02555	0.08581	0.00441	0.12421	0.08581	0.06029	0.02555	0.06029	0.02555	0.02278	0.02555	0.02555	0.05494	0.0141	0.01595	0.02278	0.02555	0.02555
ETAE_RS08155	ETAE_1730		transcriptional regulator	1.021	0.076	0.848	1.192	0.461	0.405	0.338	0.86	0.095	0.22	0.156	0.13	0.22	1.235	0.124	0.017	0.141	1.201	0.25649	0.00135	0.02965	0.15102	0.02637	0.0142	0.01303	0.10066	0.00262	0.00762	0.0036	0.00188	0.01486	0.17521	0.00666	0.00026	0.00308	0.16022
ETAE_RS08410	ETAE_1792	aroH	3-deoxy-7-phosphoheptulonate synthase	0.629	0.351	0.174	0.213	0.789	0.078	0.016	0.098	0.035	0.065	0.296	0.016	0.031	0.016	0.057	0.123	0.046	0.044	0.03263	0.00305	0.00086	0.00261	0.02624	0.00117	0.00012	0.0006	0.00046	0.00138	0.00102	0.00012	0.00038	0.00012	0.00046	0.00079	0.00046	0.00046
ETAE_RS08610	ETAE_1840	pabB	aminodeoxychorismate synthase component I	1.588	1.132	0.76	0.84	1.113	0.889	0.538	0.462	0.484	0.041	0.215	0.025	0.023	0.081	0.023	0.039	0.057	0.007	0.40942	0.28471	0.00412	0.03205	0.02438	0.01562	0.00823	0.0113	0.03888	0	8e-05	0	0	1e-05	0	0	0	0
ETAE_RS08715	ETAE_1867	pspA	phage shock protein PspA	1.097	0.67	0.188	0.185	2.042	2.125	1.308	0.661	0.557	1.046	2.695	0.659	0.266	1.331	0.4	0.183	0.098	0.703	0.27233	0.10801	0.03762	0.02745	0.33146	0.13777	0.22145	0.27612	0.13198	0.35813	0.30323	0.08608	0.05331	0.29534	0.08608	0.02248	0.00937	0.3337
ETAE_RS10110	ETAE_2177	aroA	3-phosphoshikimate 1-carboxyvinyltransferase	0.54	0.726	0.864	0.668	0.602	0.35	0.101	0.196	0.163	0.068	0.005	0.218	0.01	0.016	0.017	0.003	0.003	0.012	0.04952	0.0308	0.00626	0.00674	0.00832	0.00446	0.00012	0.00528	0.00081	5e-05	0	1e-05	0	0	0	0	0	0
ETAE_RS10225	ETAE_2202	trxB	thioredoxin-disulfide reductase	0.752	0.436	0.138	0.221	0.905	0.51	0.232	0.132	0.314	0.168	0.289	0.141	0.166	0.105	0.061	0.199	0.131	0.05	0.02217	0.00486	3e-05	0.00016	0.02585	0.00278	0.0001	7e-05	0.00143	8e-05	0.00047	5e-05	0.00012	4e-05	1e-05	3e-05	3e-05	0
ETAE_RS10450	ETAE_2260		undecaprenyl-diphosphatase	1.006	1.185	0.969	0.99	0.627	0.689	0.537	0.307	0.281	0.029	0.161	0.123	0.063	0.195	0.017	0.048	0.05	0.039	0.20581	0.22014	0.0627	0.44067	0.21662	0.10551	0.09477	0.03501	0.1121	0.00242	0.00574	0.00867	0.01006	0.02933	0.00104	0.00241	0.00138	0.00492
ETAE_RS10630	ETAE_2302	fruK	1-phosphofructokinase	0.579	1.284	0.603	2.442	0.945	0.933	0.358	0.847	0.379	0.363	0.251	0.451	0.122	0.154	0.318	1.86	0.152	0.203	0.0457	0.14571	0.02032	0.27969	0.019	0.00461	0.06201	0.1457	0.05382	0.04323	0.01344	0.02859	0.01214	0.00165	0.04322	0.00461	0.00847	0.00805
ETAE_RS10735	ETAE_2324		TetR family transcriptional regulator	0.742	0.643	0.949	0.902	0.791	0.367	0.49	0.429	0.286	0.143	0.192	0.249	0.222	0.229	0.138	0.085	0.071	0.112	0.1745	0.10014	0.1953	0.18762	0.18926	0.07497	0.04848	0.04427	0.08024	0.00263	0.00098	0.01499	0.00962	0.03651	0.01408	0.00059	0.00313	0.00555
ETAE_RS10740	ETAE_2326		AraC family transcriptional regulator	0.261	0.381	0.512	0.266	0.457	1.462	1.328	0.425	0.325	0.37	0.08	0.518	0.4	0.157	0.198	0.426	0.085	0.214	0.04488	0.05098	0.04177	0.04488	0.10664	0.39371	0.32443	0.13374	0.08592	0.04175	0.00239	0.09233	0.0477	0.01662	0.04953	0.02115	0.00645	0.03437
ETAE_RS10795	ETAE_2337	ubiG	bifunctional 3-demethylubiquinone 3-O-methyltransferase/2-octaprenyl-6-hydroxy phenol methylase	0.043	0.285	0.693	0.088	0.064	0.182	0.072	0.017	0.017	0.155	0.017	0.132	0.112	0.12	0.083	0.017	0.017	0.047	0.00181	0.02524	0.05584	0.00304	0.00216	0.00499	0.00397	0.00069	0.00069	0.00735	0.00069	0.00633	0.00304	0.00633	0.00304	0.00069	0.00069	0.00181
ETAE_RS10835	ETAE_2345	moaD	molybdopterin synthase sulfur carrier subunit	0	0	0	0	0	0	0	0	0	0	0	6.003	0	0	0	0	0	0	0	0	0	0	0	0	0	0	0	0	0	0.30854	0	0	0	0	0	0
ETAE_RS10945			hypothetical protein	0.025	0.457	0.801	0.356	1.336	2.958	0.223	1.091	0.342	0.825	0.96	0.692	0.347	0.299	1.484	0.191	1.17	0.2	0.00062	0.01881	0.049	0.02167	0.22552	0.37109	0.01302	0.05507	0.04975	0.03704	0.0285	0.10365	0.03932	0.01999	0.049	0.00558	0.0285	0.00965
ETAE_RS11055	ETAE_2391		aminotransferase AlaT	0.453	0.655	0.621	0.354	0.227	0.488	0.202	0.199	0.166	0.218	0.126	0.178	0.138	0.144	0.095	0.067	0.103	0.08	0.04228	0.03234	0.09977	0.00487	0.00096	0.02071	0.00014	0.00214	0.00021	0.00057	2e-05	9e-05	0.00017	0.0001	2e-05	0	2e-05	1e-05
ETAE_RS11235	ETAE_2428	evpP	type VI secretion protein	0.564	0.5	0.768	0.739	0.869	0.594	0.135	0.175	0.19	0.068	0.053	0.129	0.01	0.099	0.033	0.026	0.065	0.021	0.03999	0.00413	0.02719	0.03177	0.06886	0.01446	0.00027	0.00066	0.00043	0	0	2e-05	0	1e-05	0	0	0	0
ETAE_RS11240	ETAE_2429	evpA	type VI secretion protein	0.921	0.412	1.19	0.58	1.162	1.291	0.129	0.144	0.124	0.02	0.009	0.066	0.018	0.01	0.024	0.005	0.005	0.005	0.27498	0.04687	0.19779	0.19779	0.48789	0.31848	0.01954	0.06836	0.02284	0.0077	0.00365	0.01101	0.0077	0.00365	0.0077	0.00143	0.00143	0.00143
ETAE_RS11245	ETAE_2430	evpB	type VI secretion protein EvpB	0.846	0.73	0.829	0.863	0.861	1.113	0.14	0.195	0.11	0.065	0.016	0.007	0.01	0.033	0.02	0.019	0.013	0.02	0.02284	0.00163	0.00203	0.02736	0.01316	0.03422	0	0	0	0	0	0	0	0	0	0	0	0
ETAE_RS11250	ETAE_2431	evpC	type VI secretion protein	0.207	0.15	1.039	0.677	0.92	0.681	0.215	0.208	0.141	0.016	0.008	0.008	0.008	0.008	0.008	0.026	0.023	0.008	0.01044	0.00832	0.15829	0.04613	0.07923	0.08544	0.01303	0.02189	0.01789	0.00046	0.00013	0.00013	0.00013	0.00013	0.00013	0.00054	0.00046	0.00013
ETAE_RS11255	ETAE_2432	evpD	type VI secretion protein	1.193	1.069	0.634	0.623	0.979	0.743	0.225	0.226	0.146	0.068	0.028	0.06	0.018	0.048	0.04	0.016	0.031	0.018	0.148	0.05827	0.00039	0.02181	0.04703	0.00254	0.00016	0.00033	3e-05	0	0	0	0	0	0	0	0	0
ETAE_RS11260		evpE	type VI secretion protein	2.109	0.696	1.731	1.37	0.92	2.143	0.224	0.199	0.168	0.016	0.196	0.016	0.016	0.065	0.016	0.016	0.046	0.016	0.38957	0.1525	0.47691	0.11256	0.47764	0.33638	0.12581	0.09	0.12558	0.01624	0.09	0.01624	0.01624	0.04237	0.01624	0.01624	0.04237	0.01624
ETAE_RS11265	ETAE_2434	evpF	type VI secretion system protein ImpG	1.111	1.171	0.959	0.516	0.916	0.784	0.139	0.16	0.122	0.026	0.024	0.043	0.007	0.025	0.015	0.025	0.006	0.001	0.44797	0.47756	0.11105	0.00206	0.075	0.00478	0	3e-05	0	0	0	0	0	0	0	0	0	0
ETAE_RS11270	ETAE_2435	evpG	type VI secretion protein	1.213	1.308	0.772	0.742	1.374	1.304	0.21	0.328	0.271	0.092	0.038	0.11	0.002	0.009	0.037	0.007	0.023	0.014	0.49367	0.3873	0.03644	0.0968	0.481	0.32191	0.00149	0.00488	0.0036	0.0001	1e-05	0.00011	0	0	1e-05	0	0	0
ETAE_RS11275	ETAE_2436	evpH	ClpV1 family T6SS ATPase	0.851	0.911	1.136	0.887	1.018	1.259	0.149	0.307	0.19	0.018	0.077	0.087	0.012	0.004	0.021	0.001	0.004	0.004	0.05593	0.03575	0.08498	0.12694	0.06071	0.06715	4e-05	0.00077	0.00022	0	0	0	0	0	0	0	0	0
ETAE_RS11280	ETAE_2437	evpI	type VI secretion protein	1.157	1.248	1.007	0.846	1.167	0.92	0.262	0.288	0.184	0.026	0.054	0.034	0.009	0.017	0.011	0.026	0.029	0.012	0.04384	0.04097	0.01715	0.02234	0.04995	0.04558	7e-05	0.00023	0	0	0	0	0	0	0	0	0	0
ETAE_RS11290	ETAE_2439	evpK	type VI secretion protein	0.945	0.656	0.758	0.868	0.689	1.004	0.227	0.24	0.247	0.028	0.064	0.077	0.006	0.009	0.013	0.015	0.01	0.018	0.10617	0.02089	0.09568	0.27755	0.0374	0.10259	0.00114	0.00296	0.00104	0	1e-05	1e-05	0	0	0	0	0	0
ETAE_RS11295	ETAE_2440	evpL	type VI secretion protein	0.721	0.812	1.143	0.825	1.358	0.954	0.203	0.184	0.254	0.048	0.174	0.073	0.028	0.009	0.004	0.014	0.044	0.004	0.14082	0.10298	0.2135	0.12853	0.4481	0.04888	0.00391	0.00536	0.01699	3e-05	0.00108	0.00025	5e-05	2e-05	1e-05	3e-05	3e-05	1e-05
ETAE_RS11300	ETAE_2441	evpM	type VI secretion protein	0.769	1.154	1.525	1.147	0.89	1.002	0.205	0.307	0.196	0.019	0.075	0.033	0.021	0.042	0.016	0.027	0.032	0.037	0.07674	0.19136	0.18244	0.14266	0.0538	0.06205	0.00012	0.00198	3e-05	0	0	0	0	0	0	0	0	0
ETAE_RS11305	ETAE_2442	evpN	type VI secretion system protein ImpK	0.884	1.013	1.196	0.979	1.53	1.154	0.132	0.318	0.295	0.084	0.101	0.135	0.02	0.051	0.041	0.07	0.055	0.045	0.1827	0.22127	0.24647	0.14627	0.44052	0.0955	0.00107	0.02931	0.01044	7e-05	2e-05	0.00045	0	1e-05	2e-05	4e-05	1e-05	1e-05
ETAE_RS11310	ETAE_2443	evpO	type VI secretion system protein ImpL	1.01	1.2	1.053	0.87	0.665	0.943	0.272	0.254	0.163	0.073	0.064	0.097	0.008	0.035	0.012	0.016	0.009	0.041	0.07011	0.01917	0.00558	0.00239	0.00032	0.00112	0	1e-05	0	0	0	0	0	0	0	0	0	0
ETAE_RS11320	ETAE_2445	aroC	chorismate synthase	0.554	0.639	1.571	0.758	0.535	1.109	0.179	0.563	0.639	0.168	0.196	0.097	0.039	0.235	0.171	0.052	0.034	0.261	0.05831	0.00993	0.14903	0.13813	0.10319	0.16374	0.0096	0.0923	0.00785	0.0088	0.00134	0.0005	0.0003	0.00785	0.00134	0.00034	0.00052	0.00288
ETAE_RS11475	ETAE_2478		transposase	0	0	0	0	0	0	0	0	0	0	0	0	0	0	0	0	0	0	0	0	0	0	0	0	0	0	0	0	0	0	0	0	0	0	0	0
ETAE_RS11480	ETAE_2479		transposase	0	0	0	0	0	0	0	0	0	0	0	0	0	0	0	0	0	0	0	0	0	0	0	0	0	0	0	0	0	0	0	0	0	0	0	0
ETAE_RS11970	ETAE_2581	sucD	succinate--CoA ligase subunit alpha	0.297	0.334	0.602	0.605	0.695	0.284	0.126	0.089	0.181	0.055	0.173	0.224	0.066	0.053	0.055	0.089	0.159	0.139	0.00787	0.00608	0.02236	0.13803	0.0377	0.00278	0.0001	0.00104	0.00025	5e-05	0.00058	4e-05	0.0001	4e-05	4e-05	2e-05	0.00052	0.00048
ETAE_RS11975	ETAE_2582	sucC	succinate--CoA ligase subunit beta	0.502	0.633	0.363	0.73	0.413	0.546	0.08	0.118	0.11	0.036	0.398	0.204	0.074	0.048	0.075	0.048	0.209	0.144	0.04708	0.13255	0.00356	0.10239	0.00883	0.02237	0.00017	0.00257	0.00187	0.00014	0.01097	0.00683	0.00175	0.00058	0.00284	0.00014	0.00031	0.00514
ETAE_RS11980	ETAE_2583	sucB	dihydrolipoamide succinyltransferase	0.487	0.531	0.993	0.165	0.374	0.215	0.19	0.203	0.056	0.075	0.24	0.117	0.024	0.2	0.06	0.013	1.18	0.1	0.0044	0.00298	0.01923	0.00029	0.00064	0.00099	0.00011	0.00031	7e-05	0.00049	0.00011	0.0001	4e-05	0.00011	0.00019	1e-05	0.00012	7e-05
ETAE_RS11985	ETAE_2584	sucA	2-oxoglutarate dehydrogenase subunit E1	0.572	0.364	0.259	0.244	0.297	0.486	0.022	0.047	0.028	0.012	0.006	0.19	0.003	0.024	0.019	0.01	0.02	0.024	0.00118	0	0	0	0	0	0	0	0	0	0	0	0	0	0	0	0	0
ETAE_RS11990	ETAE_2585	sdhB	succinate dehydrogenase iron-sulfur subunit	0.451	0.421	0.527	0.347	0.351	0.355	0.154	0.468	0.356	0.141	0.54	0.097	0.082	0.073	0.171	0.133	0.178	0.426	0.00307	3e-05	0.00641	7e-05	0.00237	0.00124	0.00017	0.01535	0.00366	0.0004	0.0001	1e-05	1e-05	1e-05	0.00041	7e-05	0.00013	0.00695
ETAE_RS11995	ETAE_2586	sdhA	succinate dehydrogenase flavoprotein subunit	0.407	0.643	0.416	0.676	0.544	0.416	0.138	0.245	0.198	0.215	0.167	0.145	0.097	0.24	0.188	0.17	0.148	0.19	0.00317	0.01836	0.00057	0.03971	0.0046	0.00065	0	0.00313	0.00017	0.00027	9e-05	2e-05	1e-05	0.00388	0.0001	2e-05	1e-05	0.00037
ETAE_RS12000	ETAE_2587	sdhD	succinate dehydrogenase cytochrome b556 small membrane subunit	0.522	0.243	0.351	0.559	0.466	0.188	0.118	0.145	0.216	0.238	0.068	0.194	0.219	0.082	0.113	0.096	0.235	0.136	0.09949	0.00312	0.01686	0.06126	0.06158	0.00094	0.00074	0.00087	0.00178	0.00098	0.0001	0.00082	0.00372	0.00026	0.00052	0.00012	0.00557	0.00055
ETAE_RS12005	ETAE_2588	sdhC	succinate dehydrogenase cytochrome b556 large membrane subunit	0.399	0.305	0.306	0.64	0.617	0.772	0.414	0.745	0.293	0.096	0.273	0.197	0.079	0.223	0.496	0.199	0.05	0.159	0.03387	0.0395	0.02888	0.06109	0.15839	0.03365	0.02892	0.12352	0.02458	0.0066	0.00491	0.00981	0.00354	0.01426	0.10068	0.00981	0.00201	0.00981
ETAE_RS12010	ETAE_2589	gltA	citrate (Si)-synthase	0.564	0.402	0.614	0.803	0.807	0.515	0.1	0.197	0.181	0.152	0.221	0.225	0.137	0.134	0.117	0.109	0.119	0.278	0.01677	0.00041	0.01097	0.06015	0.01943	0.00018	0	1e-05	1e-05	1e-05	0	1e-05	0	0	0	0	0	3e-05
ETAE_RS12155	ETAE_2618	nagA	N-acetylglucosamine-6-phosphate deacetylase	0.024	0.056	0.187	0.267	0.319	0.111	0.038	0.096	0.054	0.013	0.145	0.026	0.135	0.039	0.919	0.394	0.044	0.057	0	1e-05	8e-05	8e-05	2e-05	0	1e-05	0.00025	2e-05	0	2e-05	1e-05	3e-05	1e-05	0	3e-05	1e-05	4e-05
ETAE_RS12160	ETAE_2619	nagC	transcriptional regulator	0.18	0.683	0.12	1.031	0.262	0.647	0.204	1.285	0.293	0.278	0.274	0.048	0.205	0.166	0.053	0.946	0.113	0.147	0.00017	0.00116	4e-05	0.00109	0.00012	0.00013	0.00059	0.0004	0.00547	0.00017	0.00097	7e-05	0.00042	0.00125	0.0001	0.00355	4e-05	0.0002
ETAE_RS12705	ETAE_2731	srmB	RNA helicase	0.217	0.756	0.732	0.711	0.709	0.875	0.322	0.533	0.369	0.309	0.125	0.232	0.225	0.144	0.195	0.035	0.037	0.066	0.00022	0.00347	0.00531	0.00784	0.03995	0.06679	0.00013	0.00784	0.0015	0.00145	1e-05	5e-05	1e-05	2e-05	0	0	0	0
ETAE_RS12950	ETAE_2787	guaB	IMP dehydrogenase	0.003	0.023	0.012	0.009	0.018	0.019	0.003	0.006	0.026	0.003	0.003	0.012	0.006	0.009	0.007	0.003	0.003	0.023	0	0	0	0	0	0	0	0	0	0	0	0	0	0	0	0	0	0
ETAE_RS13115	ETAE_2821	glyA	serine hydroxymethyltransferase	1.011	0.844	1.728	0.959	0.784	0.333	0.382	0.318	0.379	0.161	0.179	0.315	0.202	0.485	0.213	0.221	0.306	0.209	0.02775	0.00068	0.00853	0.00014	0.00118	0	0	0.00017	7e-05	0	0	1e-05	0	0.00015	2e-05	0	0	1e-05
ETAE_RS13765	ETAE_2947		cell division protein ZapA	1.354	0.916	1.241	0.557	0.354	0.45	0.035	0.136	0.062	0.07	0.005	0.08	0.024	0.049	0.022	0.031	0.262	0.061	0.23312	0.35779	0.05321	0.32118	0.05083	0.20362	0.00018	0.00338	0.0011	0.00092	5e-05	0.00074	0.00018	0.00033	0.00012	0.00018	0.00074	0.00072
ETAE_RS13990	ETAE_2997	hyaE	hydrogenase-1 operon protein HyaE	0	0	0	0	0	0	0	0	0	0	0	0	0	0	0	0	0	0	0	0	0	0	0	0	0	0	0	0	0	0	0	0	0	0	0	0
ETAE_RS14180	ETAE_3053		transposase	0	0	0	0	0	0	0	0	0	0	0	0	0	0	0	0	0	0	0	0	0	0	0	0	0	0	0	0	0	0	0	0	0	0	0	0
ETAE_RS14185	ETAE_3054		transposase	0	0	0	0	0	0	0	0	0	0	0	0	0	0	0	0	0	0	0	0	0	0	0	0	0	0	0	0	0	0	0	0	0	0	0	0
ETAE_RS14245	ETAE_3066		transposase	0	0	0	0	0	0	0	0	0	0	0	0	0	0	0	0	0	0	0	0	0	0	0	0	0	0	0	0	0	0	0	0	0	0	0	0
ETAE_RS14250	ETAE_3067		transposase	0	0	0	0	0	0	0	0	0	0	0	0	0	0	0	0	0	0	0	0	0	0	0	0	0	0	0	0	0	0	0	0	0	0	0	0
ETAE_RS14330	ETAE_3084		transposase	0	0	0	0	0	0	0	0	0	0	0	0	0	0	0	0	0	0	0	0	0	0	0	0	0	0	0	0	0	0	0	0	0	0	0	0
ETAE_RS15075	ETAE_3231	tuf	elongation factor Tu	0	0	0	0	0	1.954	0	0	0	0	0	0	0	0	0	0	2.832	0	0	0	0	0	0	0.16326	0	0	0	0	0	0	0	0	0	0	0.16326	0
ETAE_RS15155	ETAE_3248	trpD	glutamine amidotransferase	0.848	0.628	0.601	0.607	0.829	1.374	0.281	0.267	0.216	0.066	0.087	0.089	0.022	0.01	0.089	0.034	0.071	0.078	0.45866	0.00718	0.05235	0.06025	0.22216	0.05348	0.00475	0.04977	0.01156	0.00033	4e-05	4e-05	1e-05	0	3e-05	1e-05	0.00017	7e-05
ETAE_RS15300	ETAE_3278	envZ	two-component sensor histidine kinase	0.377	0.563	0.614	1.187	0.712	0.564	0.305	0.723	0.271	0.18	0.315	0.24	0.141	0.189	0.309	0.29	0.124	0.19	0.00093	5e-05	0.0005	0.00862	0.00295	4e-05	0	0.00014	2e-05	0	0	1e-05	0	0	0	0	0	0
ETAE_RS15305	ETAE_3279	ompR	DNA-binding response regulator	0.291	0.409	0.115	0.123	0.378	0.062	0.316	0.536	0.105	0.093	0.068	0.141	0.06	0.518	0.491	0.214	0.45	0.074	0.05599	0.04405	0.00786	0.01234	0.00761	0.00391	0.03811	0.00761	0.00302	0.00139	0.00217	0.00139	0.00096	0.00176	0.00373	0.00156	0.00176	0.00217
ETAE_RS15535	ETAE_3327		cell division protein FtsX	1.434	0.784	1.007	1.075	0.943	0.933	0.629	0.629	0.789	0.372	0.453	0.411	0.451	0.556	0.405	0.183	0.208	0.217	0.49225	0.01164	0.06747	0.19033	0.18534	0.00913	0.02293	0.13838	0.21836	0.00593	0.00893	0.01595	0.01037	0.04363	0.03086	0.00049	0.00093	0.00054
ETAE_RS15540	ETAE_3328	ftsE	cell division protein FtsE	0.983	0.614	1.122	1.237	0.99	0.986	0.67	0.705	0.668	0.532	0.385	0.458	0.305	0.368	0.428	0.123	0.207	0.509	0.1311	0.0399	0.21625	0.43802	0.27204	0.5	0.1791	0.15787	0.23865	0.10288	0.0549	0.08218	0.01629	0.03811	0.04109	0.00145	0.0059	0.05344
ETAE_RS15725	ETAE_3367	gor	glutathione-disulfide reductase	0.435	0.527	0.343	0.56	0.301	1.05	0.374	0.304	0.283	0.393	0.238	0.359	0.738	0.161	0.144	0.473	0.176	0.146	0.00068	0.00049	1e-05	0.00086	1e-05	0.00091	4e-05	0.00114	0.00119	0.00015	0	3e-05	0.0001	0	1e-05	4e-05	0	0
ETAE_RS15880	ETAE_3400	proC	pyrroline-5-carboxylate reductase	0.336	0.028	0.56	0.52	0.139	1.11	0.526	0.621	0.328	0.031	0.382	0.214	0.076	0.081	0.127	0.01	0.066	0.135	0.00588	6e-05	0.0037	0.00596	0.00063	0.0025	0.00596	0.12475	0.00919	6e-05	0.00368	0.00288	0.00037	0.00037	0.00283	2e-05	0.0001	0.00101
ETAE_RS15950	ETAE_3421	istB	transposase	0	0	0	0	0	0	0	0	0	0	0	0	0	0	0	0	0	0	0	0	0	0	0	0	0	0	0	0	0	0	0	0	0	0	0	0
ETAE_RS15955	ETAE_3422		transposase	0	0	0	0	0	0	0	0	0	0	0	0	0	0	0	0	0	0	0	0	0	0	0	0	0	0	0	0	0	0	0	0	0	0	0	0
ETAE_RS16135	ETAE_3459	grxC	glutaredoxin 3	1.254	0.708	1.108	0.771	0.167	0.536	1.939	0.495	0.167	1.964	0.713	0.165	0.416	0.56	0.43	0.093	0.749	0.246	0.5	0.1128	0.25451	0.07992	0.03654	0.07853	0.30566	0.16598	0.04475	0.17275	0.06647	0.01357	0.16584	0.14385	0.11003	0.01044	0.17275	0.0449
ETAE_RS16150	ETAE_3462		peptidase M37	0.89	0.791	1.016	1.059	0.988	0.732	0.446	0.426	0.471	0.326	0.396	0.331	0.205	0.201	0.232	0.098	0.149	0.115	0.07336	0.04959	0.25166	0.07336	0.26464	0.01118	0.00698	0.02945	0.03111	0.01246	0.01224	0.00323	0.00489	0.00403	0.0171	6e-05	0.00052	0.00019
ETAE_RS16335	ETAE_3493	glnA	glutamine synthetase	0.824	0.721	0.795	0.639	0.775	0.445	0.363	0.465	0.873	0.463	0.734	0.8	0.087	0.157	0.316	0.117	0.124	0.134	0.01565	0.01745	0.04719	0.00962	0.08458	0.00102	0.00542	0.04936	0.10098	0.02404	0.00164	0.00326	0	1e-05	0.00282	0	1e-05	4e-05
ETAE_RS16515			F0F1 ATP synthase subunit I	0.715	0.883	0.415	1.198	0.635	0.345	1.835	0.167	0.236	0.34	0.659	0.672	0.124	0.278	0.18	0.284	0.086	0.154	0.07997	0.04125	0.00921	0.1018	0.09386	0.01072	0.0456	0.02336	0.00622	0.05561	0.03037	0.054	0.01187	0.00355	0.01797	0.00789	0.00143	0.01092
