# Supplementary material for: Time-Resolved Transposon Insertion Sequencing Reveals Genome-Wide Fitness Dynamics during Infection
Source: mBio. 2017 Oct 3;8(5):e01581-17. doi: 10.1128/mBio.01581-17 (PMC5626973; doi:10.1128/mBio.01581-17)
Supplement: TABLE S3 [file mbo005173518st3.xls]

## Sheet: Supplemental Table S3
Table S3A List of strains used for CI experiments
genotype	locus	old locus	gene	Function of the deleted gene or plasmid	annotation
∆eseG	ETAE_RS04130	ETAE_0866	eseG	T3SS efftor
wt_∆P				plasmid pEIB is an R plasmid with multiple antibiotics resistance	wt cured of pEIB202
∆wecB	ETAE_RS00455	ETAE_0103	wecB	Cell wall/membrane/envelope biogenesis	UDP-N-acetylglucosamine 2-epimerase
∆rfe	ETAE_RS00445	ETAE_0101	rfe	Cell wall/membrane/envelope biogenesis	UDP-N-acetylmuramyl pentapeptide phosphotransferase
∆dsbB	ETAE_RS06925	ETAE_1468	dsbB	Posttranslational modification, protein turnover, chaperones	disulphide bond formation protein
∆tatC	ETAE_RS00710	ETAE_0152	tatC	Intracellular trafficking, secretion, and vesicular transport	twin arginine-targeting protein translocase
∆ompR	ETAE_RS15305	ETAE_3279	ompR	Multiple classes	osmolarity response regulator
∆nagA	ETAE_RS12155	ETAE_2618	nagA	Carbohydrate transport and metabolism	N-acetylglucosamine-6-phosphate deacetylase
∆ubiE	ETAE_RS00685	ETAE_0147	ubiE	Coenzyme transport and metabolism	ubiquinone/menaquinone biosynthesis methyltransferase
∆eseJ	ETAE_RS04235	ETAE_0888	eseJ	T3SS effector	putative TTSS effector protein
∆msbB	ETAE_RS06810	ETAE_1445	msbB	Lipid transport and metabolism	lipid A biosynthesis (KDO)2-(lauroyl)-lipid IVA acyltransferase
∆hemK	ETAE_RS06625	ETAE_1407	hemK	Translation, ribosomal structure and biogenesis	N5-glutamine S-adenosyl-L-methionine-dependent methyltransferase
∆ETAE_RS10735	ETAE_RS10735	ETAE_2324		Transcription	putative transcriptional regulator
∆evpP	ETAE_RS11235	ETAE_2428	evpP	T6SS secreted gene	type VI secretion system protein EvpP
∆esrC	ETAE_RS04105	ETAE_0861	esrC	Positive regulator of T3SS and T6SS	AraC transcriptional regulator
∆esrB	ETAE_RS04230	ETAE_0886	esrB	T3SS regulator	two-component sensor/regulator
∆aroC	ETAE_RS11320	ETAE_2445	aroC	Amino acid transport and metabolism	chorismate synthase
∆ETAE_RS00110	ETAE_RS00110	ETAE_0023		Posttranslational modification, protein turnover, chaperones	conserved hypothetical protein
Table S3B Bacterial strains and plasmids used in this study
Strain or plasmid	Genotype	Source or reference
Escherichia coli
SM10 λpir	thi thr leu tonA lacy supE recA::RP4-2-Tc::Mu, pirR6K, Kanr	Lab collection
CC118 λpir	λpir lysogen D(ara-leu) araD D(lacX74) phoA20 thi-1 rpoB argE (am) recA1	Lab collection
Edwardsiella piscicida
EIB202	Wild type strain, CCTCC M 208068, Colr, Cmr, Kans	Wang et al., 2009
wt_∆P	EIB202, pEIB202 cured, Colr, Cms, Kans	Zheng et al., 2011
WED	EIB202∆P, in-frame deletion of eseB, eseC, eseD, escA and aroC, CCTCC M 2010278, Colr, Cms, Kans	Xiao et al., 2013
∆aroC	EIB202, in-frame deletion of aroC	Xiao et al., 2011
∆esrB	EIB202, in-frame deletion of esrB	Lv et al., 2012
∆esrC	EIB202, in-frame deletion of ETAE_RS04105 (ETAE_0861)	Lv et al., 2012
∆tatC	EIB202, in-frame deletion of ETAE_RS00710 (ETAE_0152)	Wang et al., 2013
∆ompR	EIB202, in-frame deletion of ETAE_RS15305 (ETAE_3279)	Lv et al., 2012
∆eseG	EIB202, in-frame deletion of ETAE_RS04130 (ETAE_0866)	This study
∆eseJ	EIB202, in-frame deletion of ETAE_RS04235 (ETAE_0888)	This study
∆evpP	EIB202, in-frame deletion of ETAE_RS11235 (ETAE_2428)	This study
∆ubiE	EIB202, in-frame deletion of ETAE_RS00685 (ETAE_0147)	This study
∆msbB	EIB202, in-frame deletion of ETAE_RS06810 (ETAE_1445)	This study
∆rfe	EIB202, in-frame deletion of ETAE_RS00445 (ETAE_0101)	This study
∆wecB	EIB202, in-frame deletion of ETAE_RS00455 (ETAE_0103)	This study
∆hemK	EIB202, in-frame deletion of ETAE_RS06625 (ETAE_1407)	This study
∆ETAE_RS10735	EIB202, in-frame deletion of ETAE_RS10735 (ETAE_2324)	This study
∆dsbB	EIB202, in-frame deletion of ETAE_RS06925 (ETAE_1468)	This study
∆ETAE_RS00110	EIB202, in-frame deletion of ETAE_RS00110 (ETAE_0023)	This study
∆nagA	EIB202, in-frame deletion of ETAE_RS12155 (ETAE_2618)	This study
∆pabB	EIB202, in-frame deletion of ETAE_RS08610 (ETAE_1840)	This study
∆pabA	EIB202, in-frame deletion of ETAE_RS15155 (ETAE_3248)	This study
∆ETAE_RS10450	EIB202, in-frame deletion of ETAE_RS10450 (ETAE_2260)	This study
Plasmid
pMar2xT7	Mariner Himar1 transposon encoding a gentamycin resistance gene. Suicide plasmid, pir dependent, R6K, Ampr, Gmr	Lab collection
pDM4	Suicide plasmid, pir dependent, R6K, SacBR, Cmr	Wang et al., 2012
pDMK	pDM4 derivative with Kan resistance gene inserted in SalI site, Kanr, Cmr	Lv et al., 2012
Table S3C Primers used in this study
primer name	primer sequence	old-locus
mutant construction
ETAE_RS00110-P1	GAGCTCAGGTTACCCGGATCTATTGCCCGTCGCACAGGGTATTTTTTC	ETAE_0023
ETAE_RS00110-P2	CGACGCTTACATGGAAATTCCTTATGTTGTCCGA	ETAE_0023
ETAE_RS00110-P3	ATTTCCATGTAAGCGTCGCGGGGGGCCGACAGAC	ETAE_0023
ETAE_RS00110-P4	CCCTCGAGTACGCGTCACTAGTGGGGCCCTTGCAGTTCAATGCCAGCGAGGCTAC	ETAE_0023
ETAE_RS00110-outF	CAGTGGAATGGATCGCGCCGGAGCC	ETAE_0023
ETAE_RS00110-outR	TATTAACCCCGACTTTCCATTTCAG	ETAE_0023
ETAE_RS00110-inF	ATGGGTAATTTAGTGAAGTTGATCG	ETAE_0023
ETAE_RS00110-inR	GGCAAAGGAGAGGGTATTGAGCACG	ETAE_0023
ETAE_RS00445-P1	GAGCTCAGGTTACCCGGATCTATTGACCATCATCGCGACGGCGCTGAT	ETAE_0101
ETAE_RS00445-P2	GGGCCGTTA CACGGTTAACTGCTCTCTGTCTGAT	ETAE_0101
ETAE_RS00445-P3	TTAACCGTG TAACGGCCCTAGTCGGCCATAAAGG	ETAE_0101
ETAE_RS00445-P4	CCCTCGAGTACGCGTCACTAGTGGGGCCCTGGCTCTGATAATAGGGGCTATGCAG	ETAE_0101
ETAE_RS00445-outF	CACCCGTCTGGCCCGCGCCTATAAC	ETAE_0101
ETAE_RS00445-outR	GGCGAAGGCAACGTACTGGCGCAGC	ETAE_0101
ETAE_RS00445-inF	TTACTTTTCTGTTTTTTAAACCCTA	ETAE_0101
ETAE_RS00445-inR	CTTAAAGCGCTTCACCATACGCGCC	ETAE_0101
ETAE_RS00685-P1	GAGCTCAGGTTACCCGGATCTATATCAGCGGCTACCCGGCCTACGCAC	ETAE_0147
ETAE_RS00685-P2	TTCAGATTA CATTTCTTTCCTTAGCCTAAAATTG	ETAE_0147
ETAE_RS00685-P3	AAAGAAATGTAATCTGAAGGAATCGGCATGCTGA	ETAE_0147
ETAE_RS00685-P4	CCCTCGAGTACGCGTCACTAGTGGGGCCCTACAGAGCACAGCCCCTGTGCCACAA	ETAE_0147
ETAE_RS00685-outF	GCTGGTGGCCTATGAACGCTTTTTT	ETAE_0147
ETAE_RS00685-outR	TCCAGCGTACCGGGTGCTAAACGCC	ETAE_0147
ETAE_RS00685-inF	ATGGTAGATCAAACGCCGGAAACCA	ETAE_0147
ETAE_RS00685-inR	ATTTGTAGCCACGATGCAGCGCAAC	ETAE_0147
ETAE_RS06925-P1	GAGCTCAGGTTACCCGGATCTATTCAGGAGTCTCTGCCCTTCACCGCG	ETAE_1468
ETAE_RS06925-P2	GCGAGTCTACATAACCTGATTTCCATGTCACAAA	ETAE_1468
ETAE_RS06925-P3	CAGGTTATGTAGACTCGCCGCTCACACCGCGCGA	ETAE_1468
ETAE_RS06925-P4	CCCTCGAGTACGCGTCACTAGTGGGGCCCTGAGCAGGTGAAGGCCGTGATCCGCA	ETAE_1468
ETAE_RS06925-outF	CAACAGCCGCAGCCGTCAGGATAAG	ETAE_1468
ETAE_RS06925-outR	TTTGTATGATGAATTAGCCCGCCGC	ETAE_1468
ETAE_RS06925-inF	ATGTTGCAATTTTTGAAGCGTTGTT	ETAE_1468
ETAE_RS06925-inR	CAGCGAGCGACGCTTCTCTTTGACC	ETAE_1468
ETAE_RS10735-P1	GAGCTCAGGTTACCCGGATCTATAAAGGAGCGTTGGGAGTCAAAGCCC	ETAE_2324
ETAE_RS10735-P2	AGAGTATTACATTCCCTTTTCTACACCTCACTGA	ETAE_2324
ETAE_RS10735-P3	AAGGGAATGTAATACTCTCTCCCTTGCCATCGCC	ETAE_2324
ETAE_RS10735-P4	CCCTCGAGTACGCGTCACTAGTGGGGCCCTCCTGTTCGGCGTCGCTGAAATCGAC	ETAE_2324
ETAE_RS10735-outF	GGCCGATCGCCGCCGCCGTTCAGGC	ETAE_2324
ETAE_RS10735-outR	CAGCAGGGTTGCCGTACTGCCCACC	ETAE_2324
ETAE_RS10735-inF	ATGGCAACTGAACATACATCCTGTA	ETAE_2324
ETAE_RS10735-inR	TACAAAGCGTGTCCGCCGGCGGGCT	ETAE_2324
ETAE_RS00455-P1	GAGCTCAGGTTACCCGGATCTATCTAACCAGCTGCTGCGCCAGTACGT	ETAE_0103
ETAE_RS00455-P2	TCATAGTGTCACTGTATCATTCTTCTTTTGTTAC	ETAE_0103
ETAE_RS00455-P3	ACACTATGA ACACTATGAGTTTTGACACTATTTC	ETAE_0103
ETAE_RS00455-P4	CCCTCGAGTACGCGTCACTAGTGGGGCCCTACTCGGCCAGCCAGGCGCACATCTG	ETAE_0103
ETAE_RS00455-outF	GCGCAGGCGGATGCGGCTCTGCTGG	ETAE_0103
ETAE_RS00455-outR	CTCCACCATAATTTTCCCCGGCAGC	ETAE_0103
ETAE_RS00455-inF	AAAGTGTTAACCGTCTTTGGCACGC	ETAE_0103
ETAE_RS00455-inR	GACAATTGTCGCCGTATCCGTCCCC	ETAE_0103
ETAE_RS12155-P1	GGGCCCTTCTAGATAGATCTTGAGCTTCCGCCACGTCGTCACCTT	ETAE_2618
ETAE_RS12155-P2	TTGTCATTCACATCACATTCCCCCCGGACGTAATT	ETAE_2618
ETAE_RS12155-P3	GAATGTGATGTGAATGACAACACACAGGTGAGAGA	ETAE_2618
ETAE_RS12155-P4	AGCTCAGGTTACCCGCATGCATGGCCTGAAACAGGGCGTGCTCGA	ETAE_2618
ETAE_RS12155-inF	ATGTACGCCTTAACTCACTGTCGGA	ETAE_2618
ETAE_RS12155-inR	TCAACCGCCGCGTTGGTAGACGGTT	ETAE_2618
ETAE_RS12155-outF	GTTAAGCGCATCAACGCGTTCAAGC	ETAE_2618
ETAE_RS12155-outR	GGCATGTAGCGGACGATACCGAGAT	ETAE_2618
ETAE_RS13765-P1	GGGCCCTTCTAGATAGATCTATCGTAGCCCAGCTGAGCGATGCTG	ETAE_2947
ETAE_RS13765-P2	TTAATTTTTACATACTATCTTCCTGCTAGGTTTTG	ETAE_2947
ETAE_RS13765-P3	AGATAGTATGTAAAAATTAACTTACTGATTATACA	ETAE_2947
ETAE_RS13765-P4	AGCTCAGGTTACCCGCATGCCAGGCGATCTTTGAGCGCAAGGGCG	ETAE_2947
ETAE_RS13765-inF	ATGTCTGCACAACCGGTAGATATTC	ETAE_2947
ETAE_RS13765-inR	TTACTCAAAAGAGGTTCCGGGACGC	ETAE_2947
ETAE_RS13765-outF	ACATACTCCGCCACCTCCTCCAGAG	ETAE_2947
ETAE_RS13765-outR	CAGGTGCCCGGGGCTGAACGGATGT	ETAE_2947
ETAE_RS04130-P1	GGGCCCTTCTAGATAGATCTGATGTGATGCTGGCGGAAGG	ETAE_0866
ETAE_RS04130-P2	GAGGGGGTCACATCCATGGCGGCGTCCGG	ETAE_0866
ETAE_RS04130-P3	GCCATGGATGTGACCCCCTCCTCCCATAC	ETAE_0866
ETAE_RS04130-P4	AGCTCAGGTTACCCGCATGCCTTTCGGGATGCGTATCCCG	ETAE_0866
ETAE_RS04130-inF	GCACAGGATCTGCTGGATACGCT	ETAE_0866
ETAE_RS04130-inR	GCGATGGTGAACCCGATGCTG	ETAE_0866
ETAE_RS04130-outF	CCTGATGGGACTCCTGCGCC	ETAE_0866
ETAE_RS04130-outR	GCGCCAGGGGATGGGCTGAG	ETAE_0866
ETAE_RS04235-P1	GGGCCCTTCTAGATAGATCT GGGTACTCCGAATCAGTGGC	ETAE_0888
ETAE_RS04235-P2	CAGCGCGCTACATGGAGAGACCTCCCAATC	ETAE_0888
ETAE_RS04235-P3	TCTCTCCATGTAGCGCGCTGGGGATCGACC	ETAE_0888
ETAE_RS04235-P4	AGCTCAGGTTACCCGCATGC GATCGCGCTCAGCTGATGCG	ETAE_0888
ETAE_RS04235-inF	CAGCGGGTTAGCCGCCATCG	ETAE_0888
ETAE_RS04235-inR	CTTTGCGCCTCGGCAATCGC	ETAE_0888
ETAE_RS04235-outF	CGAGTAAGACCAGATCGGG	ETAE_0888
ETAE_RS04235-outR	CGACCCAGGCGATGACCGAC	ETAE_0888
ETAE_RS06625-P1	GGGCCCTTCTAGATAGATCTCAGCGAGGGCGAGCACGGCGGCTAC	ETAE_1407
ETAE_RS06625-P2	TCCCGTCGCCGGCCTGACGCAGCCATTGATCGTAG	ETAE_1407
ETAE_RS06625-P3	GCGTCAGGCCGGCGACGGGAGATGCCGGGTGTGAT	ETAE_1407
ETAE_RS06625-P4	AGCTCAGGTTACCCGCATGCGCAGGATGATCCCCAGCGAGGCCGG	ETAE_1407
ETAE_RS06625-inF	CTGGCCTTTGGCGAGACGCGACTGA	ETAE_1407
ETAE_RS06625-inR	AAAGCGCACGTCACCCTGGCTC	ETAE_1407
ETAE_RS06625-outF	TCCGCCATCCGCATTACCCACC	ETAE_1407
ETAE_RS06625-outR	CACTCCAGCGTCTCACCGTTCAGG	ETAE_1407
ETAE_RS06810-P1	GGGCCCTTCTAGATAGATCTACATTTCCGCGTCAGCTCCAACTTT	ETAE_1445
ETAE_RS06810-P2	CCCCCGGCCT CATCAGTGGACTCTTTTATGATCCC	ETAE_1445
ETAE_RS06810-P3	TCCACTGATG AGGCCGGGGGAGATAGAGCCCTATT	ETAE_1445
ETAE_RS06810-P4	AGCTCAGGTTACCCGCATGCTGACGCCCAGTGCCCACCAGAT	ETAE_1445
ETAE_RS06810-in-F	GCGTCTGCTGCGTCATACCCACTG	ETAE_1445
ETAE_RS06810-in-R	CCAGGTGTACTGCTCCGGGTGTT	ETAE_1445
ETAE_RS06810-out-F	ACGACCCGCTTTATGCACCTGA	ETAE_1445
ETAE_RS06810-out-R	TACCCGATAGCACCGCCGAAAA	ETAE_1445
ETAE_RS08610-P1	GGGCCCTTCTAGATAGATCT CGTGATCCGCCAGTTTGGCC	ETAE_1840
ETAE_RS08610-P2	GCCGGGCTTACATAGCGGCGTGGGGGTCTC	ETAE_1840
ETAE_RS08610-P3	CGCCGCTATGTAAGCCCGGCGCTGGCCCG	ETAE_1840
ETAE_RS08610-P4	AGCTCAGGTTACCCGCATGC GTAGCGGGACAGGTAAAGGC	ETAE_1840
ETAE_RS08610-inF	CCATGCTGCTCAGCTCCGC	ETAE_1840
ETAE_RS08610-inR	GCAGTCGCCGGCCTGTAAG	ETAE_1840
ETAE_RS08610-outF	CGACGAGGTGATCTTCAGCG	ETAE_1840
ETAE_RS08610-outR	GACATATTCACATTGTTGCC	ETAE_1840
ETAE_RS10450-P1	GGGCCCTTCTAGATAGATCT CATCACTTGTCGAGATTGC	ETAE_2260
ETAE_RS10450-P2	GCGTTATTCACATTAACACAGGCTCAATTAAC	ETAE_2260
ETAE_RS10450-P3	TGTGTTAATGTGAATAACGCCGCGGCGC	ETAE_2260
ETAE_RS10450-P4	AGCTCAGGTTACCCGCATGC CAGCAACACCACGTCGCTG	ETAE_2260
ETAE_RS10450-inF	GTGGATCAACGCCACACCG	ETAE_2260
ETAE_RS10450-inR	CAGCGCAAAGCTGAAGATGG	ETAE_2260
ETAE_RS10450-outF	GATGATCCCCCCATTTATAC	ETAE_2260
ETAE_RS10450-outR	CCACGTCATCCTCCTGTACC	ETAE_2260
ETAE_RS11235-P1	GGGCCCTTCTAGATAGATCTCCACGGAGATCGATCCTGAG	ETAE_2428
ETAE_RS11235-P2	ATAAGCGCTACATAACGCGCCATCCTTTT	ETAE_2428
ETAE_RS11235-P3	GCGCGTTATGTAGCGCTTATTACGTCAAAAC	ETAE_2428
ETAE_RS11235-P4	AGCTCAGGTTACCCGCATGCGAAGTTGTCGCGATCAATCG	ETAE_2428
ETAE_RS11235-inF	AATGGTCCGATGTTGGAAGC	ETAE_2428
ETAE_RS11235-inR	CGTGATATTTCGTTTAGAGG	ETAE_2428
ETAE_RS11235-outF	CGCTATTCGCCATTAACTGC	ETAE_2428
ETAE_RS11235-outR	CAATGATGCCCTGCAATACC	ETAE_2428
ETAE_RS15155-P1	GGGCCCTTCTAGATAGATCTCCTGCTTAAAGGCGATAATC	ETAE_3248
ETAE_RS15155-P2	CGCTGTGTTACATGGCATGGTACTGGCGT	ETAE_3248
ETAE_RS15155-P3	CCATGCCATGTAACACAGCGGGCGCCGTC	ETAE_3248
ETAE_RS15155-P4	AGCTCAGGTTACCCGCATGCGAAGGCGCCGGTCACCGTTG	ETAE_3248
ETAE_RS15155-inF	CCTACAACCTGTACCAGTAC	ETAE_3248
ETAE_RS15155-inR	CCGTCAGCGGGTTGTTCAG	ETAE_3248
ETAE_RS15155-outF	CGCCGTCACGTCGTTAAACG	ETAE_3248
ETAE_RS15155-outR	CGTCATTACCCTGGTCACC	ETAE_3248
ETAE_RS15305-P1	GGGCCCTTCTAGATAGATCTCCGAAGAAGACCTTACCGTC	ETAE_3279
ETAE_RS15305-P2	AGTCGTCTCACATGGTTTACTCCCAAAGGC	ETAE_3279
ETAE_RS15305-P3	GTAAACCATGTGAGACGACTGCGTTTCTCG	ETAE_3279
ETAE_RS15305-P4	AGCTCAGGTTACCCGCATGCCGTGTAGCGGAACAGCGGTG	ETAE_3279
ETAE_RS15305-inF	ATGCGCCTACGGGCTCTGC	ETAE_3279
ETAE_RS15305-inR	CGTGCCCAGATTGAGCTTG	ETAE_3279
ETAE_RS15305-outF	GCCATCGGCGAGTCAATGG	ETAE_3279
ETAE_RS15305-outR	CTGCCCCTTACCAACCTGC	ETAE_3279
bar-coded strain construction and valification
GLMS_5‘_OUT	GATCAGATGCTTTCGCTGGATCGTAGC
GLMS_3’R_ID1	CGTCTAGACTCAATGTCCGTGAAGACAGGTTGGCTGATAAGTCTGTAAAAAGGGGATGCC
GLMS_3’R_ID2	CGTCTAGAAGTATGGCAAGCTTCCACAGGTTGGCTGATAAGTCTGTAAAAAGGGGATGCC
GLMS_3’R_ID3	CGTCTAGAGGAACGTTACAGCCTTACAGGTTGGCTGATAAGTCTGTAAAAAGGGGATGCC
GLMS_3’R_ID4	CGTCTAGACGACTGTCTGATGCAAACAGGTTGGCTGATAAGTCTGTAAAAAGGGGATGCC
GLMS_3’R_ID5	CGTCTAGAGTAACCAGAGTCTCTGACAGGTTGGCTGATAAGTCTGTAAAAAGGGGATGCC
GLMS_3’R_ID6	CGTCTAGATGAACCTAGCGTAGCTACAGGTTGGCTGATAAGTCTGTAAAAAGGGGATGCC
GLMS_3’R_ID7	CGTCTAGAGTTACTGCAGATCGACACAGGTTGGCTGATAAGTCTGTAAAAAGGGGATGCC
GLMS_3’R_ID8	CGTCTAGAACTCGGCTGGCTTAAAACAGGTTGGCTGATAAGTCTGTAAAAAGGGGATGCC
GLMS_3’R_ID9	CGTCTAGATATTGCAGGCCCGAATACAGGTTGGCTGATAAGTCTGTAAAAAGGGGATGCC
GLMS_3’R_ID10	CGTCTAGATACGGACATTGGCACTACAGGTTGGCTGATAAGTCTGTAAAAAGGGGATGCC
GLMS_3’R_ID11	CGTCTAGAGCACGTCATTATGGCAACAGGTTGGCTGATAAGTCTGTAAAAAGGGGATGCC
GLMS_3’R_ID12	CGTCTAGATAAGGTCTTCAGCGCAACAGGTTGGCTGATAAGTCTGTAAAAAGGGGATGCC
GLMS_3’R_ID13	CGTCTAGACTATGAGAGTCGCTACACAGGTTGGCTGATAAGTCTGTAAAAAGGGGATGCC
GLMS_3’R_ID14	CGTCTAGACGTTGCAGAGTCATACACAGGTTGGCTGATAAGTCTGTAAAAAGGGGATGCC
GLMS_3’R_ID15	CGTCTAGATTCGGACAATCTACGGACAGGTTGGCTGATAAGTCTGTAAAAAGGGGATGCC
GLMS_3’R_ID16	CGTCTAGATAGGGCTTCCAGCATAACAGGTTGGCTGATAAGTCTGTAAAAAGGGGATGCC
GLMS_3’R_ID17	CGTCTAGAGGTCCATATCGGCAATACAGGTTGGCTGATAAGTCTGTAAAAAGGGGATGCC
GLMS_3’R_ID18	CGTCTAGATTACCTTAGACGGAGCACAGGTTGGCTGATAAGTCTGTAAAAAGGGGATGCC
GLMS_3’R_ID19	CGTCTAGAGCCTAAGCTGAAGTTCACAGGTTGGCTGATAAGTCTGTAAAAAGGGGATGCC
GLMS_3’R_ID20	CGTCTAGACTATCTGCAGGTGAACACAGGTTGGCTGATAAGTCTGTAAAAAGGGGATGCC
GLMS_3’R_ID21	CGTCTAGATTAAAGGCGTACCGCTACAGGTTGGCTGATAAGTCTGTAAAAAGGGGATGCC
GLMS_3’R_ID22	CGTCTAGACGAATGCGGTAACTTCACAGGTTGGCTGATAAGTCTGTAAAAAGGGGATGCC
GLMS_3’R_ID23	CGTCTAGATAGCTCCCGATTAGGAACAGGTTGGCTGATAAGTCTGTAAAAAGGGGATGCC
GLMS_3’R_ID24	CGTCTAGACCAAATGGCGTTTGACACAGGTTGGCTGATAAGTCTGTAAAAAGGGGATGCC
GLMS_3’R_ID25	CGTCTAGAGCGAGATATCTGACCTACAGGTTGGCTGATAAGTCTGTAAAAAGGGGATGCC
GLMS_3’R_ID26	CGTCTAGACGGGATTACACCGTTAACAGGTTGGCTGATAAGTCTGTAAAAAGGGGATGCC
GLMS_3’R_ID27	CGTCTAGAGCCATAGTGTGAACTCACAGGTTGGCTGATAAGTCTGTAAAAAGGGGATGCC
GLMS_3’R_ID28	CGTCTAGAAGAAGCCGTTACCTGTACAGGTTGGCTGATAAGTCTGTAAAAAGGGGATGCC
GLMS_3’R_ID29	CGTCTAGACGGCATCTACAAGTGTACAGGTTGGCTGATAAGTCTGTAAAAAGGGGATGCC
GLMS_3’R_ID30	CGTCTAGATGAGTCTCCAGCATAGACAGGTTGGCTGATAAGTCTGTAAAAAGGGGATGCC
GLMS_3’R_ID31	CGTCTAGACGTTGAACTATGGACCACAGGTTGGCTGATAAGTCTGTAAAAAGGGGATGCC
GLMS_3’R_ID32	CGTCTAGAGCCATATGAGCCGATTACAGGTTGGCTGATAAGTCTGTAAAAAGGGGATGCC
GLMS_3’R_ID33	CGTCTAGAGCCACTTCAGTGAAGTACAGGTTGGCTGATAAGTCTGTAAAAAGGGGATGCC
GLMS_3’R_ID34	CGTCTAGATGAATGGTCCGTCACAACAGGTTGGCTGATAAGTCTGTAAAAAGGGGATGCC
GLMS_3’R_ID35	CGTCTAGATAAACACCTCTGTGGGACAGGTTGGCTGATAAGTCTGTAAAAAGGGGATGCC
GLMS_3’R_ID36	CGTCTAGAGATCGCAGACTTGTCAACAGGTTGGCTGATAAGTCTGTAAAAAGGGGATGCC
