# Supplementary material for: Time-Resolved Transposon Insertion Sequencing Reveals Genome-Wide Fitness Dynamics during Infection
Source: mBio. 2017 Oct 3;8(5):e01581-17. doi: 10.1128/mBio.01581-17 (PMC5626973; doi:10.1128/mBio.01581-17)
Supplement: TABLE S4 [file mbo005173518st4.xls]

## Sheet: Supplemental Table S4
Table S4 IVD genes and their PACE clustering in various tissues
List of in vivo decreasing (IVD) genes identified by PACE (liver)									List of in vivo decreasing (IVD) genes identified by PACE (spleen)							List of in vivo decreasing (IVD) genes identified by PACE (kidney)							List of the 68 overlap IVD genes among liver, spleen, and kidney
Locus	Old locus	Gene	Annotation	Slope(log2FC/day)	Cluster	degree	CE		Locus	old locus	Gene	Annotation	Slope(log2FC/day)	CE		Locus	old locus	Gene	Annotation	Slope(log2FC/day)	CE		Locus	old locus	Gene	Annotation
ETAE_RS00110	ETAE_0023		conserved hypothetical protein	-0.903623	4	2	Yes		ETAE_RS00075	ETAE_0015		putative acetyltransferase	-0.033512	No		ETAE_RS00015	ETAE_0003	recF	recombinational DNA repair ATPase	-0.07041	No		ETAE_RS00460	ETAE_0104	wecC	UDP-N-acetyl-D-mannosaminuronate dehydrogenase
ETAE_RS00125	ETAE_0026	gltS	Na+/glutamate symporter	-0.10677	1	1	Yes		ETAE_RS00125	ETAE_0026	gltS	Na+/glutamate symporter	-0.105144	No		ETAE_RS00100	ETAE_0020		putative beta-glucosidase-related glycosidases	-0.039664	No		ETAE_RS00500	ETAE_0112	wecG	UDP-N-acetyl-D-mannosaminuronic acid transferase
ETAE_RS00145	ETAE_0030	rpoZ	DNA-directed RNA polymerase; subunit omega	-0.115532	1	1	No		ETAE_RS00260	ETAE_0062	pyrE	orotate phosphoribosyltransferase	-0.08638	No		ETAE_RS00135	ETAE_0028	trmH	tRNA (guanosine-2'-O-)-methyltransferase	-0.065077	No		ETAE_RS00910	ETAE_0185	purD	phosphoribosylamine-glycine ligase
ETAE_RS00210	ETAE_0046		hypothetical protein	-0.025434	1	1	No		ETAE_RS00280	ETAE_0066	radC	DNA repair protein	-0.027437	No		ETAE_RS00375	ETAE_0087		putative major facilitator superfamily MFS_1	-0.060736	No		ETAE_RS01710	ETAE_0360	rnr	exoribonuclease R
ETAE_RS00225	ETAE_0051		hypothetical protein	-0.145003	1	1	No		ETAE_RS00360	ETAE_0084	kbl	2-amino-3-ketobutyrate coenzyme A ligase	-0.04874	No		ETAE_RS00380	ETAE_0088	ilvG	acetolactate synthase 2 catalytic subunit	-0.044457	No		ETAE_RS02350	ETAE_0489	deoD	purine-nucleoside phosphorylase
ETAE_RS00280	ETAE_0066	radC	DNA repair protein	-0.057658	1	1	No		ETAE_RS00425	ETAE_0097	gppA	guanosine pentaphosphate phosphohydrolase	-0.030283	No		ETAE_RS00410	ETAE_0094	ilvC	ketol-acid reductoisomerase	-0.019816	No		ETAE_RS02375	ETAE_0494		conserved hypothetical protein
ETAE_RS00445	ETAE_0101	rfe	UDP-N-acetylmuramyl pentapeptide phosphotransferase	-0.397823	2	1	Yes		ETAE_RS00455	ETAE_0103	wecB	UDP-N-acetylglucosamine 2-epimerase	-0.211734	Yes		ETAE_RS00445	ETAE_0101	rfe	UDP-N-acetylmuramyl pentapeptide phosphotransferase	-0.351897	Yes		ETAE_RS02660	ETAE_0552	metI	DL-methionine transporter permease subunit
ETAE_RS00450	ETAE_0102	wzzE	lipopolysaccharide biosynthesis protein	-0.096421	1	1	No		ETAE_RS00460	ETAE_0104	wecC	UDP-N-acetyl-D-mannosaminuronate dehydrogenase	-0.201855	Yes		ETAE_RS00455	ETAE_0103	wecB	UDP-N-acetylglucosamine 2-epimerase	-0.192433	No		ETAE_RS02665	ETAE_0553	metN	DL-methionine transporter ATP-binding subunit
ETAE_RS00460	ETAE_0104	wecC	UDP-N-acetyl-D-mannosaminuronate dehydrogenase	-0.153038	1	1	Yes		ETAE_RS00500	ETAE_0112	wecG	UDP-N-acetyl-D-mannosaminuronic acid transferase	-0.169285	No		ETAE_RS00460	ETAE_0104	wecC	UDP-N-acetyl-D-mannosaminuronate dehydrogenase	-0.246324	No		ETAE_RS02755	ETAE_0569		hypothetical protein
ETAE_RS00470	ETAE_0106	rfbA	glucose-1-phosphate thymidylyltransferase	-0.423912	2	1	Yes		ETAE_RS00525	ETAE_0115	hemY	uncharacterized enzyme of heme biosynthesis	-0.069478	No		ETAE_RS00465	ETAE_0105	rfbB	dTDP-D-glucose 4;6-dehydratase	-0.200229	Yes		ETAE_RS02775	ETAE_0573	mogA	molybdenum cofactor biosynthesis protein
ETAE_RS00475	ETAE_0107	wecD	TDP-D-fucosamine acetyltransferase	-0.212186	1	1	Yes		ETAE_RS00615	ETAE_0133	rhtC	threonine efflux system	-0.027931	No		ETAE_RS00470	ETAE_0106	rfbA	glucose-1-phosphate thymidylyltransferase	-0.499119	Yes		ETAE_RS03740	ETAE_0774	purL	phosphoribosylformylglycinamidine synthase
ETAE_RS00480	ETAE_0108	wecE	TDP-4-oxo-6-deoxy-D-glucose transaminase	-0.347346	2	1	Yes		ETAE_RS00745	ETAE_0159	pepQ	proline dipeptidase	-0.066581	No		ETAE_RS00480	ETAE_0108	wecE	TDP-4-oxo-6-deoxy-D-glucose transaminase	-0.353317	Yes		ETAE_RS04070	ETAE_0854	esaL	putative type III secretion apparatus
ETAE_RS00490	ETAE_0110	wecF	4-alpha-L-fucosyltransferase	-0.334929	2	1	Yes		ETAE_RS00755	ETAE_0161	trkH	Trk-type K+ transport systems; membrane components	-0.109307	No		ETAE_RS00490	ETAE_0110	wecF	4-alpha-L-fucosyltransferase	-0.480157	Yes		ETAE_RS04130	ETAE_0866	eseG	two-component sensor/regulator
ETAE_RS00500	ETAE_0112	wecG	UDP-N-acetyl-D-mannosaminuronic acid transferase	-0.137201	1	1	No		ETAE_RS00910	ETAE_0185	purD	phosphoribosylamine-glycine ligase	-0.234289	Yes		ETAE_RS00500	ETAE_0112	wecG	UDP-N-acetyl-D-mannosaminuronic acid transferase	-0.124271	No		ETAE_RS04135	ETAE_0867	escB	type III secretion system chaperone protein B
ETAE_RS00530	ETAE_0116	hemX	putative uroporphyrinogen III C-methyltransferase	-0.077622	1	1	No		ETAE_RS00915	ETAE_0186	purH	bifunctional phosphoribosylaminoimidazolecarboxamide formyltransferase/IMP cyclohydrolase	-0.246351	Yes		ETAE_RS00525	ETAE_0115	hemY	uncharacterized enzyme of heme biosynthesis	-0.090805	No		ETAE_RS05190	ETAE_1098	purC	phosphoribosylaminoimidazole-succinocarboxamide synthase
ETAE_RS00550	ETAE_0120	cyaY	frataxin-like protein	-0.100527	1	1	Yes		ETAE_RS00950	ETAE_0190	gltP	glutamate/aspartate:proton symporter	-0.042202	No		ETAE_RS00585	ETAE_0127	corA	metal ion transporter; MIT family	-0.081259	No		ETAE_RS05680	ETAE_1201	galE	UDP-glucose 4-epimerase
ETAE_RS00580	ETAE_0126	uvrD	DNA-dependent helicase II	-0.14631	1	1	Yes		ETAE_RS00960	ETAE_0192	nudF	ADP-ribose pyrophosphatase NudF	-0.115076	No		ETAE_RS00750	ETAE_0160		hypothetical protein	-0.024178	No		ETAE_RS06370	ETAE_1350	chaA	calcium/sodium:proton antiporter
ETAE_RS00685	ETAE_0147	ubiE	ubiquinone/menaquinone biosynthesis methyltransferase	-0.304008	1	1	Yes		ETAE_RS01035	ETAE_0213	malK	maltose/maltodextrin transporter ATP-binding protein	-0.033274	No		ETAE_RS00875	ETAE_0178	thiC	thiamine biosynthesis protein	-0.076633	No		ETAE_RS10415	ETAE_2241	grxA	glutaredoxin 1
ETAE_RS00700	ETAE_0150	tatA	Sec-independent protein translocase	-0.126124	1	1	Yes		ETAE_RS01115	ETAE_0229	dpiA	two-component response regulator	-0.027143	No		ETAE_RS00880	ETAE_0179	nudC	NADH pyrophosphatase	-0.101206	No		ETAE_RS11145	ETAE_2409	purF	amidophosphoribosyltransferase
ETAE_RS00705	ETAE_0151	tatB	Sec-independent protein secretion pathway component	-0.226484	1	1	Yes		ETAE_RS01130	ETAE_0232	zur	zinc uptake transcriptional repressor	-0.06966	No		ETAE_RS00905	ETAE_0184		hypothetical protein	-0.025471	No		ETAE_RS11995	ETAE_2586	sdhA	succinate dehydrogenase catalytic subunit
ETAE_RS00710	ETAE_0152	tatC	twin arginine-targeting protein translocase	-0.428829	2	1	Yes		ETAE_RS01245	ETAE_0263	mltC	murein transglycosylase C	-0.049033	No		ETAE_RS00910	ETAE_0185	purD	phosphoribosylamine-glycine ligase	-0.17918	No		ETAE_RS12325	ETAE_2647	dacA	D-alanyl-D-alanine carboxypeptidase fraction A
ETAE_RS00725	ETAE_0155	rfaH	transcriptional activator	-0.033195	1	1	No		ETAE_RS01295	ETAE_0273		hypothetical protein	-0.078457	No		ETAE_RS00915	ETAE_0186	purH	bifunctional phosphoribosylaminoimidazolecarboxamide formyltransferase/IMP cyclohydrolase	-0.232492	Yes		ETAE_RS13600	ETAE_2911	lysA	diaminopimelate decarboxylase
ETAE_RS00785	ETAE_0164		hypothetical protein	-0.048149	1	1	No		ETAE_RS01375	ETAE_0290	fucI	L-fucose isomerase	-0.053953	No		ETAE_RS01035	ETAE_0213	malK	maltose/maltodextrin transporter ATP-binding protein	-0.038777	No		ETAE_RS15125	ETAE_3242	slyD	FKBP-type peptidyl-prolyl cis-trans isomerase SlyD
ETAE_RS00875	ETAE_0178	thiC	thiamine biosynthesis protein	-0.043594	1	1	No		ETAE_RS01710	ETAE_0360	rnr	exoribonuclease R	-0.102136	No		ETAE_RS01045	ETAE_0215	malM	maltose regulon periplasmic protein	-0.078687	No		ETAE_RS15535	ETAE_3327	ftsX	cell division protein
ETAE_RS00880	ETAE_0179	nudC	NADH pyrophosphatase	-0.051953	1	1	No		ETAE_RS01730	ETAE_0364		hydrolases of the alpha/beta superfamily	-0.03263	No		ETAE_RS01110	ETAE_0228	dpiB	sensor histidine kinase	-0.065211	No		ETAE_RS15665	ETAE_3354	kinB1; kinB	two-component system; NtrC family; sensor histidine kinase KinB
ETAE_RS00910	ETAE_0185	purD	phosphoribosylamine-glycine ligase	-0.182575	1	1	No		ETAE_RS01735	ETAE_0365		conserved hypothetical protein	-0.081083	No		ETAE_RS01165	ETAE_0240		putative iron-containing alcohol dehydrogenase	-0.054472	No		ETAE_RS15670	ETAE_3355	vicR	two-component system; OmpR family; response regulator VicR
ETAE_RS00915	ETAE_0186	purH	bifunctional phosphoribosylaminoimidazolecarboxamide formyltransferase/IMP cyclohydrolase	-0.348726	2	1	Yes		ETAE_RS01800	ETAE_0377		putative outer membrane protein	-0.066851	No		ETAE_RS01185	ETAE_0247	sodC	copper-zinc superoxide dismutase	-0.100576	No		ETAE_RS16030	ETAE_3438	menA	1;4-dihydroxy-2-naphthoate octaprenyltransferase
ETAE_RS00960	ETAE_0192	nudF	ADP-ribose pyrophosphatase NudF	-0.191189	1	1	Yes		ETAE_RS01880	ETAE_0394	basR	DNA-binding response regulator in two-component regulatory system with BasS	-0.065032	No		ETAE_RS01280	ETAE_0270		hypothetical protein	-0.043126	No		ETAE_RS16150	ETAE_3462		membrane-bound metallopeptidase
ETAE_RS00990	ETAE_0199	sufI	repressor protein for FtsI	-0.087696	1	1	No		ETAE_RS01885	ETAE_0395	dacD	D-alanyl-D-alanine carboxypeptidase/endopeptidase	-0.065575	No		ETAE_RS01285	ETAE_0271	hemN	coproporphyrinogen III oxidase and related Fe-S oxidoreductases	-0.069864	No		ETAE_RS16335	ETAE_3493	glnA	glutamine synthetase
ETAE_RS01050	ETAE_0216	ubiC	chorismate pyruvate lyase	-0.121787	1	1	No		ETAE_RS02050	ETAE_0429		hypothetical protein	-0.070425	No		ETAE_RS01370	ETAE_0289	fucK	L-fuculokinase	-0.066488	No		ETAE_RS00445	ETAE_0101	rfe	UDP-N-acetylmuramyl pentapeptide phosphotransferase
ETAE_RS01070	ETAE_0220	dgkA	diacylglycerol kinase	-0.315267	1	1	Yes		ETAE_RS02345	ETAE_0488	deoB	phosphopentomutase	-0.132875	No		ETAE_RS01440	ETAE_0306		conserved hypothetical protein	-0.098726	No		ETAE_RS00470	ETAE_0106	rfbA	glucose-1-phosphate thymidylyltransferase
ETAE_RS01175	ETAE_0244		putative prolyl aminopeptidase	-0.019589	1	1	No		ETAE_RS02350	ETAE_0489	deoD	purine-nucleoside phosphorylase	-0.046709	No		ETAE_RS01460	ETAE_0310	dcuA	anaerobic C4-dicarboxylate transporter	-0.061335	No		ETAE_RS00480	ETAE_0108	wecE	TDP-4-oxo-6-deoxy-D-glucose transaminase
ETAE_RS01185	ETAE_0247	sodC	copper-zinc superoxide dismutase	-0.087228	1	1	No		ETAE_RS02375	ETAE_0494		conserved hypothetical protein	-0.101442	No		ETAE_RS01585	ETAE_0336	frdC	fumarate reductase subunit C	-0.127874	No		ETAE_RS00490	ETAE_0110	wecF	4-alpha-L-fucosyltransferase
ETAE_RS01465	ETAE_0311	aspA	aspartate ammonia-lyase	-0.164756	1	1	Yes		ETAE_RS02390	ETAE_0497	rpoN	RNA polymerase factor sigma-54	-0.168665	No		ETAE_RS01590	ETAE_0337	frdB	fumarate reductase iron-sulfur subunit	-0.114367	No		ETAE_RS00915	ETAE_0186	purH	bifunctional phosphoribosylaminoimidazolecarboxamide formyltransferase/IMP cyclohydrolase
ETAE_RS01575	ETAE_0334	sugE	quaternary ammonium compound-resistance protein	-0.042301	1	1	No		ETAE_RS02420	ETAE_0503	yrbG	putative calcium/sodium:proton antiporter	-0.044501	No		ETAE_RS01595	ETAE_0338	frdA	fumarate reductase flavoprotein subunit	-0.053016	No		ETAE_RS04080	ETAE_0856		conserved hypothetical protein
ETAE_RS01645	ETAE_0347		hypothetical protein	-0.05567	1	1	No		ETAE_RS02465	ETAE_0512	degQ	trypsin-like serine proteases	-0.047248	No		ETAE_RS01710	ETAE_0360	rnr	exoribonuclease R	-0.078091	No		ETAE_RS04085	ETAE_0857	esaJ	putative type III secretion system apparatus lipoprotein
ETAE_RS01660	ETAE_0350	mutL	DNA mismatch repair enzyme	-0.028521	1	1	No		ETAE_RS02570	ETAE_0534	gmhA	phosphoheptose isomerase	-0.083721	No		ETAE_RS01780	ETAE_0373	cysQ	3'-phosphoadenosine 5'-phosphosulfate (PAPS) 3'-phosphatase	-0.036425	No		ETAE_RS04100	ETAE_0860	esaG	putative type III secretion system needle protein
ETAE_RS01675	ETAE_0353	hflX	GTP-binding protein	-0.020236	1	1	No		ETAE_RS02595	ETAE_0539	serB	phosphoserine phosphatase	-0.055648	No		ETAE_RS01840	ETAE_0386	mdh	malate/lactate dehydrogenases	-0.29553	Yes		ETAE_RS04105	ETAE_0861	esrC	putative transcriptional regulator
ETAE_RS01685	ETAE_0355	hflC	FtsH protease regulator	-0.197171	1	1	No		ETAE_RS02605	ETAE_0541	yjjK	putative ABC transporter ATP-binding protein	-0.038992	No		ETAE_RS01885	ETAE_0395	dacD	D-alanyl-D-alanine carboxypeptidase/endopeptidase	-0.049832	No		ETAE_RS04115	ETAE_0863	esaD	type-III secretion protein
ETAE_RS01710	ETAE_0360	rnr	exoribonuclease R	-0.125728	1	1	No		ETAE_RS02655	ETAE_0551	metQ	DL-methionine transporter substrate-binding subunit	-0.236514	No		ETAE_RS01895	ETAE_0397	yhbY	RNA-binding protein	-0.313421	Yes		ETAE_RS04120	ETAE_0864	esaC	Type II secretory pathway; component PulD like protein
ETAE_RS01725	ETAE_0363		conserved hypothetical protein	-0.055862	1	1	No		ETAE_RS02660	ETAE_0552	metI	DL-methionine transporter permease subunit	-0.091253	No		ETAE_RS01955	ETAE_0407	truB	tRNA pseudouridine synthase B	-0.112521	No		ETAE_RS04125	ETAE_0865	esaB	two-component sensor/regulator
ETAE_RS01800	ETAE_0377		putative outer membrane protein	-0.090695	1	1	No		ETAE_RS02665	ETAE_0553	metN	DL-methionine transporter ATP-binding subunit	-0.144475	No		ETAE_RS01980	ETAE_0413		putative transmembrane transport protein	-0.043049	No		ETAE_RS04140	ETAE_0868	eseE	type III secretion system effector protein E
ETAE_RS01805	ETAE_0378		hypothetical protein	-0.097136	1	1	No		ETAE_RS02755	ETAE_0569		hypothetical protein	-0.063665	No		ETAE_RS02080	ETAE_0436	uxaC	glucuronate isomerase	-0.061994	No		ETAE_RS04150	ETAE_0870	eseC	type III secretion system effector protein C
ETAE_RS01840	ETAE_0386	mdh	malate/lactate dehydrogenases	-0.124456	1	1	No		ETAE_RS02775	ETAE_0573	mogA	molybdenum cofactor biosynthesis protein	-0.057942	No		ETAE_RS02130	ETAE_0446		hypothetical protein	-0.063669	No		ETAE_RS04155	ETAE_0871	escA	type III secretion low calcium response chaperone
ETAE_RS01890	ETAE_0396	greA	transcription elongation factor	-0.163199	1	1	Yes		ETAE_RS02865	ETAE_0593	carA	carbamoylphosphate synthase small subunit	-0.102201	No		ETAE_RS02300	ETAE_0477	rimI	acetylation of N-terminal alanine	-0.09952	No		ETAE_RS04170	ETAE_0874	esaQ	translocation protein in type III secretion
ETAE_RS01895	ETAE_0397	yhbY	RNA-binding protein	-0.999973	4	2	No		ETAE_RS02870	ETAE_0594	carB	carbamoylphosphate synthase large subunit	-0.051478	No		ETAE_RS02320	ETAE_0482		putative nucleoside transporter	-0.014388	No		ETAE_RS04185	ETAE_0877	esaN	type III secretion system ATPase
ETAE_RS01975	ETAE_0411	deaD	ATP-dependent RNA helicase	-0.18649	1	1	Yes		ETAE_RS02935	ETAE_0607	polB	DNA polymerase II	-0.051006	No		ETAE_RS02350	ETAE_0489	deoD	purine-nucleoside phosphorylase	-0.049945	No		ETAE_RS04190	ETAE_0878	esaV	type III secretion protein; HrcV family
ETAE_RS01980	ETAE_0413		putative transmembrane transport protein	-0.035994	1	1	No		ETAE_RS02940	ETAE_0608	thiQ	thiamin transporter ATP-binding subunit	-0.079403	No		ETAE_RS02375	ETAE_0494		conserved hypothetical protein	-0.2342	No		ETAE_RS04200	ETAE_0880	ssaR	type three secretion apparatus protein R
ETAE_RS02005	ETAE_0418		putative acetyltransferase	-0.098416	1	1	No		ETAE_RS02950	ETAE_0610	tbpA	thiamin transporter substrate binding subunit	-0.047784	No		ETAE_RS02450	ETAE_0509		conserved hypothetical protein; BolA superfamily	-0.144957	No		ETAE_RS04215	ETAE_0883	esaU	type III secretion system EscU homologue
ETAE_RS02055	ETAE_0430		putative membrane-associated protein	-0.101894	1	1	No		ETAE_RS02965	ETAE_0613		putative hemolysin secretion ATP-binding protein	-0.017264	No		ETAE_RS02575	ETAE_0535	yraN	putative endonuclease	-0.084479	No		ETAE_RS04225	ETAE_0885	esrA	two-component sensor/regulator
ETAE_RS02155	ETAE_0451	pflE	pyruvate formate lyase activating enzyme	-0.101095	1	1	No		ETAE_RS03000	ETAE_0620	leuB	3-isopropylmalate dehydrogenase	-0.033088	No		ETAE_RS02605	ETAE_0541	yjjK	putative ABC transporter ATP-binding protein	-0.052699	No		ETAE_RS04235	ETAE_0888		putative TTSS effector protein
ETAE_RS02300	ETAE_0477	rimI	acetylation of N-terminal alanine	-0.056311	1	1	No		ETAE_RS03155	ETAE_0652	pulF	type II secretory pathway component	-0.034733	No		ETAE_RS02660	ETAE_0552	metI	DL-methionine transporter permease subunit	-0.140534	No		ETAE_RS08610	ETAE_1840	pabB	anthranilate/para-aminobenzoate synthases component I
ETAE_RS02345	ETAE_0488	deoB	phosphopentomutase	-0.111668	1	1	No		ETAE_RS03160	ETAE_0653	pulE	type II secretory pathway ATPase	-0.026537	No		ETAE_RS02665	ETAE_0553	metN	DL-methionine transporter ATP-binding subunit	-0.070028	No		ETAE_RS11235	ETAE_2428	evpP	type VI secretion system protein EvpP
ETAE_RS02350	ETAE_0489	deoD	purine-nucleoside phosphorylase	-0.174484	1	2	No		ETAE_RS03215	ETAE_0666		conserved hypothetical protein	-0.029109	No		ETAE_RS02755	ETAE_0569		hypothetical protein	-0.084427	No		ETAE_RS11240	ETAE_2429	evpA	type VI secretion system protein EvpA
ETAE_RS02375	ETAE_0494		conserved hypothetical protein	-0.182111	1	1	No		ETAE_RS03230	ETAE_0669		conserved hypothetical protein	-0.053157	No		ETAE_RS02775	ETAE_0573	mogA	molybdenum cofactor biosynthesis protein	-0.093995	No		ETAE_RS11265	ETAE_2434	evpF	type VI secretion system protein EvpF
ETAE_RS02390	ETAE_0497	rpoN	RNA polymerase factor sigma-54	-0.219418	1	1	No		ETAE_RS03250	ETAE_0673		antibiotic transport system ATP-binding protein	-0.033639	No		ETAE_RS02940	ETAE_0608	thiQ	thiamin transporter ATP-binding subunit	-0.051905	No		ETAE_RS11270	ETAE_2435	evpG	type VI secretion system protein EvpG
ETAE_RS02405	ETAE_0500	lptC	lipopolysaccharide export system protein LptC	-0.125872	1	1	Yes		ETAE_RS03415	ETAE_0709	ptrA	protease III precursor	-0.025814	No		ETAE_RS02945	ETAE_0609	thiP	thiamin transporter membrane protein	-0.102272	No		ETAE_RS11275	ETAE_2436	evpH	type VI secretion system protein EvpH
ETAE_RS02420	ETAE_0503	yrbG	putative calcium/sodium:proton antiporter	-0.051307	1	1	No		ETAE_RS03435	ETAE_0714	amiC	N-acetylmuramoyl-L-alanine amidase	-0.022248	No		ETAE_RS03180	ETAE_0657	aroP	aromatic amino acid transport protein	-0.043222	No		ETAE_RS11280	ETAE_2437	evpI	type VI secretion system protein EvpI
ETAE_RS02450	ETAE_0509		conserved hypothetical protein; BolA superfamily	-0.193741	1	1	No		ETAE_RS03500	ETAE_0724	queF	conserved hypothetical protein	-0.03744	No		ETAE_RS03320	ETAE_0689	pcnB	tRNA nucleotidyltransferase/poly(A) polymerase	-0.094098	No		ETAE_RS11285	ETAE_2438	evpJ	type VI secretion system protein EvpJ
ETAE_RS02495	ETAE_0518	sspB	ClpXP protease specificity-enhancing factor	-0.033717	1	1	No		ETAE_RS03715	ETAE_0769		hypothetical protein	-0.134244	No		ETAE_RS03325	ETAE_0690	yadB	glutamyl-Q tRNA (Asp) synthetase	-0.088797	No		ETAE_RS11290	ETAE_2439	evpK	type VI secretion system protein EvpK
ETAE_RS02550	ETAE_0529	arcB	aerobic respiration control sensor protein	-0.05682	1	1	No		ETAE_RS03740	ETAE_0774	purL	phosphoribosylformylglycinamidine synthase	-0.335103	No		ETAE_RS03350	ETAE_0695	mrcB	penicillin-binding protein 1b	-0.011516	No		ETAE_RS11295	ETAE_2440	evpL	type VI secretion system protein EvpL
ETAE_RS02595	ETAE_0539	serB	phosphoserine phosphatase	-0.085923	1	1	No		ETAE_RS04130	ETAE_0866	eseG	two-component sensor/regulator	-0.09739	No		ETAE_RS03365	ETAE_0699		putative aminopeptidases	-0.033638	No		ETAE_RS11300	ETAE_2441	evpM	type VI secretion system protein EvpM
ETAE_RS02610	ETAE_0542	slt	lytic murein transglycosylase	-0.037945	1	1	No		ETAE_RS04135	ETAE_0867	escB	type III secretion system chaperone protein B	-0.068683	No		ETAE_RS03515	ETAE_0727	truC	tRNA pseudouridine synthase C	-0.040746	No		ETAE_RS11310	ETAE_2443	evpO	type VI secretion system protein EvpO
ETAE_RS02615	ETAE_0543	trpR	Trp operon repressor	-0.108277	1	1	No		ETAE_RS04175	ETAE_0875	esaP	putative major facilitator family transporter	-0.277381	Yes		ETAE_RS03655	ETAE_0756	cadB	lysine/cadaverine transporter	-0.032633	No		ETAE_RS15155	ETAE_3248	pabA	anthranilate synthase component II
ETAE_RS02625	ETAE_0545	gpmB	phosphoglycerate mutase	-0.092963	1	1	No		ETAE_RS04230	ETAE_0886	esrB	two-component sensor/regulator	-0.337489	Yes		ETAE_RS03665	ETAE_0758		hypothetical protein	-0.030433	No		ETAE_RS04145	ETAE_0869	eseD	type III secretion system effector protein D
ETAE_RS02655	ETAE_0551	metQ	DL-methionine transporter substrate-binding subunit	-0.265287	1	2	No		ETAE_RS04235	ETAE_0888		putative TTSS effector protein	-0.406684	Yes		ETAE_RS03740	ETAE_0774	purL	phosphoribosylformylglycinamidine synthase	-0.158377	No		ETAE_RS04160	ETAE_0872	eseB	EspA family secreted protein
ETAE_RS02660	ETAE_0552	metI	DL-methionine transporter permease subunit	-0.114817	1	1	No		ETAE_RS04810	ETAE_1017		primosomal replication priB and priC	-0.178705	No		ETAE_RS04070	ETAE_0854	esaL	putative type III secretion apparatus	-0.474999	Yes		ETAE_RS04195	ETAE_0879	esaM	type III secretion apparatus protein
ETAE_RS02665	ETAE_0553	metN	DL-methionine transporter ATP-binding subunit	-0.09308	1	1	No		ETAE_RS04840	ETAE_1023		hypothetical protein	-0.090252	No		ETAE_RS04080	ETAE_0856		conserved hypothetical protein	-0.271564	Yes		ETAE_RS04210	ETAE_0882	esaT	type III secretion system EscT homologue
ETAE_RS02705	ETAE_0557		CoA binding domain/acetyltransferase domain protein	-0.052284	1	1	No		ETAE_RS05045	ETAE_1069	mdtC	RND superfamily; multidrug transport protein MdtC	-0.028939	No		ETAE_RS04085	ETAE_0857	esaJ	putative type III secretion system apparatus lipoprotein	-0.415664	Yes
ETAE_RS02755	ETAE_0569		hypothetical protein	-0.05146	1	1	No		ETAE_RS05110	ETAE_1082	ppx	exopolyphosphatase	-0.056453	No		ETAE_RS04095	ETAE_0859	esaH	putative type III secretion apparatus	-0.670927	Yes
ETAE_RS02775	ETAE_0573	mogA	molybdenum cofactor biosynthesis protein	-0.084093	1	1	No		ETAE_RS05130	ETAE_1086	purM	phosphoribosylformylglycinamidine cyclo-ligase	-0.295223	No		ETAE_RS04100	ETAE_0860	esaG	putative type III secretion system needle protein	-0.49306	Yes
ETAE_RS02865	ETAE_0593	carA	carbamoylphosphate synthase small subunit	-0.142195	1	1	No		ETAE_RS05170	ETAE_1094	bcp	thioredoxin-dependent thiol peroxidase	-0.088138	No		ETAE_RS04105	ETAE_0861	esrC	putative transcriptional regulator	-0.454445	Yes
ETAE_RS02870	ETAE_0594	carB	carbamoylphosphate synthase large subunit	-0.159041	1	1	No		ETAE_RS05190	ETAE_1098	purC	phosphoribosylaminoimidazole-succinocarboxamide synthase	-0.307132	Yes		ETAE_RS04115	ETAE_0863	esaD	type-III secretion protein	-0.569184	Yes
ETAE_RS02905	ETAE_0601	pdxA	4-hydroxythreonine-4-phosphate dehydrogenase	-1.39497	4	2	Yes		ETAE_RS05360	ETAE_1135	cysZ	putative sulfate transport protein	-0.018643	No		ETAE_RS04120	ETAE_0864	esaC	Type II secretory pathway; component PulD like protein	-0.422519	Yes
ETAE_RS03115	ETAE_0644		conserved hypothetical protein	-0.286373	1	1	No		ETAE_RS05450	ETAE_1142	mntH	manganese transport protein	-0.050611	No		ETAE_RS04125	ETAE_0865	esaB	two-component sensor/regulator	-0.601265	Yes
ETAE_RS03185	ETAE_0658	pdhR	pyruvate dehydrogenase complex repressor	-0.149363	1	1	Yes		ETAE_RS05470	ETAE_1146		hypothetical protein	-0.01902	No		ETAE_RS04130	ETAE_0866	eseG	two-component sensor/regulator	-0.115582	No
ETAE_RS03250	ETAE_0673		antibiotic transport system ATP-binding protein	-0.055858	1	1	No		ETAE_RS05540	ETAE_1164	cidA	holin-like protein	-0.042752	No		ETAE_RS04135	ETAE_0867	escB	type III secretion system chaperone protein B	-0.075402	No
ETAE_RS03320	ETAE_0689	pcnB	tRNA nucleotidyltransferase/poly(A) polymerase	-0.104186	1	1	No		ETAE_RS05570	ETAE_1174		hypothetical protein	-0.067951	No		ETAE_RS04140	ETAE_0868	eseE	type III secretion system effector protein E	-0.50477	Yes
ETAE_RS03415	ETAE_0709	ptrA	protease III precursor	-0.042276	1	1	No		ETAE_RS05605	ETAE_1184		putative DNA-binding transcriptional regulator	-0.233243	No		ETAE_RS04145	ETAE_0869	eseD	type III secretion system effector protein D	-0.480202	Yes
ETAE_RS03455	ETAE_0715	mltA	membrane-bound lytic murein transglycosylase	-0.062709	1	1	No		ETAE_RS05610	ETAE_1185	lysP	lysine transporter	-0.099846	No		ETAE_RS04150	ETAE_0870	eseC	type III secretion system effector protein C	-0.580484	Yes
ETAE_RS03485	ETAE_0721		conserved hypothetical protein	-0.090587	1	1	No		ETAE_RS05680	ETAE_1201	galE	UDP-glucose 4-epimerase	-0.267051	Yes		ETAE_RS04155	ETAE_0871	escA	type III secretion low calcium response chaperone	-0.27409	Yes
ETAE_RS03510	ETAE_0726		conserved hypothetical protein	-0.029872	1	1	No		ETAE_RS05810	ETAE_1226	flgC	flagellar basal body rod protein	-0.080519	No		ETAE_RS04160	ETAE_0872	eseB	EspA family secreted protein	-0.286892	Yes
ETAE_RS03645	ETAE_0754		hypothetical protein	-0.154615	1	1	Yes		ETAE_RS05875	ETAE_1239	ompF	putative outer membrane porin F protein	-0.164719	No		ETAE_RS04170	ETAE_0874	esaQ	translocation protein in type III secretion	-0.425749	Yes
ETAE_RS03710	ETAE_0768		putative DNA-binding transcriptional regulator	-0.019946	1	1	No		ETAE_RS05890	ETAE_1242	pepN	aminopeptidase N	-0.125473	No		ETAE_RS04185	ETAE_0877	esaN	type III secretion system ATPase	-0.361349	Yes
ETAE_RS03715	ETAE_0769		hypothetical protein	-0.11912	1	1	No		ETAE_RS06295	#N/A	ETAE_RS6295	NA	-0.038697	No		ETAE_RS04190	ETAE_0878	esaV	type III secretion protein; HrcV family	-0.47298	Yes
ETAE_RS03740	ETAE_0774	purL	phosphoribosylformylglycinamidine synthase	-0.347512	1	2	No		ETAE_RS06370	ETAE_1350	chaA	calcium/sodium:proton antiporter	-0.261876	No		ETAE_RS04195	ETAE_0879	esaM	type III secretion apparatus protein	-0.464862	Yes
ETAE_RS03960	ETAE_0828		hypothetical protein	-0.029605	1	1	No		ETAE_RS06985	ETAE_1481		transferrin-binding protein A precursor	-0.122573	No		ETAE_RS04200	ETAE_0880	ssaR	type three secretion apparatus protein R	-0.599501	Yes
ETAE_RS03990	ETAE_0834		hypothetical protein	-0.0552	1	1	No		ETAE_RS07125	ETAE_1513	oppB	oligopeptide permease ABC transporter membrane	-0.24044	No		ETAE_RS04210	ETAE_0882	esaT	type III secretion system EscT homologue	-0.449247	Yes
ETAE_RS04010	ETAE_0838		hypothetical protein	-0.041374	1	1	No		ETAE_RS07165	ETAE_1522	tonB	transport protein	-0.123422	No		ETAE_RS04215	ETAE_0883	esaU	type III secretion system EscU homologue	-0.667737	Yes
ETAE_RS04070	ETAE_0854	esaL	putative type III secretion apparatus	-0.233783	1	1	Yes		ETAE_RS07465	ETAE_1580		putative substrate-binding transport protein	-0.144773	No		ETAE_RS04225	ETAE_0885	esrA	two-component sensor/regulator	-0.524952	Yes
ETAE_RS04075	ETAE_0855	esaK	putative type III secretion apparatus	-0.40194	1	1	Yes		ETAE_RS08065	ETAE_1710		major facilitator superfamily MFS_1	-0.051485	No		ETAE_RS04235	ETAE_0888		putative TTSS effector protein	-0.184302	Yes
ETAE_RS04080	ETAE_0856		conserved hypothetical protein	-0.437781	2	1	Yes		ETAE_RS08380	ETAE_1782	zntB	zinc transporter	-0.14616	No		ETAE_RS04540	ETAE_0959	tgt	queuine/archaeosine tRNA-ribosyltransferase	-0.136636	Yes
ETAE_RS04085	ETAE_0857	esaJ	putative type III secretion system apparatus lipoprotein	-0.460317	2	1	Yes		ETAE_RS08620	ETAE_1842	sdaA	L-serine deaminase	-0.070537	No		ETAE_RS04665	ETAE_0984	apbA	2-dehydropantoate 2-reductase	-0.039584	No
ETAE_RS04095	ETAE_0859	esaH	putative type III secretion apparatus	-1.88399	0	2	No		ETAE_RS08855	ETAE_1900		hypothetical protein	-0.032033	No		ETAE_RS04905	ETAE_1038		GumN family protein	-0.116646	No
ETAE_RS04100	ETAE_0860	esaG	putative type III secretion system needle protein	-0.660245	2	1	Yes		ETAE_RS09090	ETAE_1952		putative capsulatr polysaccharide biosynthesis	-0.025552	No		ETAE_RS05190	ETAE_1098	purC	phosphoribosylaminoimidazole-succinocarboxamide synthase	-0.43953	Yes
ETAE_RS04105	ETAE_0861	esrC	putative transcriptional regulator	-0.61034	2	1	Yes		ETAE_RS09175	ETAE_1970	PvsC	transport protein	-0.082838	No		ETAE_RS05195	ETAE_1099		hypothetical protein	-0.037709	No
ETAE_RS04115	ETAE_0863	esaD	type-III secretion protein	-0.559993	2	1	Yes		ETAE_RS09320	ETAE_2000	cbiE	cobalt-precorrin-6Y C(5)-methyltransferase	-0.087682	No		ETAE_RS05680	ETAE_1201	galE	UDP-glucose 4-epimerase	-0.188484	No
ETAE_RS04120	ETAE_0864	esaC	Type II secretory pathway; component PulD like protein	-0.847061	2	2	Yes		ETAE_RS09630	ETAE_2070	ndh	NADH dehydrogenase; FAD-containing subunit	-0.099483	No		ETAE_RS05830	ETAE_1230	flgG	flagellar basal body rod protein	-0.193385	No
ETAE_RS04125	ETAE_0865	esaB	two-component sensor/regulator	-0.699818	2	2	Yes		ETAE_RS09820	ETAE_2111		dihydroorotase	-0.107472	No		ETAE_RS06315	ETAE_1338	motA	flagellar motor protein	-0.178943	No
ETAE_RS04130	ETAE_0866	eseG	two-component sensor/regulator	-0.106561	1	1	No		ETAE_RS10010	ETAE_2156		hypothetical protein	-0.053831	No		ETAE_RS06370	ETAE_1350	chaA	calcium/sodium:proton antiporter	-0.114813	No
ETAE_RS04135	ETAE_0867	escB	type III secretion system chaperone protein B	-0.112736	1	1	No		ETAE_RS10390	ETAE_2236	rumB	23S rRNA metyluridine methyltransferase	-0.034318	No		ETAE_RS06575	ETAE_1397		putative integrase	-0.227142	No
ETAE_RS04140	ETAE_0868	eseE	type III secretion system effector protein E	-0.28944	2	1	Yes		ETAE_RS10415	ETAE_2241	grxA	glutaredoxin 1	-0.136482	No		ETAE_RS08610	ETAE_1840	pabB	anthranilate/para-aminobenzoate synthases component I	-0.324141	Yes
ETAE_RS04145	ETAE_0869	eseD	type III secretion system effector protein D	-0.990775	3	2	Yes		ETAE_RS10505	ETAE_2275	hisG	ATP phosphoribosyltransferase	-0.057069	No		ETAE_RS09155	ETAE_1966		ABC transporter-related protein	-0.073538	No
ETAE_RS04150	ETAE_0870	eseC	type III secretion system effector protein C	-0.525084	2	1	Yes		ETAE_RS11145	ETAE_2409	purF	amidophosphoribosyltransferase	-0.410934	No		ETAE_RS09190	ETAE_1973		putative iron transporter	-0.256108	No
ETAE_RS04155	ETAE_0871	escA	type III secretion low calcium response chaperone	-0.367846	2	1	Yes		ETAE_RS11345	ETAE_2451	fadL	long-chain fatty acid transport protein	-0.077343	No		ETAE_RS09850	ETAE_2118		D-beta-hydroxybutyrate dehydrogenase	-0.259992	No
ETAE_RS04160	ETAE_0872	eseB	EspA family secreted protein	-0.919202	3	2	Yes		ETAE_RS11775	ETAE_2546		hypothetical protein	-0.072631	No		ETAE_RS10415	ETAE_2241	grxA	glutaredoxin 1	-0.101896	No
ETAE_RS04165	ETAE_0873		conserved hypothetical protein	-0.46499	1	2	Yes		ETAE_RS11790	ETAE_2551	bioC	biotin biosynthesis protein	-0.050582	No		ETAE_RS10530	ETAE_2280	hisA	N-(5'-phospho-L-ribosyl-formimino)-5-amino-1-(5'- phosphoribosyl)-4-imidazolecarboxamide isomerase	-0.107407	No
ETAE_RS04170	ETAE_0874	esaQ	translocation protein in type III secretion	-0.617977	2	1	Yes		ETAE_RS11800	ETAE_2553	bioF	7-keto-8-aminopelargonate synthetase	-0.073053	No		ETAE_RS11145	ETAE_2409	purF	amidophosphoribosyltransferase	-0.196607	No
ETAE_RS04175	ETAE_0875	esaP	putative major facilitator family transporter	-0.531331	2	1	Yes		ETAE_RS11805	ETAE_2554	bioB	biotin synthase	-0.04946	No		ETAE_RS11235	ETAE_2428	evpP	type VI secretion system protein EvpP	-0.335076	Yes
ETAE_RS04180	ETAE_0876	esaO	type III secretion system ATPase	-1.10767	3	2	Yes		ETAE_RS11810	ETAE_2555	bioA	adenosylmethionine-8-amino-7-oxononanoate aminotransferase	-0.045034	No		ETAE_RS11240	ETAE_2429	evpA	type VI secretion system protein EvpA	-0.473588	Yes
ETAE_RS04185	ETAE_0877	esaN	type III secretion system ATPase	-0.780525	2	2	Yes		ETAE_RS11885	ETAE_2570	aroG	DAHP synthetase; phenylalanine repressible	-0.064342	No		ETAE_RS11245	ETAE_2430	evpB	type VI secretion system protein EvpB	-0.373141	Yes
ETAE_RS04190	ETAE_0878	esaV	type III secretion protein; HrcV family	-0.74497	2	2	Yes		ETAE_RS12080	ETAE_2602	kdpC	potassium-transporting ATPase subunit C	-0.035033	No		ETAE_RS11265	ETAE_2434	evpF	type VI secretion system protein EvpF	-0.436269	Yes
ETAE_RS04195	ETAE_0879	esaM	type III secretion apparatus protein	-1.07151	3	2	Yes		ETAE_RS12130	ETAE_2612		lipoprotein	-0.045946	No		ETAE_RS11270	ETAE_2435	evpG	type VI secretion system protein EvpG	-0.47983	Yes
ETAE_RS04200	ETAE_0880	ssaR	type three secretion apparatus protein R	-0.678569	2	1	Yes		ETAE_RS12325	ETAE_2647	dacA	D-alanyl-D-alanine carboxypeptidase fraction A	-0.414647	No		ETAE_RS11275	ETAE_2436	evpH	type VI secretion system protein EvpH	-0.769634	Yes
ETAE_RS04205	ETAE_0881	esaS	type III secretion apparatus	-0.398025	2	1	Yes		ETAE_RS12360	ETAE_2654	nxiA	putative nickel transporter	-0.177414	No		ETAE_RS11280	ETAE_2437	evpI	type VI secretion system protein EvpI	-0.724043	Yes
ETAE_RS04210	ETAE_0882	esaT	type III secretion system EscT homologue	-1.1613	3	2	Yes		ETAE_RS12555	ETAE_2700	purE	phosphoribosylaminoimidazole carboxylase catalytic subunit	-0.172462	Yes		ETAE_RS11285	ETAE_2438	evpJ	type VI secretion system protein EvpJ	-0.502387	No
ETAE_RS04215	ETAE_0883	esaU	type III secretion system EscU homologue	-0.598483	2	1	Yes		ETAE_RS12800	ETAE_2754	azlC	amino acid transport protein	-0.055382	No		ETAE_RS11290	ETAE_2439	evpK	type VI secretion system protein EvpK	-1.13012	Yes
ETAE_RS04220	ETAE_0884		putative transglycosylase signal peptide protein	-0.835895	3	2	Yes		ETAE_RS13110	ETAE_2820	bglG	transcriptional antiterminator	-0.052008	No		ETAE_RS11295	ETAE_2440	evpL	type VI secretion system protein EvpL	-0.512622	Yes
ETAE_RS04225	ETAE_0885	esrA	two-component sensor/regulator	-0.605305	2	1	Yes		ETAE_RS13155	ETAE_2828		endonuclease/exonuclease/phosphatase	-0.058338	No		ETAE_RS11300	ETAE_2441	evpM	type VI secretion system protein EvpM	-1.02738	Yes
ETAE_RS04230	ETAE_0886	esrB	two-component sensor/regulator	-0.486198	2	1	Yes		ETAE_RS13195	ETAE_2830		hypothetical protein	-0.073802	No		ETAE_RS11310	ETAE_2443	evpO	type VI secretion system protein EvpO	-0.703055	Yes
ETAE_RS04235	ETAE_0888		putative TTSS effector protein	-0.279102	2	1	Yes		ETAE_RS13540	ETAE_2899	hycI	hydrogenase 3 maturation protease	-0.06191	No		ETAE_RS11805	ETAE_2554	bioB	biotin synthase	-0.042625	No
ETAE_RS04415	ETAE_0930		putative sodium/glucose cotransporter	-0.021577	1	1	No		ETAE_RS13600	ETAE_2911	lysA	diaminopimelate decarboxylase	-0.05163	No		ETAE_RS11865	ETAE_2566	galK	galactokinase	-0.03457	No
ETAE_RS04440	ETAE_0936		hypothetical transport protein	-0.015597	1	1	No		ETAE_RS13720	ETAE_2937		channel protein; hemolysin III family	-0.039098	No		ETAE_RS11970	ETAE_2581	sucD	succinyl-CoA synthetase subunit alpha	-0.460418	Yes
ETAE_RS04540	ETAE_0959	tgt	queuine/archaeosine tRNA-ribosyltransferase	-0.119099	1	1	No		ETAE_RS13730	ETAE_2939	gcvP	glycine dehydrogenase	-0.030427	No		ETAE_RS11995	ETAE_2586	sdhA	succinate dehydrogenase catalytic subunit	-0.129511	Yes
ETAE_RS04575	ETAE_0966		hypothetical protein	-0.04528	1	1	No		ETAE_RS13740	ETAE_2941	gcvT	glycine cleavage system aminomethyltransferase T	-0.031229	No		ETAE_RS12030	ETAE_2593	edwR	AHL-dependent transcriptional regulator	-0.126151	No
ETAE_RS04665	ETAE_0984	apbA	2-dehydropantoate 2-reductase	-0.077514	1	1	No		ETAE_RS13850	ETAE_2967	pmbA	peptidase PmbA	-0.030579	No		ETAE_RS12155	ETAE_2618	nagA	N-acetylglucosamine-6-phosphate deacetylase	-0.177168	Yes
ETAE_RS04715		ETAE_RS04715	NA	-0.060402	1	1	No		ETAE_RS14045	ETAE_3010	lytS	signal transduction histidine kinase	-0.02831	No		ETAE_RS12325	ETAE_2647	dacA	D-alanyl-D-alanine carboxypeptidase fraction A	-0.116689	No
ETAE_RS04730	ETAE_0998	queC	queuosine biosynthesis protein	-0.058026	1	1	No		ETAE_RS14070	ETAE_3016		hypothetical protein	-0.039498	No		ETAE_RS12425	ETAE_2670	yaaU	transport protein	-0.039975	No
ETAE_RS04745	ETAE_1001		transcriptional regulator; AsnC family	-0.012184	1	1	No		ETAE_RS14085	ETAE_3021	uidC	outer membrane porin protein	-0.02254	No		ETAE_RS12495	ETAE_2687	crcA	palmitoyl transferase for lipid A; outer membrane	-0.054516	No
ETAE_RS04765	ETAE_1006	ybaZ	methylated-DNA-[protein]-cysteine	-0.069814	1	1	No		ETAE_RS14095	ETAE_3023	uidA	beta-D-glucuronidase	-0.04023	No		ETAE_RS12555	ETAE_2700	purE	phosphoribosylaminoimidazole carboxylase catalytic subunit	-0.35831	Yes
ETAE_RS04810	ETAE_1017		primosomal replication priB and priC	-0.236727	1	1	No		ETAE_RS14205	#N/A	ETAE_RS1425	NA	-0.020083	No		ETAE_RS12560	ETAE_2701	purK	phosphoribosylaminoimidazole carboxylase	-0.195085	No
ETAE_RS04820	ETAE_1019	apt	adenine phosphoribosyltransferase	-0.063252	1	1	No		ETAE_RS14215	#N/A		putative VgrG protein	-0.016211	No		ETAE_RS12890	ETAE_2774	btuF	vitamin B12-transporter protein	-0.139494	No
ETAE_RS04845	ETAE_1024		heat shock protein 90	-0.053716	1	1	No		ETAE_RS14220	#N/A	ETAE_RS1422	NA	-0.059072	No		ETAE_RS12905	ETAE_2777		chloride channel core	-0.052079	No
ETAE_RS04875	ETAE_1032		fimbrial usher protein	-0.193527	1	1	No		ETAE_RS14415	ETAE_3105	rocE	amino acid transporters	-0.054827	No		ETAE_RS12925	ETAE_2781	xapR	transcriptional regulator	-0.03441	No
ETAE_RS04930	ETAE_1043		hypothetical protein	-0.070817	1	1	No		ETAE_RS14420	ETAE_3106		hypothetical protein	-0.037382	No		ETAE_RS13290	ETAE_2852		cytochrome c assembly protein	-0.09751	No
ETAE_RS04945	ETAE_1047	ptpS	putative 6-pyruvoyl tetrahydrobiopterin synthase	-0.032795	1	1	No		ETAE_RS14450	ETAE_3112		hypothetical protein	-0.036304	No		ETAE_RS13500	ETAE_2891		periplasmic binding protein/LacI transcriptional regulator	-0.112157	No
ETAE_RS05125	ETAE_1085	purN	phosphoribosylglycinamide formyltransferase	-0.117912	1	1	No		ETAE_RS14755	ETAE_3177	ygeX	iaminopropionate ammonia-lyase	-0.016514	No		ETAE_RS13600	ETAE_2911	lysA	diaminopimelate decarboxylase	-0.036717	No
ETAE_RS05130	ETAE_1086	purM	phosphoribosylformylglycinamidine cyclo-ligase	-0.157708	1	1	No		ETAE_RS14930	ETAE_3205	zntR	zinc-responsive transcriptional regulator	-0.169441	No		ETAE_RS13625	ETAE_2917		hypothetical protein	-0.031825	No
ETAE_RS05160	ETAE_1092		putative peptidase	-0.102802	1	1	No		ETAE_RS15125	ETAE_3242	slyD	FKBP-type peptidyl-prolyl cis-trans isomerase SlyD	-0.08804	No		ETAE_RS13720	ETAE_2937		channel protein; hemolysin III family	-0.076942	No
ETAE_RS05190	ETAE_1098	purC	phosphoribosylaminoimidazole-succinocarboxamide synthase	-0.555337	1	2	Yes		ETAE_RS15160	ETAE_3250	ppiA	peptidyl-prolyl cis-trans isomerase A	-0.080123	No		ETAE_RS13730	ETAE_2939	gcvP	glycine dehydrogenase	-0.035205	No
ETAE_RS05285	ETAE_1119	napB	cytochrome c-type protein NapB	-0.039677	1	1	No		ETAE_RS15300	ETAE_3278	envZ	osmolarity sensor protein	-0.135448	No		ETAE_RS13760	ETAE_2946		hypothetical protein	-0.082945	No
ETAE_RS05320	ETAE_1126	amiA	N-acetylmuramoyl-L-alanine amidase	-0.056458	1	1	No		ETAE_RS15325	ETAE_3284	feoB	ferrous iron transport protein B	-0.040266	No		ETAE_RS13785	ETAE_2951		Chromosome initiation inhibitor (OriC replication inhibitor)	-0.099766	No
ETAE_RS05420	ETAE_1140		hypothetical protein	-0.076501	1	1	No		ETAE_RS15330	ETAE_3285	feoC	ferrous iron transport protein C	-0.060727	No		ETAE_RS13825	ETAE_2961		hypothetical protein	-0.040993	No
ETAE_RS05500	ETAE_1153	moeA	molybdenum cofactor synthesis domain	-0.090084	1	1	No		ETAE_RS15360	ETAE_3292	sgaT	PTS system; ascorbate-specific IIC component	-0.023606	No		ETAE_RS13880	ETAE_2975		hypothetical protein	-0.051537	No
ETAE_RS05530	ETAE_1162	cdd	cytidine deaminase	-0.03144	1	1	No		ETAE_RS15415	ETAE_3303	malT	ATP-dependent transcriptional regulator MalT-like; LuxR family	-0.059203	No		ETAE_RS13885	ETAE_2976		hypothetical protein	-0.020254	No
ETAE_RS05560			transposase IS116/IS110/IS902 family protein	-0.06976	1	1	No		ETAE_RS15435	ETAE_3307	glgB	glycogen branching enzyme	-0.037843	No		ETAE_RS13945	ETAE_2988		hypothetical protein	-0.021561	No
ETAE_RS05570	ETAE_1174		hypothetical protein	-0.094822	1	1	No		ETAE_RS15455	ETAE_3311	glgP	glucan phosphorylase	-0.031375	No		ETAE_RS13975	ETAE_2994	cydA	cytochrome oxidase subunit I	-0.040272	No
ETAE_RS05620	ETAE_1187	mrp	ATP-binding protein involved in chromosome partitioning	-0.101568	1	1	No		ETAE_RS15465	ETAE_3313	glpR	DNA-binding transcriptional repressor	-0.064299	No		ETAE_RS14065	ETAE_3014		hypothetical protein	-0.068445	No
ETAE_RS05680	ETAE_1201	galE	UDP-glucose 4-epimerase	-0.192286	1	1	Yes		ETAE_RS15535	ETAE_3327	ftsX	cell division protein	-0.097948	No		ETAE_RS14200	ETAE_3058		hypothetical protein	-0.069178	No
ETAE_RS05800	ETAE_1224	flgA	flagellar basal body P-ring biosynthesis protein	-0.083909	1	1	No		ETAE_RS15540	ETAE_3328	ftsE	cell division protein	-0.114436	No		ETAE_RS14215	ETAE_3060		putative VgrG protein	-0.029258	No
ETAE_RS05845	ETAE_1233	flgJ	flagellar rod assembly protein/muramidase	-0.040153	1	1	No		ETAE_RS15635	ETAE_3347		phosphate transporter	-0.089762	No		ETAE_RS14405	ETAE_3103	ssuB	sulfonate/nitrate/taurine transport system ATP-binding protein	-0.060079	No
ETAE_RS05875	ETAE_1239	ompF	putative outer membrane porin F protein	-0.07484	1	1	No		ETAE_RS15665	ETAE_3354	kinB1; kinB	two-component system; NtrC family; sensor histidine kinase KinB	-0.170759	No		ETAE_RS14430	ETAE_3108	lysA	putative diaminopimelate decarboxylase	-0.033737	No
ETAE_RS05890	ETAE_1242	pepN	aminopeptidase N	-0.021086	1	1	No		ETAE_RS15670	ETAE_3355	vicR	two-component system; OmpR family; response regulator VicR	-0.107905	No		ETAE_RS14445	ETAE_3111	argI	ornithine carbamoyltransferase subunit I	-0.081265	No
ETAE_RS05965	ETAE_1259	rlmL	ribosomal RNA large subunit methyltransferase L	-0.024587	1	1	No		ETAE_RS15710	ETAE_3364		oligopeptidase A	-0.046248	No		ETAE_RS14470	ETAE_3116	glpT	sn-glycerol-3-phosphate transporter	-0.041616	No
ETAE_RS06020	ETAE_1271		predicted membrane protein	-0.109013	1	2	No		ETAE_RS15715	ETAE_3365		hypothetical protein	-0.034494	No		ETAE_RS14545	ETAE_3131		nitrilase/cyanide hydratase and apolipoprotein N-acyltransferase	-0.104806	No
ETAE_RS06070	ETAE_1282		hypothetical protein	-0.048845	1	1	No		ETAE_RS15775	ETAE_3379	dctA	C4-dicarboxylic acid; orotate and citrate transporter	-0.044599	No		ETAE_RS14550	ETAE_3132		putative exported protein	-0.083386	No
ETAE_RS06165	ETAE_1299		hypothetical protein	-0.102986	1	1	No		ETAE_RS15835	ETAE_3393	dppB	dipeptide transporter permease	-0.038232	No		ETAE_RS14555	ETAE_3133	cafA	ribonuclease G	-0.074439	No
ETAE_RS06300	ETAE_1334		iron-containing alcohol dehydrogenase	-0.035101	1	1	No		ETAE_RS16030	ETAE_3438	menA	1;4-dihydroxy-2-naphthoate octaprenyltransferase	-0.102616	No		ETAE_RS14640	ETAE_3151	dusB	tRNA-dihydrouridine synthase B	-0.114874	No
ETAE_RS06350	ETAE_1346	cheB	chemotaxis-specific methylesterase	-0.057154	1	1	No		ETAE_RS16035	ETAE_3439	rraA	ribonuclease activity regulator protein	-0.024688	No		ETAE_RS14730	ETAE_3172		hypothetical protein	-0.07263	No
ETAE_RS06355	ETAE_1347	cheY	chemotaxis regulator transmitting signal to flagellar motor component	-0.092052	1	1	No		ETAE_RS16045	ETAE_3441	glpF	glycerol uptake facilitator protein	-0.074644	No		ETAE_RS15125	ETAE_3242	slyD	FKBP-type peptidyl-prolyl cis-trans isomerase SlyD	-0.201367	No
ETAE_RS06370	ETAE_1350	chaA	calcium/sodium:proton antiporter	-0.111512	1	1	No		ETAE_RS16100	ETAE_3452	cpxP	periplasmic stress adaptor protein	-0.081426	No		ETAE_RS15130	ETAE_3243		hypothetical protein	-0.18825	No
ETAE_RS06375	ETAE_1352		hypothetical protein	-0.063002	1	1	No		ETAE_RS16135	ETAE_3459	grxC	glutaredoxin 3	-0.144445	No		ETAE_RS15145	ETAE_3246	ABCF3	ATP-binding cassette; sub-family F; member 3	-0.077324	No
ETAE_RS06390	ETAE_1355		anaerobic c4-dicarboxylate antiporter; DcuC family	-0.06699	1	1	No		ETAE_RS16140	ETAE_3460		rhodanese domain protein	-0.170248	No		ETAE_RS15150	ETAE_3247	argD	acetylornithine/N-succinyldiaminopimelate aminotransferase	-0.077989	No
ETAE_RS06475	ETAE_1375	nikE	nickel transporter ATP-binding protein	-0.051727	1	1	No		ETAE_RS16150	ETAE_3462		membrane-bound metallopeptidase	-0.21857	Yes		ETAE_RS15155	ETAE_3248	pabA	anthranilate synthase component II	-0.727562	Yes
ETAE_RS06480	ETAE_1376	nikD	nickel transporter ATP-binding protein	-0.025192	1	1	No		ETAE_RS16155	ETAE_3463		hypothetical protein	-0.047834	No		ETAE_RS15180	ETAE_3254	cysG	siroheme synthase	-0.079693	No
ETAE_RS06525	ETAE_1385		transcriptional regulator; TetR family	-0.072702	1	1	No		ETAE_RS16285	ETAE_3483	argE	acetylornithine deacetylase	-0.049345	No		ETAE_RS15230	ETAE_3264		hypothetical protein	-0.058314	No
ETAE_RS06540		ETAE_RS06540	NA	-0.070781	1	1	No		ETAE_RS16335	ETAE_3493	glnA	glutamine synthetase	-0.192556	Yes		ETAE_RS15290	ETAE_3276		rhodanese domain protein	-0.064172	No
ETAE_RS06690	ETAE_1421		predicted lipoprotein	-0.048379	1	1	No		ETAE_RS16440	ETAE_3510		drug resistance transporter; EmrB/QacA subfamily	-0.020272	No		ETAE_RS15325	ETAE_3284	feoB	ferrous iron transport protein B	-0.059645	No
ETAE_RS06700	ETAE_1423	rimJ	ribosomal-protein-S5-alanine N-acetyltransferase	-0.073434	1	1	No		ETAE_RS16450	ETAE_3512	rbsK	ribokinase	-0.116512	No		ETAE_RS15355	ETAE_3290	ulaG	putative L-ascorbate 6-phosphate lactonase	-0.074532	No
ETAE_RS06795	ETAE_1442	znuC	high-affinity zinc transporter ATPase	-0.116324	1	1	No		ETAE_RS16460	ETAE_3514	rbsC	ribose ABC transporter permease protein	-0.020119	No		ETAE_RS15365	ETAE_3293	sgaB	PTS system; ascorbate-specific IIB component	-0.087923	No
ETAE_RS06800	ETAE_1443	znuA	high-affinity zinc transporter periplasmic component	-0.075305	1	1	No		ETAE_RS16485	ETAE_3520	vwa	Von Willebrand Factor Type A (VWA) domain-containing protein	-0.072228	No		ETAE_RS15465	ETAE_3313	glpR	DNA-binding transcriptional repressor	-0.069347	No
ETAE_RS06805	ETAE_1444		hypothetical protein	-0.071799	1	1	No		ETAE_RS16510	ETAE_3525	gidB	glucose-inhibited cell division protein B (S-adenosylmethionine-dependent methyltransferase)	-0.133512	No		ETAE_RS15535	ETAE_3327	ftsX	cell division protein	-0.10628	No
ETAE_RS06810	ETAE_1445	msbB	lipid A biosynthesis (KDO)2-(lauroyl)-lipid IVA acyltransferase	-0.250137	1	1	Yes		ETAE_RS00110	ETAE_0023		conserved hypothetical protein	-0.461818	Yes		ETAE_RS15635	ETAE_3347		phosphate transporter	-0.154369	No
ETAE_RS06835	ETAE_1450	devB	6-phosphogluconolactonase	-0.469628	1	2	Yes		ETAE_RS00445	ETAE_0101	rfe	UDP-N-acetylmuramyl pentapeptide phosphotransferase	-0.312088	Yes		ETAE_RS15665	ETAE_3354	kinB1; kinB	two-component system; NtrC family; sensor histidine kinase KinB	-0.09321	No
ETAE_RS06925	ETAE_1468	dsbB	disulphide bond formation protein	-0.270245	1	1	Yes		ETAE_RS00470	ETAE_0106	rfbA	glucose-1-phosphate thymidylyltransferase	-0.378632	Yes		ETAE_RS15670	ETAE_3355	vicR	two-component system; OmpR family; response regulator VicR	-0.076747	No
ETAE_RS07005	ETAE_1484	msrB	methionine-R-sulfoxide reductase	-0.066673	1	1	No		ETAE_RS00475	ETAE_0107	wecD	TDP-D-fucosamine acetyltransferase	-0.495298	Yes		ETAE_RS15720	ETAE_3366		hypothetical protein	-0.069412	No
ETAE_RS07040	ETAE_1492		tRNA 2-selenouridine synthase	-0.02911	1	1	No		ETAE_RS00490	ETAE_0110	wecF	4-alpha-L-fucosyltransferase	-0.326167	Yes		ETAE_RS15725	ETAE_3367	gor	glutathione-disulfide reductase	-0.551094	Yes
ETAE_RS07055	ETAE_1495	nudG	pyrimidine (deoxy)nucleoside triphosphate	-0.080059	1	1	No		ETAE_RS04075	ETAE_0855	esaK	putative type III secretion apparatus	-0.372859	Yes		ETAE_RS15750	ETAE_3373		transcriptional regulator	-0.272089	No
ETAE_RS07165	ETAE_1522	tonB	transport protein	-0.193734	1	1	Yes		ETAE_RS04080	ETAE_0856		conserved hypothetical protein	-0.720182	Yes		ETAE_RS15765	ETAE_3377		sugar kinase; ribokinase family	-0.066722	No
ETAE_RS07220	ETAE_1533	trpD	bifunctional indole-3-glycerol-phosphate	-0.038476	1	1	No		ETAE_RS04085	ETAE_0857	esaJ	putative type III secretion system apparatus lipoprotein	-0.456678	Yes		ETAE_RS15775	ETAE_3379	dctA	C4-dicarboxylic acid; orotate and citrate transporter	-0.096617	No
ETAE_RS07310	ETAE_1551		hypothetical protein	-0.068983	1	1	No		ETAE_RS04100	ETAE_0860	esaG	putative type III secretion system needle protein	-0.546695	Yes		ETAE_RS15810	ETAE_3387		hypothetical protein	-0.058256	No
ETAE_RS07325	ETAE_1554	cspC	cold shock protein	-0.177471	1	1	No		ETAE_RS04105	ETAE_0861	esrC	putative transcriptional regulator	-0.492402	Yes		ETAE_RS15840	ETAE_3394	dppA	periplasmic dipeptide transport protein	-0.094503	No
ETAE_RS07350	ETAE_1559	manX	PTS system; mannose-specific IIB component	-0.076176	1	1	No		ETAE_RS04120	ETAE_0864	esaC	Type II secretory pathway; component PulD like protein	-0.382723	Yes		ETAE_RS15920	ETAE_3414		hypothetical protein	-0.031926	No
ETAE_RS07490	ETAE_1586		hypothetical protein	-0.068099	1	1	No		ETAE_RS04125	ETAE_0865	esaB	two-component sensor/regulator	-0.461514	Yes		ETAE_RS16010	ETAE_3434		transcriptional regulator	-0.073247	No
ETAE_RS07530			putative excisionase	-0.072014	1	1	No		ETAE_RS04140	ETAE_0868	eseE	type III secretion system effector protein E	-0.454491	Yes		ETAE_RS16030	ETAE_3438	menA	1;4-dihydroxy-2-naphthoate octaprenyltransferase	-0.207322	No
ETAE_RS07620			regulatory prophage protein cI	-0.257993	1	1	Yes		ETAE_RS04150	ETAE_0870	eseC	type III secretion system effector protein C	-0.462202	Yes		ETAE_RS16150	ETAE_3462		membrane-bound metallopeptidase	-0.211393	Yes
ETAE_RS07800	ETAE_1651		integral membrane protein; PqiA family	-0.03387	1	1	No		ETAE_RS04155	ETAE_0871	escA	type III secretion low calcium response chaperone	-0.450171	Yes		ETAE_RS16205	ETAE_3467	btuB	vitamin B12/cobalamin outer membrane transporter	-0.032045	No
ETAE_RS07805	ETAE_1652		GAF domain-containing protein	-0.091495	1	1	No		ETAE_RS04160	ETAE_0872	eseB	EspA family secreted protein	-0.442495	Yes		ETAE_RS16215	ETAE_3469	aphA	acid phosphatase/phosphotransferase	-0.103912	No
ETAE_RS07900	ETAE_1674	purR	DNA-binding transcriptional repressor	-0.058717	1	1	No		ETAE_RS04165	ETAE_0873		conserved hypothetical protein	-0.255069	No		ETAE_RS16230	ETAE_3472	trmA	tRNA (uracil-5-)-methyltransferase	-0.062677	No
ETAE_RS08035	ETAE_1704		putative sodium bile acid symporter	-0.022267	1	1	No		ETAE_RS04170	ETAE_0874	esaQ	translocation protein in type III secretion	-0.464568	Yes		ETAE_RS16255	ETAE_3477		glutaredoxin-family domain protein	-0.10221	No
ETAE_RS08040	ETAE_1705	add	adenosine deaminase	-0.070094	1	1	No		ETAE_RS04180	ETAE_0876	esaO	type III secretion system ATPase	-0.592454	Yes		ETAE_RS16275	ETAE_3481	argB	acetylglutamate kinase	-0.118836	No
ETAE_RS08065	ETAE_1710		major facilitator superfamily MFS_1	-0.101673	1	1	No		ETAE_RS04185	ETAE_0877	esaN	type III secretion system ATPase	-0.479077	Yes		ETAE_RS16320	ETAE_3490	rbn	ribonuclease BN	-0.012752	No
ETAE_RS08115	ETAE_1722		hypothetical protein	-0.053558	1	1	No		ETAE_RS04190	ETAE_0878	esaV	type III secretion protein; HrcV family	-0.456184	Yes		ETAE_RS16335	ETAE_3493	glnA	glutamine synthetase	-0.244226	Yes
ETAE_RS08155	ETAE_1730		transcriptional regulator; ArsR family	-0.234034	1	1	Yes		ETAE_RS04195	ETAE_0879	esaM	type III secretion apparatus protein	-0.457361	Yes		ETAE_RS16390	ETAE_3506		hypothetical protein	-0.128557	No
ETAE_RS08165	ETAE_1732		hypothetical protein	-0.069384	1	1	No		ETAE_RS04205	ETAE_0881	esaS	type III secretion apparatus	-0.479188	Yes		ETAE_RS16475	ETAE_3517	trkD	K+ transporter	-0.055378	No
ETAE_RS08395	ETAE_1786		predicted permease	-0.084801	1	1	No		ETAE_RS04215	ETAE_0883	esaU	type III secretion system EscU homologue	-0.661408	Yes		ETAE_RS16490	ETAE_3521	asnA	asparagine synthetase A	-0.038073	No
ETAE_RS08490	ETAE_1808		hypothetical protein	-0.091543	1	1	No		ETAE_RS04220	ETAE_0884		putative transglycosylase signal peptide protein	-0.389099	Yes		ETAE_RS16510	ETAE_3525	gidB	glucose-inhibited cell division protein B (S-adenosylmethionine-dependent methyltransferase)	-0.11976	No
ETAE_RS08560	ETAE_1826	ompN	outer membrane protein	-0.140038	1	1	No		ETAE_RS04225	ETAE_0885	esrA	two-component sensor/regulator	-0.543462	Yes		ETAE_RS16515	ETAE_3526	atpI	ATP synthase protein I	-0.312814	Yes
ETAE_RS08585	ETAE_1833		hypothetical protein	-0.072257	1	1	No		ETAE_RS06925	ETAE_1468	dsbB	disulphide bond formation protein	-0.34995	Yes
ETAE_RS08605	ETAE_1839		hypothetical protein	-0.142945	1	1	No		ETAE_RS07015	ETAE_1486	pncA	nicotinamidase/pyrazinamidase	-0.374246	Yes
ETAE_RS08610	ETAE_1840	pabB	anthranilate/para-aminobenzoate synthases component I	-0.381074	2	1	Yes		ETAE_RS08610	ETAE_1840	pabB	anthranilate/para-aminobenzoate synthases component I	-0.398605	Yes
ETAE_RS08620	ETAE_1842	sdaA	L-serine deaminase	-0.452874	1	2	No		ETAE_RS10110	ETAE_2177	aroA	3-phosphoshikimate 1-carboxyvinyltransferase	-0.353971	Yes
ETAE_RS08795	ETAE_1884	cadB	lysine/cadaverine transport protein (APC family)	-0.022945	1	1	No		ETAE_RS10450	ETAE_2260		undecaprenyl-diphosphatase	-0.520634	Yes
ETAE_RS08955	ETAE_1922		3-hydroxyisobutyrate dehydrogenase and related beta-hydroxyacid dehydrogenases	-0.045879	1	1	No		ETAE_RS10780	ETAE_2334	rcsB	two-component system; NarL family; captular synthesis response regulator RcsB	-0.368026	No
ETAE_RS08965	ETAE_1924	ygbL	predicted class II aldolase	-0.042899	1	1	No		ETAE_RS11265	ETAE_2434	evpF	type VI secretion system protein EvpF	-0.536832	Yes
ETAE_RS09195	ETAE_1974	PvuA	ferric vibrioferrin receptor	-0.060754	1	1	No		ETAE_RS11270	ETAE_2435	evpG	type VI secretion system protein EvpG	-0.500611	Yes
ETAE_RS09230	ETAE_1982	leuD	3-isopropylmalate dehydratase small subunit	-0.026339	1	1	No		ETAE_RS11275	ETAE_2436	evpH	type VI secretion system protein EvpH	-0.440469	Yes
ETAE_RS09380	ETAE_2014	atoE	short chain fatty acids transporter	-0.038828	1	1	No		ETAE_RS11280	ETAE_2437	evpI	type VI secretion system protein EvpI	-0.425347	Yes
ETAE_RS09460	ETAE_2035		hypothetical protein	-0.09063	1	1	No		ETAE_RS11285	ETAE_2438	evpJ	type VI secretion system protein EvpJ	-0.508137	No
ETAE_RS09595	ETAE_2063	nagK	N-acetyl-D-glucosamine kinase	-0.019478	1	1	No		ETAE_RS11295	ETAE_2440	evpL	type VI secretion system protein EvpL	-0.36	Yes
ETAE_RS09630	ETAE_2070	ndh	NADH dehydrogenase; FAD-containing subunit	-0.167547	1	2	No		ETAE_RS11300	ETAE_2441	evpM	type VI secretion system protein EvpM	-0.429834	Yes
ETAE_RS09660	ETAE_2077		transcriptional regulator; GntR family with aminotransferase	-0.040204	1	1	No		ETAE_RS00145	ETAE_0030	rpoZ	DNA-directed RNA polymerase; subunit omega	-0.634302	No
ETAE_RS09670	ETAE_2079		DedA-family membrane protein	-0.187481	1	1	No		ETAE_RS06800	ETAE_1443	znuA	high-affinity zinc transporter periplasmic component	-0.792157	No
ETAE_RS09685	ETAE_2082	pyrF	OMP decarboxylase; OMPDCase; OMPdecase	-0.073538	1	1	No		ETAE_RS07325	ETAE_1554	cspC	cold shock protein	-0.857268	No
ETAE_RS09820	ETAE_2111		dihydroorotase	-0.076515	1	1	No		ETAE_RS04145	ETAE_0869	eseD	type III secretion system effector protein D	-0.831568	Yes
ETAE_RS10010	ETAE_2156		hypothetical protein	-0.078681	1	1	No		ETAE_RS11290	ETAE_2439	evpK	type VI secretion system protein EvpK	-0.767746	Yes
ETAE_RS10110	ETAE_2177	aroA	3-phosphoshikimate 1-carboxyvinyltransferase	-0.573227	2	1	Yes		ETAE_RS11305	ETAE_2442	evpN	type VI secretion system protein EvpN	-0.792866	Yes
ETAE_RS10135	ETAE_2182	pflD	formate C-acetyltransferase	-0.044745	1	1	No		ETAE_RS11310	ETAE_2443	evpO	type VI secretion system protein EvpO	-0.686216	Yes
ETAE_RS10150	ETAE_2185		hypothetical protein	-0.143888	1	1	No		ETAE_RS15155	ETAE_3248	pabA	anthranilate synthase component II	-1.01065	Yes
ETAE_RS10155	ETAE_2186		thioredoxin (H-type;TRX-H)	-0.074792	1	1	No		ETAE_RS00705	ETAE_0151	tatB	Sec-independent protein secretion pathway component	-0.777406	Yes
ETAE_RS10165	ETAE_2188		hypothetical protein	-0.078777	1	1	No		ETAE_RS00710	ETAE_0152	tatC	twin arginine-targeting protein translocase	-0.711883	Yes
ETAE_RS10225	ETAE_2202	trxB	thioredoxin reductase (NADPH)	-0.167584	1	1	Yes		ETAE_RS06810	ETAE_1445	msbB	lipid A biosynthesis (KDO)2-(lauroyl)-lipid IVA acyltransferase	-0.497463	Yes
ETAE_RS10250	ETAE_2207	clpA	ATP-dependent Clp protease ATP-binding subunit	-0.030595	1	1	No		ETAE_RS07620	#N/A		regulatory prophage protein cI	-0.504224	Yes
ETAE_RS10255	ETAE_2208	clpS	ATP-dependent Clp protease adaptor protein	-0.144083	1	1	No		ETAE_RS09835	ETAE_2114	fumA	hydro-lyase; Fe-S type; tartrate/fumarate subfamily; beta subunit	-0.526808	Yes
ETAE_RS10340	ETAE_2226		hypothetical protein	-0.027553	1	1	No		ETAE_RS11055	ETAE_2391		aminotransferase class I and II	-0.46832	Yes
ETAE_RS10395	ETAE_2237		hypothetical protein	-0.049397	1	1	No		ETAE_RS11255	ETAE_2432	evpD	type VI secretion system protein EvpD	-0.703292	Yes
ETAE_RS10415	ETAE_2241	grxA	glutaredoxin 1	-0.145711	1	1	No		ETAE_RS11970	ETAE_2581	sucD	succinyl-CoA synthetase subunit alpha	-0.542061	Yes
ETAE_RS10450	ETAE_2260		undecaprenyl-diphosphatase	-0.350263	2	1	Yes		ETAE_RS12010	ETAE_2589	gltA	type II citrate synthase	-0.664051	Yes
ETAE_RS10525	ETAE_2279	hisH	imidazole glycerol phosphate synthase subunit	-0.115168	1	1	No		ETAE_RS08410	ETAE_1792	aroH	3-deoxy-7-phosphoheptulonate synthase	-0.287129	Yes
ETAE_RS10530	ETAE_2280	hisA	N-(5'-phospho-L-ribosyl-formimino)-5-amino-1-(5'- phosphoribosyl)-4-imidazolecarboxamide isomerase	-0.06568	1	1	No		ETAE_RS11985	ETAE_2584	sucA	component of the 2-oxoglutarate dehydrogenase complex;thiamin-binding	-0.453127	Yes
ETAE_RS10610	ETAE_2298	spr	NLP/P60 protein	-0.163265	1	1	No		ETAE_RS08355	ETAE_1777		small multidrug resistance protein; SMR family	-0.275841	No
ETAE_RS10630	ETAE_2302	fruK	1-phosphofructokinase	-0.210177	1	1	Yes		ETAE_RS00015	ETAE_0003	recF	recombinational DNA repair ATPase	-0.062369	No
ETAE_RS10670	ETAE_2312		bicyclomycin/multidrug efflux system	-0.044263	1	1	No		ETAE_RS00480	ETAE_0108	wecE	TDP-4-oxo-6-deoxy-D-glucose transaminase	-0.294432	Yes
ETAE_RS10735	ETAE_2324		putative transcriptional regulator	-0.23351	1	1	Yes		ETAE_RS00580	ETAE_0126	uvrD	DNA-dependent helicase II	-0.144353	Yes
ETAE_RS10775	ETAE_2333	rcsD	two-component system; NarL family; sensor histidine kinase RcsD	-0.06369	1	1	No		ETAE_RS00685	ETAE_0147	ubiE	ubiquinone/menaquinone biosynthesis methyltransferase	-0.262817	Yes
ETAE_RS10830	ETAE_2344	moaE	molybdopterin converting factor; large subunit	-0.010553	1	1	No		ETAE_RS00700	ETAE_0150	tatA	Sec-independent protein translocase	-0.174492	Yes
ETAE_RS11055	ETAE_2391		aminotransferase class I and II	-0.182799	1	1	Yes		ETAE_RS01070	ETAE_0220	dgkA	diacylglycerol kinase	-0.207024	Yes
ETAE_RS11145	ETAE_2409	purF	amidophosphoribosyltransferase	-0.154471	1	1	No		ETAE_RS01835	ETAE_0384	argR	arginine repressor	-0.251106	Yes
ETAE_RS11150	ETAE_2410	cvpA	colicin V production protein	-0.141051	1	1	No		ETAE_RS01975	ETAE_0411	deaD	ATP-dependent RNA helicase	-0.105009	No
ETAE_RS11155	ETAE_2411		hypothetical protein	-0.092049	1	1	No		ETAE_RS03030	ETAE_0627	fruR	DNA-binding transcriptional regulator	-0.096471	Yes
ETAE_RS11220	ETAE_2424		putative transporting ATPase	-0.042764	1	1	No		ETAE_RS04070	ETAE_0854	esaL	putative type III secretion apparatus	-0.115763	Yes
ETAE_RS11235	ETAE_2428	evpP	type VI secretion system protein EvpP	-0.427246	2	1	Yes		ETAE_RS04115	ETAE_0863	esaD	type-III secretion protein	-0.280251	Yes
ETAE_RS11240	ETAE_2429	evpA	type VI secretion system protein EvpA	-0.61406	2	1	Yes		ETAE_RS04200	ETAE_0880	ssaR	type three secretion apparatus protein R	-0.396187	Yes
ETAE_RS11245	ETAE_2430	evpB	type VI secretion system protein EvpB	-0.449699	2	1	Yes		ETAE_RS06835	ETAE_1450	devB	6-phosphogluconolactonase	-0.137242	No
ETAE_RS11250	ETAE_2431	evpC	type VI secretion system protein EvpC	-0.666622	2	1	Yes		ETAE_RS07340	ETAE_1557	manZ	PTS system; mannose-specific IID component	-0.065033	No
ETAE_RS11255	ETAE_2432	evpD	type VI secretion system protein EvpD	-0.794198	2	2	Yes		ETAE_RS10735	ETAE_2324		putative transcriptional regulator	-0.12906	Yes
ETAE_RS11260		evpE	type VI secretion system protein EvpE	-1.07599	3	2	Yes		ETAE_RS11150	ETAE_2410	cvpA	colicin V production protein	-0.123206	No
ETAE_RS11265	ETAE_2434	evpF	type VI secretion system protein EvpF	-0.71506	2	1	Yes		ETAE_RS11235	ETAE_2428	evpP	type VI secretion system protein EvpP	-0.338894	Yes
ETAE_RS11270	ETAE_2435	evpG	type VI secretion system protein EvpG	-0.532284	2	1	Yes		ETAE_RS11240	ETAE_2429	evpA	type VI secretion system protein EvpA	-0.372505	Yes
ETAE_RS11275	ETAE_2436	evpH	type VI secretion system protein EvpH	-0.65787	2	1	Yes		ETAE_RS11250	ETAE_2431	evpC	type VI secretion system protein EvpC	-0.433559	Yes
ETAE_RS11280	ETAE_2437	evpI	type VI secretion system protein EvpI	-0.588085	2	1	Yes		ETAE_RS11260	ETAE_2433	evpE	type VI secretion system protein EvpE	-0.355681	Yes
ETAE_RS11285	ETAE_2438	evpJ	type VI secretion system protein EvpJ	-0.474737	2	1	No		ETAE_RS11995	ETAE_2586	sdhA	succinate dehydrogenase catalytic subunit	-0.043626	No
ETAE_RS11290	ETAE_2439	evpK	type VI secretion system protein EvpK	-0.512159	2	1	Yes		ETAE_RS12705	ETAE_2731	srmB	ATP-dependent RNA helicase	-0.201943	Yes
ETAE_RS11295	ETAE_2440	evpL	type VI secretion system protein EvpL	-0.571048	2	1	Yes		ETAE_RS14555	ETAE_3133	cafA	ribonuclease G	-0.045802	No
ETAE_RS11300	ETAE_2441	evpM	type VI secretion system protein EvpM	-0.420823	2	1	Yes		ETAE_RS15305	ETAE_3279	ompR	osmolarity response regulator	-0.238008	Yes
ETAE_RS11305	ETAE_2442	evpN	type VI secretion system protein EvpN	-0.366284	2	1	Yes		ETAE_RS02905	ETAE_0601	pdxA	4-hydroxythreonine-4-phosphate dehydrogenase	-1.39169	Yes
ETAE_RS11310	ETAE_2443	evpO	type VI secretion system protein EvpO	-0.541662	2	1	Yes		ETAE_RS04210	ETAE_0882	esaT	type III secretion system EscT homologue	-1.24943	Yes
ETAE_RS11315	ETAE_2444	mepA	penicillin-insensitive murein endopeptidase	-0.122784	1	1	No
ETAE_RS11320	ETAE_2445	aroC	chorismate synthase	-0.328739	2	1	Yes
ETAE_RS11325	ETAE_2446		N5-glutamine S-adenosyl-L-methionine-dependent methyltransferase	-0.045661	1	1	No
ETAE_RS11410	ETAE_2464		hypothetical protein	-0.018472	1	1	No
ETAE_RS11525	ETAE_2490		transcriptional regulator; GntR family	-0.055701	1	1	No
ETAE_RS11750	ETAE_2540		hypothetical protein	-0.053095	1	1	No
ETAE_RS11780	ETAE_2547	uvrB	excinuclease ABC subunit B	-0.024349	1	1	No
ETAE_RS11810	ETAE_2555	bioA	adenosylmethionine-8-amino-7-oxononanoate aminotransferase	-0.090825	1	1	No
ETAE_RS11825	ETAE_2558	modB	molybdate ABC transporter permease protein	-0.06199	1	1	No
ETAE_RS11860	ETAE_2565	galT	galactose-1-phosphate uridylyltransferase	-0.089445	1	1	No
ETAE_RS11885	ETAE_2570	aroG	DAHP synthetase; phenylalanine repressible	-0.030372	1	1	No
ETAE_RS11950	ETAE_2577		Pol-Pal system-associated acyl-CoA thioesterase	-0.028895	1	1	No
ETAE_RS11975	ETAE_2582	sucC	succinyl-CoA synthetase subunit beta	-0.278997	1	1	Yes
ETAE_RS11980	ETAE_2583	sucB	2-oxoglutarate dehydrogenase; E2 subunit; dihydrolipoamide succinyltransferase	-0.281794	1	1	Yes
ETAE_RS11985	ETAE_2584	sucA	component of the 2-oxoglutarate dehydrogenase complex;thiamin-binding	-1.33667	4	2	Yes
ETAE_RS11990	ETAE_2585	sdhB	succinate dehydrogenase iron-sulfur subunit	-0.150846	1	1	Yes
ETAE_RS11995	ETAE_2586	sdhA	succinate dehydrogenase catalytic subunit	-0.419065	1	2	Yes
ETAE_RS12010	ETAE_2589	gltA	type II citrate synthase	-0.20847	1	1	Yes
ETAE_RS12030	ETAE_2593	edwR	AHL-dependent transcriptional regulator	-0.080473	1	1	No
ETAE_RS12150	ETAE_2617	nagB	glucosamine-6-phosphate deaminase	-0.083892	1	1	No
ETAE_RS12220	ETAE_2625	miaB	rRNA modification protein	-0.118606	1	2	No
ETAE_RS12240	ETAE_2630	corC	putative Mg2+ and Co2+ transporter	-0.064051	1	1	No
ETAE_RS12250	ETAE_2632	glnH	glutamate and aspartate transporter subunit	-0.035845	1	1	No
ETAE_RS12325	ETAE_2647	dacA	D-alanyl-D-alanine carboxypeptidase fraction A	-0.116461	1	1	No
ETAE_RS12360	ETAE_2654	nxiA	putative nickel transporter	-0.052395	1	1	No
ETAE_RS12370	ETAE_2657		hypothetical protein	-0.086697	1	1	No
ETAE_RS12375	ETAE_2658	caiC	putative crotonobetaine/carnitine-CoA ligase	-0.049895	1	1	No
ETAE_RS12455	ETAE_2677		hypothetical protein	-0.027907	1	1	No
ETAE_RS12480	ETAE_2684		putative anti-sigma regulatory factor (Ser/Thr protein kinase)	-0.074675	1	1	No
ETAE_RS12485	ETAE_2685		anti-anti-sigma regulatory factor (antagonist of anti-sigma factor)	-0.090091	1	1	No
ETAE_RS12560	ETAE_2701	purK	phosphoribosylaminoimidazole carboxylase	-0.517119	1	2	No
ETAE_RS12570	ETAE_2703		ABC transporter-related protein	-0.087643	1	1	No
ETAE_RS12685	ETAE_2727	rseA	anti-RNA polymerase sigma factor	-0.101288	1	1	No
ETAE_RS12705	ETAE_2731	srmB	ATP-dependent RNA helicase	-0.278094	2	1	Yes
ETAE_RS12805	ETAE_2755		hypothetical protein	-0.047619	1	1	No
ETAE_RS12830	ETAE_2761		transcriptional regulator; LysR family	-0.045698	1	1	No
ETAE_RS12835	ETAE_2762	dps	DNA-binding ferritin-like protein (oxidative damage protectant)	-0.058106	1	1	No
ETAE_RS12845	ETAE_2765	marR	transcriptional regulator	-0.167116	1	2	No
ETAE_RS12905	ETAE_2777		chloride channel core	-0.043194	1	1	No
ETAE_RS12950	ETAE_2787	guaB	inositol-5-monophosphate dehydrogenase	-0.1087	0	1	Yes
ETAE_RS13190	ETAE_2829	clpB	protein disaggregation chaperone	-0.01455	1	1	No
ETAE_RS13195	ETAE_2830		hypothetical protein	-0.06735	1	1	No
ETAE_RS13235	ETAE_2840		hypothetical protein	-0.044516	1	1	No
ETAE_RS13245	ETAE_2842		putative adhesin	-0.029101	1	1	No
ETAE_RS13315	ETAE_2857	sdhD	succinate dehydrogenase hydrophobic membrane anchor protein	-0.278436	1	2	No
ETAE_RS13350	ETAE_2860	recX	regulatory protein	-0.06656	1	1	No
ETAE_RS13370	ETAE_2864		membrane efflux protein	-0.053312	1	1	No
ETAE_RS13600	ETAE_2911	lysA	diaminopimelate decarboxylase	-0.067683	1	1	No
ETAE_RS13735	ETAE_2940	gcvH	glycine cleavage system protein H	-0.070452	1	1	No
ETAE_RS13745	ETAE_2943		hypothetical protein	-0.081368	1	1	No
ETAE_RS13765	ETAE_2947		Z-ring-associated protein	-1.53242	0	2	Yes
ETAE_RS13785	ETAE_2951		Chromosome initiation inhibitor (OriC replication inhibitor)	-0.071179	1	1	No
ETAE_RS13790	ETAE_2952		hypothetical protein	-0.078295	1	1	No
ETAE_RS13795	ETAE_2953	yggA	arginine exporter protein	-0.021644	1	1	No
ETAE_RS13815	ETAE_2958	gapA	D-erythrose 4-phosphate dehydrogenase	-0.093939	1	1	No
ETAE_RS13875	ETAE_2973		beta-glucosidase	-0.03737	1	1	No
ETAE_RS14090	ETAE_3022	uidB	glucuronide transporter	-0.04409	1	1	No
ETAE_RS14365	ETAE_3093		ErfK/YbiS/YcfS/YnhG family protein	-0.053094	1	1	No
ETAE_RS14420	ETAE_3106		hypothetical protein	-0.014676	1	1	No
ETAE_RS14435	ETAE_3109		putative regulatory protein	-0.030688	1	1	No
ETAE_RS14445	ETAE_3111	argI	ornithine carbamoyltransferase subunit I	-0.043527	1	1	No
ETAE_RS14450	ETAE_3112		hypothetical protein	-0.064635	1	1	No
ETAE_RS14515	ETAE_3125	pyrB	aspartate carbamoyltransferase	-0.079154	1	1	No
ETAE_RS14870	ETAE_3193	yrdB	putative periplasmic protein	-0.047517	1	1	No
ETAE_RS14890	ETAE_3197		hypothetical protein	-0.03886	1	1	No
ETAE_RS14910	ETAE_3201	rsmB	16S rRNA methyltransferase B	-0.063914	1	1	No
ETAE_RS14930	ETAE_3205	zntR	zinc-responsive transcriptional regulator	-0.062757	1	1	No
ETAE_RS15125	ETAE_3242	slyD	FKBP-type peptidyl-prolyl cis-trans isomerase SlyD	-0.107648	1	1	No
ETAE_RS15155	ETAE_3248	pabA	anthranilate synthase component II	-0.385189	2	1	Yes
ETAE_RS15160	ETAE_3250	ppiA	peptidyl-prolyl cis-trans isomerase A	-0.068791	1	1	No
ETAE_RS15165	ETAE_3251		major facilitator superfamily MFS_1	-0.023997	1	1	No
ETAE_RS15185	ETAE_3255	trpS	tryptophanyl-tRNA synthetase	-0.116525	1	1	No
ETAE_RS15265	ETAE_3271	hslR	ribosome-associated heat shock protein Hsp15	-0.108243	1	1	No
ETAE_RS15300	ETAE_3278	envZ	osmolarity sensor protein	-0.144151	1	1	Yes
ETAE_RS15320	ETAE_3283	feoA	ferrous iron transport protein A	-0.059053	1	1	No
ETAE_RS15350	ETAE_3289	yjfQ	putative DEOR-type transcriptional regulator	-0.068436	1	1	No
ETAE_RS15535	ETAE_3327	ftsX	cell division protein	-0.182682	1	1	Yes
ETAE_RS15540	ETAE_3328	ftsE	cell division protein	-0.168909	1	1	Yes
ETAE_RS15555	ETAE_3331		hypothetical protein	-0.056936	1	1	No
ETAE_RS15615	ETAE_3343		putative lysophospholipase	-0.022642	1	1	No
ETAE_RS15630	ETAE_3346	mgtB	magnesium-translocating P-type ATPase	-0.057525	1	1	No
ETAE_RS15665	ETAE_3354	kinB1; kinB	two-component system; NtrC family; sensor histidine kinase KinB	-0.061243	1	1	No
ETAE_RS15670	ETAE_3355	vicR	two-component system; OmpR family; response regulator VicR	-0.082081	1	1	No
ETAE_RS15710	ETAE_3364		oligopeptidase A	-0.046674	1	1	No
ETAE_RS15720	ETAE_3366		hypothetical protein	-0.045669	1	1	No
ETAE_RS15725	ETAE_3367	gor	glutathione-disulfide reductase	-0.072028	1	1	Yes
ETAE_RS15810	ETAE_3387		hypothetical protein	-0.016297	1	1	No
ETAE_RS15880	ETAE_3400	proC	pyrroline-5-carboxylate reductase	-0.33653	2	1	Yes
ETAE_RS15945			hypothetical protein	-0.072542	1	1	No
ETAE_RS16030	ETAE_3438	menA	1;4-dihydroxy-2-naphthoate octaprenyltransferase	-0.139356	1	1	No
ETAE_RS16135	ETAE_3459	grxC	glutaredoxin 3	-0.099368	1	1	Yes
ETAE_RS16150	ETAE_3462		membrane-bound metallopeptidase	-0.201605	1	1	Yes
ETAE_RS16230	ETAE_3472	trmA	tRNA (uracil-5-)-methyltransferase	-0.030987	1	1	No
ETAE_RS16245	ETAE_3475		pyridine nucleotide-disulphide oxidoreductase	-0.057349	1	1	No
ETAE_RS16255	ETAE_3477		glutaredoxin-family domain protein	-0.094076	1	1	No
ETAE_RS16260	ETAE_3478		pyridine nucleotide-disulphide oxidoreductase	-0.037186	1	1	No
ETAE_RS16265	ETAE_3479	argH	argininosuccinate lyase	-0.067257	1	1	No
ETAE_RS16270	ETAE_3480	argG	argininosuccinate synthase	-0.053804	1	1	No
ETAE_RS16280	ETAE_3482	argC	N-acetyl-gamma-glutamyl-phosphate reductase	-0.076733	1	1	No
ETAE_RS16335	ETAE_3493	glnA	glutamine synthetase	-0.202684	1	1	Yes
ETAE_RS16360	ETAE_3500		hypothetical protein	-0.032876	1	1	No
ETAE_RS16445	ETAE_3511	rbsR	transcriptional repressor	-0.03806	1	1	No
ETAE_RS16460	ETAE_3514	rbsC	ribose ABC transporter permease protein	-0.056452	1	1	No
ETAE_RS16490	ETAE_3521	asnA	asparagine synthetase A	-0.030677	1	1	No
ETAE_RS16500	ETAE_3523	fldA	flavodoxin	-0.069264	1	1	No
ETAE_RS16515		atpI	ATP synthase protein I	-0.160624	1	1	Yes
ETAE_RS16625	ETAE_3548		hypothetical protein	-0.039396	1	1	No
