# Supplementary material for: Time-Resolved Transposon Insertion Sequencing Reveals Genome-Wide Fitness Dynamics during Infection
Source: mBio. 2017 Oct 3;8(5):e01581-17. doi: 10.1128/mBio.01581-17 (PMC5626973; doi:10.1128/mBio.01581-17)
Supplement: TABLE S5 [file mbo005173518st5.xls]

## Sheet: Supplemental Table S5
Table S5 Raw sequencing reads number
Locus	Input	D1_liver_a	D1_liver_b	D1_liver_c	D2_liver_a	D2_liver_b	D2_liver_c	D5_liver_a	D5_liver_b	D5_liver_c	D8_liver_a	D8_liver_b_2	D8_liver_c	D11_liver_a	D11_liver_b	D11_liver_c	D14_liver_a	D14_liver_b	D14_liver_c	D1_spleen_a__kidney_1	D1_spleen_b__kidney_2	D1_spleen_c__kidney_3	D2_spleen_a	D2_spleen_b	D2_spleen_c	D5_spleen_a	D5_spleen_b	D5_spleen_c	D8_spleen_a	D8_spleen_b	D8_spleen_c	D11_spleen_a	D11_spleen_b	D11_spleen_c	D14_spleen_a	D14_spleen_b	D14_spleen_c	D2_kidney_a	D2_kidney_b	D2_kidney_c	D5_kidney_a	D5_kidney_b	D5_kidney_c	D8_kidney_a	D8_kidney_b	D8_kidney_c	D11_kidney_a_1	D11_kidney_b	D11_kidney_c
ETAE_RS00005	8	3	2	1	0	3	1	2	10	1	7	0	0	0	2	3	0	1	2	5	0	0	0	2	0	0	2	4	3	0	4	2	2	0	1	1	4	1	0	1	1	1	2	1	5	0	0	1	8
ETAE_RS00010	3	23	0	0	1	0	0	0	4	0	14	1	0	62	1	0	0	1	4	0	0	0	1	1	1	0	0	57	0	7	1	0	10	0	0	11	0	6	0	0	1	0	0	0	0	17	0	3	1
ETAE_RS00015	377	163	171	81	181	91	144	55	190	226	298	111	216	83	141	93	73	67	100	145	115	149	117	156	119	157	195	159	49	169	79	150	179	94	117	72	35	93	42	223	256	122	132	66	98	77	264	116	112
ETAE_RS00020	6	2	18	2	6	4	1	1	1	7	2	5	2	0	7	1	0	2	4	42	0	1	0	7	0	0	1	13	0	0	0	2	10	1	0	1	1	0	1	1	2	2	1	0	0	2	0	12	2
ETAE_RS00025	1477	1045	879	899	1200	1555	1120	826	1626	1070	1896	2031	1841	1385	1109	1406	481	676	1578	1050	739	1190	665	804	703	1285	1339	1924	1243	875	904	1342	1589	1501	839	831	891	793	392	662	1565	1296	1410	1026	994	1235	1805	1087	1940
ETAE_RS00030	2084	1070	1394	1661	2367	1867	1683	1194	2388	2207	2089	2659	2648	2703	3199	1752	970	1137	1277	2529	1463	1206	1129	1263	1206	2077	2012	3076	1471	1318	1194	2068	2865	3541	1579	1347	1413	993	927	1121	1796	2597	2992	1789	1247	1749	3309	2180	3393
ETAE_RS00035	266	373	357	243	229	277	195	295	363	325	245	256	491	319	627	278	96	127	271	361	178	442	5	203	106	513	551	646	369	174	219	224	426	375	170	220	175	232	254	189	100	221	400	198	209	213	494	401	378
ETAE_RS00040	569	200	101	355	555	371	589	164	318	299	346	520	439	307	371	426	109	160	522	567	173	205	83	169	340	208	213	250	227	187	221	307	406	383	280	166	272	137	238	161	515	232	383	107	230	347	373	258	502
ETAE_RS00045	375	290	160	208	294	508	505	312	291	558	541	384	488	197	420	301	172	119	179	325	119	269	263	193	349	492	451	406	183	333	251	324	517	459	246	179	242	164	113	50	357	433	255	159	180	196	516	423	563
ETAE_RS00050	1791	1184	1158	1058	1277	1506	1852	895	1542	1728	2176	2262	2178	2107	2106	1457	809	995	791	2581	578	1291	1044	1091	1258	1444	1789	1959	1184	1149	834	1696	2025	2109	1003	768	964	312	827	1272	1220	1615	1032	793	1106	1217	2498	1523	2429
ETAE_RS00055	760	435	338	483	525	754	843	925	808	561	1383	1030	982	1210	663	678	607	462	812	637	476	560	279	327	611	670	960	1215	520	601	727	939	1144	1078	633	459	459	164	263	167	900	608	708	406	517	578	1309	761	1229
ETAE_RS00060	24	10	17	5	96	16	20	18	15	25	28	10	24	1	4	6	5	5	11	0	0	6	19	14	23	36	20	7	7	8	2	37	17	12	4	14	1	64	13	0	5	42	26	15	18	6	23	29	21
ETAE_RS00065	9	13	1	0	0	0	1	1	12	11	0	39	0	2	3	5	0	2	1	0	0	14	1	2	0	2	4	1	3	2	2	11	1	4	1	5	7	0	0	2	0	41	0	1	2	1	19	1	7
ETAE_RS00070	795	599	487	610	696	746	574	510	925	816	916	740	1006	1324	742	495	311	359	324	1292	431	666	396	475	149	565	693	1037	751	387	584	782	872	1123	434	514	532	184	276	461	483	986	963	462	479	754	1085	645	1073
ETAE_RS00075	612	280	616	230	425	554	513	450	814	560	497	631	741	260	400	995	316	344	334	1142	248	584	266	533	487	514	685	693	442	392	367	460	767	925	306	366	290	407	370	186	410	624	477	491	334	584	823	512	1046
ETAE_RS00080	635	297	281	218	438	322	235	212	378	335	518	497	876	964	400	300	132	242	184	225	207	249	316	296	240	348	341	636	244	371	365	787	615	688	289	284	284	157	459	223	80	721	326	60	320	356	699	354	570
ETAE_RS00085	456	197	174	306	255	191	287	203	286	420	267	458	485	822	713	435	297	169	179	666	46	406	255	257	181	367	248	579	126	454	249	397	447	666	236	280	321	122	42	137	550	375	711	583	203	358	678	287	513
ETAE_RS00090	0	0	0	0	0	0	0	0	0	0	0	0	0	2	0	0	0	0	0	0	0	0	0	0	0	0	1	0	0	0	0	0	0	1	0	0	0	0	0	0	0	0	0	0	0	0	0	0	0
ETAE_RS00095	723	535	455	308	447	836	480	407	879	657	509	567	668	904	561	587	354	254	259	525	288	919	166	414	360	409	587	1155	675	452	480	603	629	910	354	335	368	82	195	262	664	407	202	654	292	507	932	474	879
ETAE_RS00100	2870	2029	1896	1846	3343	2859	2863	1645	2969	2651	3232	2948	3308	3561	2404	2475	1335	1704	1901	3896	1453	2107	1724	1984	1640	2725	2200	3301	2405	2617	1726	3345	3602	4357	1723	1394	1763	1346	1858	2110	1815	3376	2662	2027	1987	1955	4435	3016	4385
ETAE_RS00110	989	457	305	546	643	274	499	154	105	66	67	50	57	38	50	36	39	16	43	676	304	802	241	422	343	34	136	199	38	32	41	55	103	113	12	10	2	58	136	297	1	159	57	44	24	32	86	73	157
ETAE_RS00115	1336	664	1138	879	786	1322	1596	1150	1205	1121	1786	1384	1588	1724	939	1491	575	459	512	1132	464	811	740	583	399	922	1122	1770	962	1058	593	1027	2011	1841	651	461	659	200	275	310	539	1431	1233	677	681	782	1959	1286	1852
ETAE_RS00120	1241	909	687	870	806	1365	947	780	1023	1123	1336	1676	1657	1654	1627	1326	486	887	860	2395	532	1132	856	769	1037	1032	1175	1686	763	990	1296	1345	1368	1972	702	766	888	327	294	860	1211	1067	1003	881	808	1098	2372	1199	2009
ETAE_RS00125	543	191	294	418	506	552	664	235	293	327	407	425	399	266	861	244	47	111	69	276	135	417	551	115	422	259	295	274	108	139	171	194	182	197	99	65	103	171	86	191	227	445	201	151	187	205	181	161	198
ETAE_RS00130	519	221	263	158	331	155	375	437	460	273	220	236	299	411	495	494	276	99	131	234	281	666	231	99	257	332	351	327	150	232	195	503	444	379	297	164	197	139	115	57	562	425	246	208	316	185	552	337	507
ETAE_RS00135	358	257	306	355	249	362	133	223	436	186	326	388	456	590	226	276	158	206	166	356	53	461	128	195	152	257	245	373	322	171	247	403	321	410	258	206	257	229	294	4	261	498	375	265	188	347	620	238	518
ETAE_RS00140	414	296	226	283	535	321	319	139	441	246	319	312	189	344	262	850	211	387	129	140	145	369	165	225	36	206	140	529	232	274	162	744	384	436	272	353	275	301	276	234	222	398	149	112	195	249	523	312	514
ETAE_RS00145	110	30	73	0	132	53	131	64	46	40	14	100	68	91	38	21	15	21	12	109	63	140	78	78	16	38	11	29	16	30	47	13	19	49	28	27	23	67	1	15	74	1	153	8	38	50	71	11	38
ETAE_RS00150	61	47	80	105	37	108	70	7	27	24	86	19	46	25	10	75	18	34	26	0	13	42	110	20	5	9	26	4	24	28	26	38	17	54	24	37	23	27	30	44	1	110	220	3	15	43	69	18	37
ETAE_RS00155	681	357	327	635	492	554	776	473	870	573	418	857	997	749	354	726	150	774	256	732	291	766	368	369	171	710	472	924	756	509	382	611	666	1035	284	304	348	223	114	692	350	651	608	129	391	440	917	584	1056
ETAE_RS00160	0	2	0	3	3	7	1	1	1	0	3	2	0	3	1	1	0	1	0	1	1	0	2	2	0	1	0	2	1	0	1	0	1	1	0	1	1	0	1	3	2	0	1	0	1	0	3	0	0
ETAE_RS00165	185	94	129	137	258	152	131	143	113	96	132	154	99	63	42	112	46	55	142	530	56	48	59	70	21	169	27	109	229	72	167	105	92	100	89	105	109	113	41	53	6	79	152	91	45	96	166	70	102
ETAE_RS00170	0	0	0	0	0	0	0	0	0	0	0	0	0	0	0	0	0	0	0	0	0	0	0	0	0	0	0	0	0	0	0	0	0	0	0	0	0	0	0	0	0	0	0	0	0	0	0	0	0
ETAE_RS00175	0	0	0	0	0	0	0	0	0	0	0	0	0	0	0	0	0	0	0	0	0	0	0	0	0	0	0	0	0	0	0	0	0	0	0	0	0	0	0	0	0	0	0	0	0	0	0	0	0
ETAE_RS00185	1203	750	879	920	901	1077	980	774	867	901	913	1386	1232	992	1487	835	514	524	509	1343	662	701	673	819	607	907	1058	1250	710	796	670	1111	1060	1403	877	621	569	417	315	315	607	973	1539	840	717	820	1326	750	1524
ETAE_RS00190	211	62	76	98	75	68	131	59	239	141	131	231	120	43	293	93	132	51	69	108	84	224	19	96	136	68	239	230	71	91	74	170	97	176	67	69	48	4	22	214	128	139	298	188	66	67	265	59	151
ETAE_RS00195	301	100	145	165	310	203	227	154	198	213	182	268	276	96	139	178	70	49	98	460	160	47	61	132	51	198	116	173	93	88	227	111	187	289	118	112	127	23	103	110	1011	156	156	150	91	119	312	196	311
ETAE_RS00200	720	445	460	843	807	953	583	490	646	611	613	620	814	880	645	642	446	400	533	874	559	471	328	357	351	639	1305	1056	637	820	676	691	743	1166	542	243	396	239	646	157	572	831	494	403	531	709	1128	534	1027
ETAE_RS00205	461	217	98	276	535	323	233	280	299	348	373	354	349	550	508	707	162	240	197	188	181	236	436	252	220	647	232	489	389	462	181	537	490	664	306	227	310	184	243	279	130	188	282	345	210	330	440	347	541
ETAE_RS00210	698	515	335	455	615	664	678	303	660	526	1112	609	610	412	641	416	284	217	336	311	231	583	180	525	472	442	407	768	550	321	370	531	761	780	463	255	374	173	230	180	236	510	640	683	394	533	785	464	995
ETAE_RS00215	487	306	377	177	345	529	355	203	402	457	500	341	413	385	402	279	230	221	120	631	156	547	317	517	925	264	371	506	255	289	343	413	293	433	245	201	237	153	12	212	341	421	392	378	306	413	476	247	559
ETAE_RS00220	597	548	386	191	663	437	586	252	486	497	600	532	846	333	788	760	169	202	421	702	244	430	912	338	231	435	601	767	328	346	245	864	723	755	445	346	388	215	84	228	514	326	267	492	392	432	907	592	791
ETAE_RS00225	84	0	61	34	43	64	51	13	11	46	39	0	123	14	125	20	8	7	7	0	0	0	151	1	2	85	15	32	22	38	18	48	206	43	15	7	33	14	77	0	21	12	2	51	9	13	55	99	56
ETAE_RS00230	157	79	87	39	82	81	50	61	134	70	135	213	165	83	91	69	74	32	247	201	61	0	176	110	57	26	60	117	81	125	18	64	44	132	71	46	74	21	46	76	14	55	34	71	37	63	141	61	160
ETAE_RS00235	50	30	19	61	11	35	6	18	56	96	126	11	37	40	38	9	32	36	10	91	0	18	2	17	70	9	50	61	66	14	36	47	43	62	24	33	8	0	21	0	2	27	1	32	12	62	42	35	80
ETAE_RS00240	251	65	73	87	276	129	134	100	133	209	262	160	179	97	82	55	41	128	142	110	54	76	189	170	32	167	100	279	65	133	95	131	110	169	111	97	108	89	108	76	76	51	184	77	173	136	167	88	214
ETAE_RS00245	1135	542	450	687	820	847	1061	516	836	711	1383	1212	1231	564	683	800	428	493	547	1191	575	873	386	425	482	581	414	674	495	380	608	681	764	1107	548	481	468	272	427	349	1363	646	488	759	498	566	999	693	1141
ETAE_RS00250	587	346	319	343	469	666	407	348	496	663	924	621	727	463	304	718	185	683	352	514	151	579	108	229	277	829	646	865	382	304	386	612	570	882	283	362	256	280	100	167	299	542	825	257	569	336	704	541	902
ETAE_RS00255	453	353	290	182	744	662	483	307	301	346	236	280	501	238	483	455	149	306	240	414	65	327	294	337	463	448	323	497	120	249	236	312	385	512	205	520	394	144	82	135	573	330	376	501	250	207	516	333	581
ETAE_RS00260	185	143	52	57	198	346	70	57	186	225	379	175	112	139	81	162	68	54	58	159	132	136	7	118	40	100	156	211	123	64	63	137	59	177	90	47	27	18	57	51	1	34	209	82	79	88	130	92	199
ETAE_RS00265	356	176	151	202	407	183	152	345	274	278	319	328	419	290	193	237	117	103	200	344	83	214	523	251	201	342	353	353	285	367	237	349	406	761	187	218	200	114	142	138	170	214	252	143	262	250	618	401	586
ETAE_RS00270	37	9	20	71	48	47	16	43	24	13	47	32	94	11	126	53	1	6	18	153	50	0	0	14	1	33	0	61	152	8	49	24	31	72	25	34	2	0	0	0	0	15	17	64	21	34	25	41	24
ETAE_RS00275	0	0	0	0	0	0	2	0	0	0	0	0	0	0	0	0	0	2	0	1	0	0	0	1	0	1	0	1	0	0	0	1	0	3	0	0	0	0	0	1	0	0	0	0	0	2	0	0	1
ETAE_RS00280	1076	592	697	711	1195	1067	1369	660	947	900	924	1546	1168	663	607	670	253	443	444	1176	537	1167	913	701	386	855	923	1227	744	645	619	1000	1021	1138	493	645	511	555	425	778	650	916	715	460	521	548	1059	778	1305
ETAE_RS00285	0	0	0	0	0	1	0	0	0	0	0	0	0	0	0	0	0	0	0	0	0	0	0	0	1	1	0	0	0	0	0	0	0	1	0	0	0	0	0	0	0	0	1	0	0	0	0	0	0
ETAE_RS00290	1	0	0	0	0	0	0	0	0	0	0	0	0	0	0	0	0	0	0	2	0	0	0	0	2	1	0	0	0	0	0	1	0	0	0	0	0	0	0	1	0	0	0	1	3	0	1	0	0
ETAE_RS00295	328	132	237	309	526	367	392	134	345	287	351	601	299	569	434	380	106	330	193	582	186	174	306	500	437	566	429	470	176	436	192	436	462	538	198	153	238	124	163	555	152	311	460	425	261	348	614	336	489
ETAE_RS00300	7	6	9	27	0	0	0	0	0	16	26	16	0	0	1	5	0	1	1	65	0	0	1	16	0	0	3	21	0	0	4	14	43	4	2	5	1	0	0	0	12	2	7	0	1	0	2	34	2
ETAE_RS00305	7	0	0	7	0	17	0	0	0	30	0	0	8	0	1	6	0	0	1	0	0	41	2	0	3	0	0	0	0	4	0	7	0	1	0	0	4	96	0	0	45	65	2	0	0	3	3	1	2
ETAE_RS00310	20	3	2	14	19	41	17	25	10	8	3	2	19	49	1	2	5	12	15	24	9	5	23	0	1	4	12	34	1	6	1	23	1	4	29	13	9	40	0	0	1	8	1	53	12	3	44	9	19
ETAE_RS00315	2	0	0	0	0	0	1	0	9	2	1	1	5	1	2	0	1	0	1	1	0	1	0	5	1	1	12	0	0	0	4	0	0	0	0	0	1	0	1	1	0	0	0	0	0	1	3	1	5
ETAE_RS00320	75	58	36	54	131	86	84	33	62	67	55	35	52	42	60	70	33	30	42	49	20	106	87	67	50	91	59	65	27	60	45	102	79	93	32	27	40	19	39	25	30	74	77	43	62	66	80	63	78
ETAE_RS00325	651	293	165	276	615	561	539	183	358	345	338	450	561	355	244	764	330	243	161	388	372	274	195	153	191	423	744	524	489	266	240	584	568	918	173	199	256	127	209	331	110	727	298	149	197	326	1079	376	816
ETAE_RS00330	72	48	24	20	68	79	32	14	14	55	22	86	33	8	47	201	17	46	8	20	62	30	108	1	86	6	22	25	4	31	40	8	42	70	21	13	28	1	20	77	0	7	1	2	39	33	34	26	29
ETAE_RS00335	1924	2140	1746	2033	2623	2250	2415	1927	3877	2472	2869	3009	3393	4321	2333	2679	1094	1641	1734	2523	1041	1829	1838	1571	946	1946	2570	2897	1997	2137	2250	2278	2854	3657	1804	1696	1831	718	419	1863	3052	2650	1944	2068	1872	1490	2983	1824	2956
ETAE_RS00340	756	461	536	582	1002	1174	848	684	1192	836	1020	1005	1401	2195	470	1249	395	275	438	1127	377	709	884	654	479	595	731	972	774	884	811	936	1088	1471	748	463	634	277	359	530	984	733	945	508	573	726	1461	611	1536
ETAE_RS00345	2	1	0	0	0	2	0	1	0	0	3	0	0	0	1	0	0	0	1	0	0	0	1	0	0	0	0	0	0	1	0	0	0	0	0	0	0	0	0	0	0	4	0	0	0	0	0	0	0
ETAE_RS00350	3	0	0	0	2	0	0	0	0	0	2	0	2	0	0	1	0	0	1	0	0	0	0	2	0	0	1	1	0	0	0	0	0	0	0	0	0	0	0	0	1	0	0	0	0	1	0	1	1
ETAE_RS00355	3	1	0	3	3	0	0	2	0	0	0	5	1	0	1	0	0	0	0	0	0	0	0	2	1	0	0	2	0	3	0	0	2	0	1	0	0	0	0	0	3	1	0	1	3	2	1	2	1
ETAE_RS00360	1073	556	592	416	809	842	1154	519	814	979	834	714	745	835	797	535	181	407	429	1201	469	882	715	355	428	757	680	1092	385	713	802	705	799	809	407	379	431	602	452	315	402	746	697	525	490	489	985	652	864
ETAE_RS00365	1441	989	589	932	1104	1411	1224	799	1542	1190	1306	2004	1386	1576	1082	1041	816	624	844	1372	675	1435	1049	521	1038	974	1456	1630	1203	1147	911	1133	1316	1536	772	923	859	255	671	881	867	1557	1474	730	878	1012	1516	898	1611
ETAE_RS00370	1410	959	1004	887	1550	1392	1245	1183	2197	1781	1930	1710	2019	2286	3074	2020	705	971	1095	1415	553	1229	743	711	614	1557	1949	2967	1514	1412	1140	2136	2437	3405	1069	686	974	778	784	1092	1373	1967	1801	1825	1020	1050	3307	2245	2914
ETAE_RS00375	1055	616	578	748	1266	1263	1523	755	1173	1045	1556	1523	1299	1341	1001	973	384	419	960	1092	402	1240	428	1017	708	939	813	1225	883	852	484	960	979	1421	664	603	717	425	765	987	939	1067	1192	420	654	635	1293	904	1474
ETAE_RS00380	1220	693	671	798	1254	1239	1044	1222	1238	1157	1458	1555	1706	1218	1030	1088	390	552	358	1350	450	1300	754	714	440	1356	1371	1035	646	959	814	1138	1034	1730	520	483	560	350	509	770	1087	1127	837	652	575	943	1420	704	1583
ETAE_RS00385	74	95	0	7	21	74	90	5	50	109	28	119	94	215	86	37	10	89	6	0	0	0	1	60	36	59	24	259	1	46	74	56	225	212	56	58	6	1	20	37	0	134	1	23	61	79	147	154	236
ETAE_RS00390	1135	661	676	1188	1151	1007	1380	745	1510	1088	1047	1169	1349	1212	1147	1501	562	585	555	1324	576	1381	1015	915	1515	1234	1040	2467	871	759	907	1390	1511	1873	536	728	842	282	420	965	805	964	1014	1083	764	825	1683	993	1748
ETAE_RS00395	2126	1556	1558	1431	1842	2414	1918	1489	2116	2612	2128	2196	2391	2737	2176	2825	1296	1650	1382	2052	1004	1506	2353	1735	1730	1864	2321	1836	1920	1809	1888	2370	2368	3459	1213	1743	1097	762	858	1870	1592	2088	1431	996	1418	1797	3205	1803	3571
ETAE_RS00400	1479	852	949	952	1697	1681	1387	994	1811	1902	1607	1917	2030	1672	1723	1757	853	610	1320	1873	674	1920	814	992	550	1396	1754	2091	1118	1359	1211	1522	2182	2907	806	782	993	424	683	620	1320	1274	1142	1273	985	1356	2643	1667	2792
ETAE_RS00405	325	261	243	246	243	451	400	297	408	242	396	354	473	298	377	451	59	169	314	172	179	611	22	153	146	549	212	420	217	259	331	178	511	681	231	166	226	25	183	3	256	677	91	244	179	567	569	345	697
ETAE_RS00410	1754	1130	835	1236	1235	1547	1877	1186	2070	1817	2030	1778	2118	1559	2002	1098	960	692	1095	2193	732	1568	796	899	1366	1241	1750	3415	1057	1066	1118	1902	1631	2415	1032	920	1185	454	499	1188	1619	1372	1553	1145	1145	1222	2552	1276	2481
ETAE_RS00415	136	93	51	50	100	159	48	117	39	219	120	188	124	58	107	226	10	35	82	58	21	223	114	60	56	103	239	195	18	62	83	136	179	235	77	48	31	21	1	0	17	307	43	9	59	76	118	129	175
ETAE_RS00420	7	3	0	3	1	1	1	0	2	1	0	22	32	2	0	13	0	0	8	1	0	0	0	1	25	0	0	0	0	0	1	9	16	13	6	0	17	0	1	1	0	6	1	0	1	2	10	15	5
ETAE_RS00425	606	331	520	407	483	868	684	486	833	788	476	686	572	725	997	566	324	504	229	890	367	574	515	581	147	726	476	520	369	358	434	623	716	614	492	238	333	180	332	662	327	762	560	700	389	569	747	674	871
ETAE_RS00430	1538	885	981	978	1274	1194	1391	1044	1353	1515	1816	1704	1658	1379	1278	1791	483	699	608	1572	788	1072	518	1008	778	935	976	1579	956	597	800	1056	1311	1561	746	719	777	658	533	673	1467	1387	1049	681	679	824	1427	1047	1870
ETAE_RS00435	23	10	14	20	0	45	33	6	13	18	2	9	0	19	20	4	6	2	14	0	0	0	1	0	3	23	20	8	25	18	0	6	65	16	13	5	5	0	0	1	1	0	35	22	5	22	25	77	8
ETAE_RS00440	61	80	41	25	134	51	78	76	15	21	45	13	69	141	9	165	3	17	67	118	0	139	1	2	1	35	82	26	38	12	10	25	98	66	33	40	26	103	3	1	1	76	33	52	11	34	20	32	72
ETAE_RS00445	681	399	388	434	634	462	515	134	196	193	136	76	114	39	65	28	6	36	28	974	195	410	240	207	230	179	148	143	59	35	102	14	64	16	30	16	14	75	450	357	81	267	97	47	102	134	53	68	37
ETAE_RS00450	467	259	267	465	525	335	321	258	448	361	438	377	183	283	313	204	50	159	160	257	151	113	131	513	263	382	408	383	147	182	185	230	335	457	118	199	194	100	151	109	295	469	159	251	231	298	419	262	407
ETAE_RS00455	498	220	254	300	308	317	315	146	267	245	283	338	473	50	115	69	45	61	38	520	201	363	627	153	254	241	139	224	77	115	134	56	114	85	42	72	43	127	135	112	289	289	342	173	127	173	133	121	162
ETAE_RS00460	370	119	126	314	308	197	513	118	344	141	79	177	159	115	34	140	31	119	37	371	105	223	162	160	35	183	172	244	35	105	134	36	69	57	43	64	40	157	322	431	613	341	255	153	118	94	262	72	91
ETAE_RS00465	212	68	173	162	107	81	85	71	98	99	177	51	150	117	30	49	14	18	42	25	45	213	165	37	43	133	50	225	116	45	96	141	53	54	43	18	23	107	167	52	158	136	168	147	37	20	132	71	106
ETAE_RS00470	139	78	91	65	45	120	33	38	52	18	21	8	2	4	5	11	0	1	6	70	21	1	33	50	62	38	23	21	32	13	6	4	0	8	9	3	0	27	42	95	16	16	34	11	3	16	3	5	3
ETAE_RS00475	81	8	26	38	23	27	55	0	16	5	13	12	13	2	7	5	2	11	2	0	54	35	45	67	103	11	18	5	12	1	7	0	27	3	3	0	1	14	0	1	17	69	0	4	24	25	14	7	7
ETAE_RS00480	225	132	118	115	177	170	170	56	88	51	87	27	59	19	18	11	3	6	13	145	32	132	19	105	144	50	8	69	24	8	31	13	34	5	1	8	13	29	243	49	274	61	26	42	19	59	19	16	14
ETAE_RS00485	8	1	2	0	1	5	0	0	0	1	0	0	2	1	2	2	0	1	0	0	0	0	2	0	0	2	0	1	0	3	0	1	0	0	1	0	1	0	1	0	0	1	1	0	1	2	0	0	0
ETAE_RS00490	187	59	112	121	157	164	199	27	48	80	51	39	83	6	25	18	1	8	4	114	56	137	27	91	1	35	13	119	35	7	20	5	12	15	16	8	3	113	146	138	577	165	103	38	25	13	9	18	16
ETAE_RS00495	32	2	14	46	98	76	95	53	13	17	26	3	50	10	4	9	19	20	17	0	71	81	76	19	1	35	3	1	1	15	0	10	38	39	17	13	12	57	0	0	61	57	0	1	24	34	17	20	35
ETAE_RS00500	638	424	260	343	607	602	762	330	460	403	351	332	424	149	217	173	101	92	138	598	164	697	264	472	767	530	286	435	122	267	249	163	324	177	96	85	85	333	182	362	213	839	383	123	211	290	290	267	365
ETAE_RS00525	500	279	237	254	428	408	446	341	531	382	576	492	392	347	343	209	207	170	157	533	271	618	216	424	259	322	594	551	555	379	234	379	393	557	205	184	190	222	75	310	350	676	390	175	395	340	533	279	694
ETAE_RS00530	192	123	85	105	382	160	198	110	84	88	114	116	492	17	123	115	23	84	48	225	105	105	23	74	260	64	111	146	103	116	111	52	48	201	16	116	50	50	389	172	64	20	3	84	41	69	239	64	175
ETAE_RS00535	68	69	51	11	54	122	172	28	59	10	15	42	42	13	33	13	5	33	29	0	38	1	0	81	116	5	94	14	49	16	143	57	110	18	59	25	10	0	30	0	102	45	0	0	35	161	66	55	58
ETAE_RS00540	71	38	17	89	87	27	115	26	52	79	17	82	60	89	57	32	7	49	7	0	0	78	1	2	7	166	31	49	38	11	6	66	52	110	24	90	6	1	0	1	164	46	328	22	17	47	74	24	90
ETAE_RS00545	157	95	62	123	140	249	88	125	144	136	121	115	166	105	72	192	63	72	84	614	105	247	52	180	78	176	165	246	65	74	74	136	137	225	88	83	122	5	17	167	32	56	184	137	67	120	194	107	220
ETAE_RS00550	55	8	34	48	44	45	32	42	16	40	32	0	0	18	16	27	19	7	4	0	10	152	0	7	40	35	85	108	17	23	5	22	29	26	17	16	7	1	24	17	18	4	84	13	7	2	40	22	53
ETAE_RS00555	34	2	40	10	0	0	2	132	16	10	43	11	3	7	10	15	0	1	5	1	49	7	12	29	8	26	3	178	1	10	0	8	4	15	4	0	21	1	0	1	0	0	0	3	25	16	19	11	24
ETAE_RS00560	12	3	13	15	14	1	26	0	2	3	60	1	0	4	2	20	2	1	0	75	0	0	1	19	2	1	78	0	1	3	0	17	11	24	1	5	5	0	0	33	0	0	12	0	1	3	1	25	16
ETAE_RS00565	53	10	8	18	9	71	15	23	132	62	13	41	49	29	33	37	10	15	8	92	23	6	64	5	28	25	16	17	7	15	33	56	116	77	28	18	14	1	2	0	94	77	189	88	26	31	81	80	125
ETAE_RS00570	14	1	0	1	2	0	0	1	0	0	14	0	0	5	0	0	0	0	0	1	1	0	0	0	0	1	0	0	0	19	1	0	5	15	0	0	1	0	0	0	0	0	0	1	2	1	6	8	2
ETAE_RS00575	1114	669	546	732	891	1143	1554	709	1396	1096	1200	1158	1088	1135	1734	1724	383	694	621	1402	438	944	1214	640	732	372	943	942	583	1319	580	1043	938	1805	575	409	327	547	594	260	1599	1139	931	321	696	976	1561	1075	1756
ETAE_RS00580	903	302	136	285	485	253	206	200	205	375	179	201	182	452	125	121	76	51	33	512	305	681	261	211	201	277	348	560	120	99	100	206	264	132	69	66	72	37	58	186	517	99	271	155	150	155	313	193	172
ETAE_RS00585	257	110	266	74	167	128	160	247	196	221	234	255	193	184	200	98	63	45	110	113	0	121	187	161	264	140	211	115	91	104	88	155	245	274	125	70	147	199	125	101	35	67	125	110	96	137	180	164	267
ETAE_RS00590	423	482	282	214	497	447	632	617	619	661	392	724	523	523	412	515	153	324	349	386	259	699	702	220	150	397	645	374	292	412	261	520	606	624	224	327	336	183	182	159	636	338	428	290	298	321	746	484	591
ETAE_RS00595	932	354	423	515	832	944	1133	488	966	875	1008	966	929	1043	669	844	801	339	463	664	436	860	893	892	504	647	816	1537	501	557	498	731	702	1228	522	460	582	332	354	286	861	1001	954	381	509	554	1310	655	1137
ETAE_RS00600	1195	838	639	1080	1315	837	1016	836	1299	1067	1100	1293	1653	1274	797	972	690	713	706	1585	494	1026	707	852	581	1241	1554	1529	705	1016	950	919	1223	1639	740	669	670	252	382	399	1069	1025	1314	768	713	859	1422	909	1773
ETAE_RS00605	1438	536	792	767	1432	1557	1849	515	1128	1035	937	1030	1914	1451	964	1016	532	570	731	1704	834	825	1142	567	479	912	899	1070	822	807	596	947	1290	1418	531	546	612	261	317	810	1041	1048	1079	616	696	738	1520	1090	1464
ETAE_RS00610	1570	1264	1031	1057	1737	1210	1639	1085	1901	1506	1670	2422	2149	1514	1534	1673	1074	1123	1150	1289	611	1824	845	1221	1438	1277	1844	1679	1806	1195	1238	1545	2174	2587	1057	1380	1142	659	592	687	1450	1659	1552	1608	971	1348	2222	1562	2803
ETAE_RS00615	480	381	281	218	314	574	418	285	543	467	355	811	762	473	387	471	169	93	173	441	266	667	178	234	579	381	497	708	269	373	347	451	415	773	409	175	216	36	91	290	754	363	347	429	218	379	649	297	667
ETAE_RS00620	1666	2287	1508	1197	1459	2417	2156	1282	3068	2885	2906	2719	3838	3491	3524	3590	1834	1650	2450	2706	1387	2370	1436	1162	1187	2183	2279	3924	1514	2111	1830	3684	3429	4940	2351	1877	1874	913	817	1356	1788	2496	1821	2758	1428	2304	3965	2450	3710
ETAE_RS00625	750	347	407	928	1196	1214	499	798	855	1393	567	916	1358	1325	918	927	652	586	585	736	460	753	864	506	434	494	918	1121	621	850	750	1837	981	1393	708	661	549	394	297	569	1180	665	1091	416	641	804	1493	632	1290
ETAE_RS00630	260	113	86	127	154	124	117	86	122	178	220	436	703	277	353	71	27	114	37	69	109	0	7	214	34	74	50	208	75	104	276	104	243	188	100	80	62	144	58	162	67	304	71	82	117	130	214	164	186
ETAE_RS00635	1401	707	854	1003	1299	1298	1531	722	1213	1377	875	799	1807	510	702	733	146	164	231	1330	675	1393	705	766	1255	827	974	1748	740	430	750	623	796	1037	364	213	241	459	415	607	728	1273	999	490	434	754	1233	654	1054
ETAE_RS00640	2129	1441	1068	1129	2174	2751	2534	995	1940	1628	1959	3324	2546	1689	2412	1519	750	1327	1242	1715	974	1569	956	1619	2532	1627	1561	2102	1705	1480	1285	1873	1983	2776	1270	1052	1217	689	1345	1951	1557	2127	2439	866	1372	1780	2794	1573	2519
ETAE_RS00645	1632	930	578	785	1026	2091	1569	971	1643	1570	1297	1432	1900	2461	1156	1392	766	1068	822	2334	860	1422	783	1424	625	1152	1702	2438	999	1228	1109	1733	1623	2418	1133	888	979	457	557	1023	1510	1717	1734	1153	977	1279	2465	1472	2426
ETAE_RS00650	1807	1294	1090	972	1765	2193	1966	1037	1709	1706	1605	1889	2319	2963	1551	1612	863	1437	1106	2060	793	1806	1246	1131	1413	1459	1887	2267	1027	984	1085	1889	2176	2393	776	1269	1182	442	529	1079	774	2050	2077	1027	951	1447	2660	1521	2476
ETAE_RS00655	831	430	429	710	615	892	761	641	826	969	827	738	992	877	1239	723	606	363	400	842	393	552	665	323	505	388	641	881	630	687	665	925	963	1247	586	486	521	218	540	778	743	561	879	602	554	629	1383	855	1157
ETAE_RS00660	3698	2510	1888	1890	3083	3376	2909	2290	3677	3655	3589	4412	4916	4268	3143	3960	1646	1384	2155	3555	1388	3706	3152	1994	1208	3203	3572	3608	2382	2954	2548	3430	3704	5876	2167	1625	2044	1148	1627	1342	4525	4049	3576	2074	1791	2462	5334	2962	4761
ETAE_RS00665	359	277	290	196	249	273	702	225	288	275	360	523	327	373	368	229	175	138	209	294	192	207	396	192	230	390	274	363	237	325	430	512	216	317	166	121	244	158	88	75	134	348	143	242	222	268	538	292	384
ETAE_RS00670	2938	1789	1541	1639	2992	2912	2918	1823	2941	2278	2505	3670	4330	3740	2022	2397	1551	1662	1782	2744	1402	3056	1540	1818	1323	2153	2548	3454	2110	1890	1746	2681	2749	3215	1781	1856	1620	1042	1636	865	2722	2114	2196	1614	1870	1648	3554	2024	3391
ETAE_RS00675	211	178	120	107	174	146	205	82	230	244	175	197	178	145	136	85	70	115	149	92	69	260	158	96	126	137	134	366	102	158	269	136	217	235	132	110	132	112	99	134	155	114	330	117	163	178	336	179	258
ETAE_RS00680	1360	902	816	871	1232	1424	1594	779	1185	1260	1485	1633	1447	1807	1290	852	928	1081	702	1627	611	1173	653	881	623	1195	1301	1745	989	993	1323	1225	1264	1466	814	820	927	317	384	749	1613	1141	856	774	915	878	1763	1098	1366
ETAE_RS00685	139	12	39	62	32	77	75	28	21	14	5	11	12	3	7	10	2	1	3	25	15	123	40	0	45	19	24	30	2	0	3	15	11	7	3	3	2	23	2	145	42	1	0	26	2	0	12	6	13
ETAE_RS00690	111	6	24	40	81	72	82	71	103	63	37	18	52	34	45	34	9	90	10	1	39	0	1	19	3	39	31	241	47	9	29	42	52	91	33	65	21	74	1	0	90	79	45	12	20	71	59	51	52
ETAE_RS00695	8	0	1	1	7	7	4	2	0	1	0	1	3	0	1	3	0	0	0	0	0	1	0	1	1	0	1	2	0	1	0	1	0	1	2	0	0	0	0	0	0	0	0	0	0	0	1	2	0
ETAE_RS00700	648	248	86	173	286	429	280	65	215	84	156	111	175	112	90	122	38	81	75	387	192	289	77	78	300	184	66	268	35	86	42	137	156	79	38	73	91	183	132	16	15	134	67	41	50	77	163	100	184
ETAE_RS00705	347	119	214	101	209	284	204	89	118	61	59	9	13	76	23	11	20	14	23	250	106	204	122	88	64	37	31	65	16	28	129	29	36	26	9	7	32	110	51	154	3	11	70	12	13	31	76	19	38
ETAE_RS00710	3682	1481	1046	1175	1999	2335	2138	468	692	536	270	229	377	411	386	117	44	107	136	1497	1198	1264	748	1218	715	426	276	520	201	89	213	273	129	236	152	116	138	170	265	488	331	115	171	56	129	142	355	191	334
ETAE_RS00715	918	637	573	732	893	874	848	601	1207	983	1140	1242	1151	519	667	896	467	481	551	1152	442	684	344	671	672	698	822	1376	548	631	529	753	841	1274	647	631	475	349	729	523	1378	923	683	645	609	724	1184	684	1171
ETAE_RS00720	0	0	0	0	1	1	3	0	2	2	1	2	1	0	0	2	0	2	1	0	0	0	1	2	0	0	1	0	0	0	0	0	0	0	0	0	1	0	0	0	0	0	1	0	0	1	0	0	2
ETAE_RS00725	489	317	360	284	678	468	697	267	586	563	411	579	730	347	531	353	174	257	204	603	212	532	343	318	175	260	255	449	153	307	255	304	416	234	186	373	243	127	308	165	553	384	414	121	247	280	322	458	189
ETAE_RS00730	1729	1236	1071	1218	2231	1740	1186	1478	2336	1579	1943	1766	2990	1942	1789	2003	1106	1291	1291	1756	828	1644	1054	1664	671	1299	1474	2753	1218	1207	1373	2033	2059	2710	1138	1579	1207	594	1277	822	2060	1786	1233	1001	976	1308	2735	1268	2457
ETAE_RS00735	0	1	0	0	1	2	2	0	1	1	2	0	1	0	1	1	0	0	1	0	0	0	0	2	0	0	0	1	1	1	0	3	1	0	1	0	0	1	2	2	1	0	0	0	2	0	0	1	2
ETAE_RS00740	25	1	5	1	0	1	1	2	3	0	3	55	3	5	0	2	1	0	1	0	2	3	6	2	13	0	5	4	1	0	0	0	0	1	4	0	1	0	0	22	0	0	2	3	10	2	1	1	1
ETAE_RS00745	1551	1136	803	1164	1128	1295	1415	1277	1620	1286	1947	1659	2123	1545	1167	811	697	608	931	1217	868	1582	697	1302	757	1119	1511	1674	1193	1244	1119	1473	1479	1787	800	693	791	650	913	792	1619	1259	1038	1418	967	1282	2030	1154	1748
ETAE_RS00750	885	464	490	515	574	844	1143	513	658	744	1058	1039	808	976	970	935	342	422	576	952	453	775	927	881	1144	985	1064	1285	521	752	612	1091	1347	1199	444	640	520	350	474	586	469	828	1495	618	635	482	1213	1162	1128
ETAE_RS00755	668	457	282	461	553	967	652	311	521	328	411	456	523	201	434	174	180	236	228	481	323	515	407	190	343	393	377	245	319	227	265	198	261	277	136	230	257	223	245	1040	647	387	527	270	244	270	403	215	409
ETAE_RS00760	34	2	2	19	0	4	11	0	9	1	11	19	7	5	12	18	1	9	6	1	10	0	0	5	0	3	17	3	1	8	6	9	5	4	15	2	19	0	1	0	0	3	1	4	3	7	21	4	24
ETAE_RS00785	320	130	180	213	331	366	215	157	287	248	174	486	276	137	275	152	60	116	153	236	188	383	46	179	28	170	215	212	121	136	70	274	232	440	200	203	148	26	178	146	137	135	139	217	153	134	398	107	393
ETAE_RS00790	6	0	0	1	2	0	1	2	2	2	3	1	0	5	2	4	0	1	1	0	1	0	0	0	2	1	0	0	0	1	0	8	0	5	1	0	1	0	2	0	3	0	1	0	2	0	7	5	0
ETAE_RS00795	15	24	8	26	22	4	14	23	41	34	19	18	30	66	20	37	52	136	20	10	2	16	27	5	13	66	26	22	12	22	28	26	40	34	36	21	10	7	20	12	62	50	36	11	21	56	77	25	33
ETAE_RS00800	82	52	78	144	78	147	48	0	92	77	79	99	76	84	47	81	47	29	125	0	13	163	28	110	33	111	64	86	27	58	48	63	79	180	72	27	46	7	61	5	67	120	107	50	27	74	241	57	162
ETAE_RS00825	80	11	49	36	110	75	17	58	29	19	25	47	21	57	26	44	3	19	26	44	30	112	0	24	5	60	61	18	48	4	28	19	49	70	17	21	50	0	83	34	0	44	48	114	25	20	42	23	55
ETAE_RS00830	1	2	0	0	1	0	1	0	0	0	0	0	0	0	0	0	0	0	0	0	0	0	0	0	0	0	0	0	1	1	0	0	0	0	0	0	0	0	0	0	0	1	0	0	0	1	0	0	1
ETAE_RS00835	7	5	0	0	1	0	1	1	2	1	1	4	1	30	4	6	0	0	0	0	0	0	0	0	0	5	8	0	1	19	3	4	10	5	19	8	0	0	0	1	0	0	0	0	4	3	13	2	1
ETAE_RS00840	2	1	0	0	0	1	0	1	1	1	0	2	1	0	1	1	0	0	1	0	0	0	0	0	0	0	0	0	1	0	0	1	0	0	0	0	0	0	0	0	1	0	1	0	0	1	0	0	0
ETAE_RS00845	0	0	1	0	0	0	0	0	0	0	0	3	1	0	1	0	0	0	1	0	0	0	2	0	0	0	0	0	0	0	0	0	0	0	0	0	0	0	0	0	1	0	0	0	0	0	0	0	1
ETAE_RS00850	0	0	0	0	0	0	0	0	0	0	0	0	1	0	0	0	0	0	0	0	0	0	0	0	0	0	0	0	1	0	0	0	0	0	0	0	0	0	0	0	0	0	1	0	0	0	2	0	0
ETAE_RS00855	0	0	0	0	0	0	0	0	1	0	0	0	0	0	0	0	0	0	0	1	1	0	0	0	0	0	0	0	0	0	0	0	1	0	0	0	0	0	0	0	1	0	0	1	0	0	0	1	0
ETAE_RS00860	4	5	0	0	2	7	5	1	7	0	2	3	2	3	3	3	1	0	0	3	16	5	0	0	5	2	4	3	1	2	6	4	9	2	11	2	5	1	1	0	2	2	7	3	3	15	2	1	4
ETAE_RS00865	8	3	1	1	1	4	7	1	1	1	4	6	2	2	2	3	0	3	0	4	1	0	6	1	1	1	2	1	0	0	2	1	3	5	1	0	2	1	1	0	1	1	5	1	2	6	3	1	5
ETAE_RS00870	292	202	254	153	218	424	302	164	417	339	127	641	336	228	231	512	51	142	220	258	87	352	89	301	339	330	263	512	332	176	228	632	335	634	112	125	137	54	207	32	376	307	242	99	208	414	506	317	752
ETAE_RS00875	2667	1877	1644	1879	2252	2113	2913	1548	2512	2028	3240	2794	2874	1946	2098	2117	768	1214	1189	2093	1451	2523	1657	2106	1220	2136	2162	2946	1872	1707	1135	2262	2330	3072	1356	1070	1084	789	1448	1931	1868	2558	2940	1367	1344	1959	3103	1509	2924
ETAE_RS00880	363	178	154	204	116	203	264	126	337	145	141	234	358	140	299	166	66	109	102	96	129	557	257	151	159	144	161	233	231	215	194	228	201	209	218	110	103	65	119	536	295	497	184	68	164	237	225	208	277
ETAE_RS00885	26	10	0	0	0	0	3	0	1	0	1	3	12	2	0	0	0	1	3	0	17	118	0	41	21	0	6	0	0	0	0	0	0	0	0	0	1	1	0	0	0	0	1	1	0	0	2	0	1
ETAE_RS00890	287	80	91	236	142	207	94	138	218	177	250	78	217	192	207	233	58	35	48	0	171	286	159	160	45	178	287	152	208	137	102	343	430	171	81	63	135	33	72	156	109	221	217	160	36	71	236	102	137
ETAE_RS00895	438	81	218	208	202	309	244	156	393	151	365	266	218	310	327	77	118	70	130	255	165	282	44	163	179	125	97	220	149	169	189	256	270	482	141	156	123	170	140	107	281	221	136	245	147	463	404	166	323
ETAE_RS00900	32	10	0	0	64	24	104	11	4	8	10	0	28	5	8	33	11	0	7	0	0	71	0	1	2	0	14	4	4	3	36	9	11	6	19	2	12	2	1	1	57	29	36	0	23	19	31	9	24
ETAE_RS00905	1024	494	662	946	864	856	1433	613	1019	1013	965	1366	970	1584	882	929	547	407	575	961	767	1178	451	565	755	916	987	1277	1177	522	659	1296	1440	1400	780	450	717	421	662	562	259	1185	1090	558	795	804	1702	1027	1377
ETAE_RS00910	660	466	584	437	558	521	693	300	364	201	377	348	513	211	147	155	27	97	110	809	237	679	570	517	369	256	479	493	201	201	225	157	182	185	66	96	94	189	328	235	392	240	404	170	221	161	250	189	214
ETAE_RS00915	1601	1115	1153	1235	1279	1407	1356	310	552	456	378	597	508	153	241	167	52	203	86	2083	941	1584	514	614	600	375	539	554	301	260	159	170	233	325	130	140	108	570	297	864	661	447	514	407	227	329	245	243	282
ETAE_RS00940	355	191	138	215	326	328	353	205	233	203	242	329	374	353	509	272	87	64	113	1	205	500	32	69	413	144	90	422	180	149	117	458	372	289	164	98	224	166	39	292	378	79	33	62	156	232	488	291	287
ETAE_RS00945	3792	2243	1888	2249	3213	4326	2993	1703	3349	2645	4540	4608	4065	4435	2743	2779	1634	1743	1799	5052	1497	3533	2514	2273	2118	2517	2942	3764	2670	2204	2112	3367	3136	5043	1979	1994	1909	780	973	1299	3184	3171	2415	2080	1941	2363	4261	2812	4421
ETAE_RS00950	1415	717	711	912	1176	1619	1378	828	1221	915	1246	1498	1353	1011	821	1010	802	570	795	1317	798	981	844	573	983	1000	983	966	748	682	1151	1007	1006	1246	549	506	609	472	421	257	1413	1112	900	718	607	854	1424	725	1182
ETAE_RS00955	59	0	6	10	68	29	23	1	8	37	23	11	35	5	2	116	12	40	7	2	11	0	37	6	4	5	9	39	53	8	12	31	35	24	32	19	10	34	0	1	1	8	28	13	20	48	27	34	30
ETAE_RS00960	98	110	99	85	7	158	60	48	66	108	184	36	46	29	17	91	9	51	12	125	71	101	3	44	12	13	130	28	49	32	74	34	66	76	36	20	29	0	156	0	92	161	98	47	33	16	99	39	123
ETAE_RS00965	540	306	257	277	412	367	504	430	377	395	474	495	894	768	527	381	224	216	262	586	323	234	391	225	240	544	292	335	417	355	416	1957	649	1122	541	306	291	109	55	53	680	891	245	204	239	204	1119	505	954
ETAE_RS00970	719	337	483	401	719	746	670	429	606	618	666	714	672	838	575	702	340	291	498	586	310	247	422	399	229	561	612	1068	522	412	419	789	905	1297	664	375	594	349	114	258	414	728	861	420	341	666	1141	739	971
ETAE_RS00975	0	1	0	1	1	0	1	0	0	0	5	0	0	0	0	0	1	0	0	1	0	1	0	0	0	1	1	2	0	0	2	0	0	1	0	0	1	0	0	0	0	0	2	1	0	1	4	0	2
ETAE_RS00980	2	2	1	7	0	2	2	1	1	0	5	2	1	2	0	0	0	1	0	0	1	1	1	1	2	0	0	2	0	0	0	1	2	1	1	0	1	0	0	0	1	1	0	0	1	2	6	2	5
ETAE_RS00985	0	0	0	0	1	0	0	0	3	0	1	0	1	0	0	0	0	0	0	0	0	0	0	0	0	0	0	0	0	0	0	0	0	0	0	0	0	0	0	0	1	0	0	0	0	0	1	0	1
ETAE_RS00990	2342	1250	1013	1007	2031	1932	1840	965	1074	1131	1169	1156	1157	1562	1488	782	330	588	945	1789	963	1151	1243	1317	576	908	607	1317	538	424	506	1402	1210	1264	758	525	813	534	489	434	383	429	774	241	320	328	1833	1403	1572
ETAE_RS00995	3286	2324	1930	1956	3031	3142	3311	2121	3300	3420	3270	4031	4113	2564	3006	2668	966	1391	1967	3699	1393	3200	1957	2108	1651	3239	3123	4395	2164	2449	2393	3506	4199	4607	1860	1325	1692	959	1571	1939	2623	2790	3348	1577	2003	2479	4441	3122	4498
ETAE_RS01000	670	502	415	545	475	649	596	335	732	515	445	711	529	721	815	617	257	443	258	563	348	290	378	507	404	429	1068	516	422	469	524	519	800	1066	370	437	397	248	170	784	364	685	641	642	512	613	1262	499	1050
ETAE_RS01005	29	26	35	28	26	14	0	43	4	3	35	3	18	6	3	44	5	3	9	2	16	1	71	1	1	2	17	0	15	0	4	21	17	21	30	1	5	0	34	1	4	0	0	10	13	35	34	16	29
ETAE_RS01010	2000	1257	961	1291	2153	2130	2088	1193	2022	1666	2221	1838	2290	2103	2072	1705	839	1018	761	1855	745	1673	1033	1261	1596	1415	1635	2750	1520	1834	1401	1462	1970	2709	1260	939	1067	585	731	1217	974	2617	1344	934	1146	1699	2639	1682	2598
ETAE_RS01015	566	307	252	473	510	578	260	413	935	392	463	620	568	370	484	262	322	628	348	224	202	516	497	258	346	249	451	479	293	317	235	402	446	535	229	416	342	349	376	164	285	556	903	353	209	396	617	380	624
ETAE_RS01020	1197	786	909	1021	850	1324	1453	676	1325	1288	1089	1451	1945	1736	1293	997	959	752	737	1090	650	1186	484	835	569	1495	1303	1534	1202	1130	1025	1014	1141	1501	652	825	659	817	408	402	1422	1460	943	691	813	1101	1600	1015	1714
ETAE_RS01025	1977	1222	1120	1393	1671	1896	2140	1324	2609	2215	1968	2056	2289	2482	1650	1910	878	939	1028	1593	1040	1368	1054	1061	1048	1799	1623	2519	1098	1366	1376	1774	1912	2603	1283	1109	1121	813	878	522	2045	1773	1715	1259	1295	1684	3372	1565	3065
ETAE_RS01030	1106	686	811	614	723	1279	1165	805	1149	1317	1217	1113	1153	1298	1181	984	293	765	601	800	529	837	913	652	365	930	1349	1370	687	744	650	904	1164	1437	773	546	561	472	637	356	954	1296	927	974	634	790	1819	1123	1718
ETAE_RS01035	1466	813	946	848	1311	1282	1940	718	1439	1192	1324	1294	1608	1532	1266	1177	476	486	551	2282	622	1339	1083	836	1111	970	1261	1197	464	975	1031	1009	1349	1556	735	770	653	570	426	1029	1877	961	1354	861	924	943	1850	1289	1765
ETAE_RS01040	1951	1224	1292	1008	1844	2267	1473	1140	1941	1599	1763	1955	2302	1861	1754	1898	824	689	1597	1629	900	1596	1566	1211	982	1430	1309	2418	1697	1476	1428	1392	1694	2025	949	963	1017	412	380	935	1884	1387	1763	1365	1316	1553	2482	1528	2426
ETAE_RS01045	1012	589	517	328	1011	1026	1119	779	1032	1151	1185	1011	1219	988	963	1031	385	804	339	857	288	1037	861	670	778	6918	1192	1725	954	774	564	995	1207	1299	591	563	529	383	704	531	1099	1464	1670	694	710	913	1550	889	1296
ETAE_RS01050	411	365	365	249	220	345	193	162	282	324	138	60	183	200	162	132	46	77	100	532	429	240	142	249	72	165	168	380	252	314	250	195	282	256	128	85	110	179	151	115	46	108	269	184	131	223	356	167	288
ETAE_RS01055	4	0	1	1	0	1	0	0	1	1	0	0	0	0	0	1	0	0	0	13	0	0	1	3	0	0	1	7	0	0	0	0	0	0	0	0	0	1	0	0	0	0	0	1	0	0	1	2	0
ETAE_RS01060	1433	1206	638	661	1371	1601	1648	798	1646	1641	1571	1425	1794	1122	1098	1330	642	880	642	824	693	1089	1516	948	474	1222	1308	1753	675	834	833	1316	1618	1850	917	663	890	273	308	1087	1132	1125	1293	1151	728	1056	2053	1126	1890
ETAE_RS01065	35	2	3	6	17	36	5	1	2	12	8	4	14	4	0	0	0	1	2	0	0	1	1	1	0	11	1	4	1	2	2	3	1	6	4	3	9	0	0	3	0	2	1	1	5	3	16	7	6
ETAE_RS01070	315	86	38	66	224	119	116	69	74	76	26	39	22	5	2	15	5	6	3	73	28	309	51	103	29	26	66	61	34	6	47	25	26	22	10	12	6	48	6	72	5	121	67	33	12	41	5	10	46
ETAE_RS01075	2284	1229	1564	1267	2432	2332	2083	1405	1978	1909	3284	2993	3172	1906	2916	2452	1587	1466	1388	1805	949	1400	1997	1483	884	1533	2258	2388	1391	1401	1268	2142	2214	3748	1665	1181	1238	336	810	1779	2068	2243	1593	1200	1484	1672	3191	1812	3132
ETAE_RS01080	699	467	481	480	330	520	685	506	714	684	764	762	1133	722	864	558	666	393	585	750	402	450	85	259	412	812	1001	1384	739	461	544	829	1009	1167	437	351	499	238	183	378	898	873	526	1032	447	722	1400	833	919
ETAE_RS01085	70	66	29	2	4	82	14	21	72	36	25	48	29	97	27	142	20	32	15	85	45	58	1	113	8	50	55	86	110	62	71	138	38	68	41	40	67	169	34	164	13	56	191	51	37	38	84	26	47
ETAE_RS01090	642	446	393	485	355	550	602	547	667	795	853	543	860	500	654	790	327	569	645	779	327	867	490	564	663	469	474	940	366	364	434	600	859	1102	207	342	367	476	190	329	262	359	824	705	318	560	833	505	965
ETAE_RS01095	371	231	152	287	363	537	229	393	335	501	284	240	636	398	434	519	127	181	386	458	102	722	285	364	110	523	671	419	397	249	190	392	632	537	189	172	216	131	33	252	312	229	347	333	295	326	640	531	532
ETAE_RS01100	35	41	1	1	25	34	23	28	62	20	30	29	67	32	21	81	10	23	22	0	0	40	201	2	1	141	49	0	69	71	31	81	18	85	64	22	34	0	31	83	0	71	0	9	76	47	137	16	44
ETAE_RS01105	1495	970	815	1232	1152	2029	1553	886	1597	1630	1461	1726	1772	1562	1276	1870	1041	500	452	1477	578	677	523	1257	752	1150	1403	1468	706	860	589	1782	1491	1883	843	740	621	381	468	283	788	1142	675	451	689	769	1743	1049	1978
ETAE_RS01110	2316	1387	1098	1394	1814	1944	1658	1024	1509	2043	1523	1925	2261	1733	1310	1397	815	910	836	1459	1093	2798	1477	982	1539	1264	1835	2137	762	1112	980	1396	1887	2317	1238	1173	1077	922	1025	1084	2629	1549	1775	1029	992	1027	1922	1491	2121
ETAE_RS01115	1758	1021	1126	943	1701	1477	1569	872	1455	1329	1485	2426	2650	1294	1458	1687	684	714	864	2132	457	1093	688	1024	1238	1830	1460	1948	1297	1137	1007	1171	1810	2207	970	892	963	878	586	672	2745	1597	1264	1150	671	1025	2145	1214	2000
ETAE_RS01120	122	141	102	97	114	72	177	74	66	149	337	117	255	302	235	108	15	14	51	118	96	0	1	41	88	142	219	80	46	48	89	120	226	242	79	40	34	65	42	1	0	266	304	31	61	39	273	177	261
ETAE_RS01125	612	354	386	534	225	704	745	310	471	688	539	596	661	1505	1412	636	424	654	292	305	496	327	479	193	106	756	634	898	318	386	467	600	762	845	310	400	314	192	436	705	310	320	259	294	329	474	1080	669	1030
ETAE_RS01130	297	120	110	135	277	371	231	117	364	168	201	337	535	470	270	189	189	174	116	395	152	60	271	166	237	295	244	143	95	292	76	157	179	329	158	174	75	306	114	111	104	132	150	242	241	232	551	205	338
ETAE_RS01135	883	754	672	677	1252	1217	1014	686	1189	897	1086	1267	892	1467	1287	1095	535	725	801	620	456	1161	998	656	530	754	703	1638	481	791	660	948	995	1418	631	628	578	207	304	390	182	937	1063	887	646	863	1223	950	1339
ETAE_RS01140	1163	905	603	536	1172	1365	1651	994	1514	1304	1154	1788	1751	1537	1252	960	668	681	842	906	428	1039	1033	925	399	1185	1313	1887	703	957	911	1917	1529	2003	699	832	608	370	361	431	1539	1279	1596	937	793	1104	2160	1125	2287
ETAE_RS01145	48	15	32	9	58	1	99	36	58	95	17	64	12	140	29	36	23	0	58	123	32	116	4	54	3	24	96	36	5	21	8	4	10	20	53	10	100	61	0	46	0	16	20	17	8	7	52	15	45
ETAE_RS01150	761	438	270	593	930	757	774	393	559	647	757	571	1127	1025	1501	802	217	443	385	578	413	1058	349	349	756	446	589	732	442	495	459	733	597	1008	531	432	530	195	503	416	361	615	411	417	576	545	1031	565	1050
ETAE_RS01155	108	19	80	6	111	82	192	77	117	111	45	77	116	178	164	364	10	26	43	35	45	7	120	46	108	60	84	135	5	50	59	154	128	185	38	14	60	0	8	14	127	62	109	67	71	31	206	74	189
ETAE_RS01160	17	0	0	0	4	1	1	2	16	20	22	35	2	15	1	20	1	6	3	0	0	0	2	13	0	1	0	33	0	4	10	47	7	41	0	2	0	0	0	0	1	2	0	1	4	28	3	12	32
ETAE_RS01165	1230	886	958	506	1255	1656	1230	690	1375	1393	1031	1677	1511	1452	1215	1129	500	718	779	1234	495	966	589	706	296	1116	744	1292	1553	1090	819	1302	1394	1993	702	573	813	456	346	482	1196	1075	1280	465	660	750	1853	883	1921
ETAE_RS01170	1133	826	610	571	1258	1191	1020	746	1271	1075	888	1448	1466	1235	913	1106	668	569	582	1548	339	508	226	534	442	940	863	1169	887	1026	1051	1002	1151	1273	938	614	509	385	508	429	992	1418	920	508	690	866	1597	966	1310
ETAE_RS01175	2013	1627	1418	1528	2329	2230	2953	1332	2748	2130	2216	2393	3120	2306	5153	2171	973	972	1187	2223	924	2050	1121	1492	1151	1768	2020	2641	1337	1410	1578	2340	2862	3206	1296	945	1282	474	1037	742	3351	1689	2133	1613	1103	1707	3363	1885	3300
ETAE_RS01180	1123	843	628	688	871	1027	1881	927	1256	1195	1413	1485	1605	1454	862	874	671	725	766	1850	439	874	805	388	701	840	1134	1356	973	722	731	1182	1068	1800	982	609	701	327	372	901	2387	1242	1008	641	900	675	1761	1037	1797
ETAE_RS01185	775	636	370	503	839	767	991	357	666	624	554	574	456	528	376	386	209	173	261	855	344	435	399	281	623	575	665	807	275	332	390	553	759	849	304	193	251	367	323	655	1471	888	634	417	356	481	964	519	792
ETAE_RS01190	1394	1005	803	1142	1316	1702	1393	692	1144	1336	1694	1844	1841	991	2784	1180	709	733	997	1216	531	763	674	726	848	910	942	1671	1449	949	975	1475	1712	2099	793	808	781	531	441	779	939	1389	1396	1096	861	1148	2098	1063	1735
ETAE_RS01195	687	426	559	512	740	1027	496	425	789	785	646	674	1267	512	894	690	187	455	341	917	306	1167	544	465	412	561	731	985	605	392	451	714	736	681	769	478	522	159	241	394	1248	1033	469	664	468	528	1061	842	1103
ETAE_RS01200	2340	1821	1015	1679	2097	2373	2037	1402	2214	2602	2654	2778	2789	1949	2334	2064	856	1073	1212	1734	1274	2155	822	1428	1548	2107	2261	3521	1412	1701	1419	2291	2448	3355	1292	1307	1331	775	936	1469	2337	2496	1916	1061	1484	1744	3494	1833	3384
ETAE_RS01205	3825	2268	2016	2234	3690	3818	4015	2593	5100	4022	4486	4891	4871	4019	3629	3757	1578	2166	2134	2270	1787	3590	3201	2554	2098	3698	3979	4927	2457	3240	2963	4579	5431	5735	2189	2180	2245	1280	1171	1297	3810	3879	5016	3010	2237	2756	6655	3754	5453
ETAE_RS01210	1167	750	546	501	1200	1265	1476	701	1094	894	1197	1445	1644	800	893	909	526	510	779	1581	240	523	784	566	375	810	774	1286	1067	781	918	975	1052	1393	845	424	528	577	436	258	1197	1246	578	498	488	684	1140	805	1334
ETAE_RS01215	1083	657	560	436	1123	1186	1433	627	814	831	1112	898	1348	1171	987	844	303	529	514	1126	216	883	519	589	585	865	529	876	606	702	857	1026	885	1380	574	504	504	274	221	454	1261	758	889	533	475	586	1195	744	1479
ETAE_RS01220	223	121	52	63	190	232	135	39	159	113	199	174	137	179	114	223	81	116	73	25	16	304	142	177	20	73	43	115	51	79	216	121	106	92	114	176	76	34	35	35	148	25	74	136	88	56	113	83	160
ETAE_RS01235	2287	1764	1783	1397	2229	2035	2645	1804	2417	1991	2654	2255	3120	2120	1998	2258	601	960	1137	2456	1002	2627	1192	1385	1113	1220	2042	2669	2437	1505	1958	2561	2256	4286	1465	1361	1615	678	976	1540	3017	2038	2142	1657	1462	1864	3576	1891	3839
ETAE_RS01240	234	180	62	241	67	105	53	200	231	220	190	275	217	126	103	103	86	48	48	337	173	132	257	408	103	189	154	154	75	81	111	203	171	294	160	65	126	6	97	197	619	152	302	182	202	165	319	137	218
ETAE_RS01245	1443	978	886	740	2626	1736	1408	789	1623	1562	1698	2465	1614	1014	1125	849	481	401	1209	1693	731	1222	1206	752	690	903	1255	1544	766	905	962	1121	1130	1170	872	465	689	522	218	268	805	1357	1436	1261	850	906	1458	954	1272
ETAE_RS01250	105	34	35	35	79	168	90	14	62	45	112	96	63	10	43	54	8	15	14	7	26	28	2	62	31	11	17	21	15	44	55	17	30	54	16	20	22	0	0	13	0	12	0	8	33	16	70	21	62
ETAE_RS01255	925	732	414	629	372	983	948	538	978	1006	683	596	768	731	987	947	339	311	269	800	291	568	438	383	265	739	607	1009	479	534	445	810	1060	1104	362	410	463	194	460	417	749	950	1003	671	454	395	1193	975	1252
ETAE_RS01260	1004	413	409	477	1062	1157	798	819	1099	745	704	877	1081	1060	801	955	245	326	401	837	368	348	1161	500	702	863	1016	1045	421	565	660	807	1124	1275	686	497	436	113	369	495	680	377	822	838	523	656	1272	876	1221
ETAE_RS01265	225	188	140	265	183	116	487	79	162	288	163	188	339	292	172	271	95	339	114	252	97	18	68	101	169	152	378	293	70	232	94	183	170	237	86	108	202	25	25	90	73	115	432	70	116	121	340	147	261
ETAE_RS01270	831	445	485	637	1039	884	876	538	1011	1141	924	669	1125	966	755	658	213	447	792	648	433	594	445	410	354	568	645	1760	581	676	672	905	965	1683	504	815	568	453	275	475	1450	890	949	646	460	831	1509	750	1512
ETAE_RS01275	489	204	280	378	380	443	276	153	426	383	325	490	461	472	282	213	97	181	130	229	300	276	98	289	208	401	297	804	560	374	196	315	371	546	202	191	183	38	257	92	1057	373	343	230	252	397	616	312	498
ETAE_RS01280	3241	1961	2002	2345	3169	3590	3517	2698	3259	3451	2845	4825	4087	3853	3101	3005	1507	1719	1973	2873	1417	2546	1759	2114	2183	3043	3294	3744	2421	2387	1946	3049	3595	4903	2281	1631	1966	732	1113	2030	4649	3131	3285	2009	2132	2644	4884	2666	4544
ETAE_RS01285	1151	767	659	693	965	864	1508	720	1096	1269	1256	1780	1143	1366	674	822	401	706	711	1801	388	1046	385	791	701	749	965	1509	719	695	548	1035	1371	1614	585	486	612	420	570	900	1264	1075	1300	634	686	695	1619	972	1382
ETAE_RS01290	159	46	48	53	157	105	64	52	150	130	47	150	108	140	139	72	27	75	213	347	8	197	221	74	31	233	207	78	73	119	55	194	129	117	90	42	149	153	30	5	135	68	209	157	72	145	188	135	128
ETAE_RS01295	244	104	90	165	58	323	85	221	167	173	164	287	255	227	262	148	77	28	82	129	183	256	62	233	38	129	134	390	98	51	280	175	166	146	85	38	67	57	39	68	344	111	192	55	94	149	345	108	216
ETAE_RS01300	714	454	415	277	603	759	425	447	422	380	852	447	463	321	790	282	404	382	441	380	271	899	394	364	284	245	228	305	237	158	151	410	392	301	294	242	313	114	202	154	783	181	109	263	147	168	562	415	368
ETAE_RS01305	209	123	149	112	71	129	245	194	193	161	81	113	203	104	104	98	56	64	70	111	114	265	153	69	76	142	186	103	87	63	110	195	109	232	90	73	73	3	163	50	68	116	128	64	118	112	209	125	157
ETAE_RS01310	44	4	27	0	16	11	53	1	27	52	48	45	25	33	34	40	4	25	77	67	17	0	28	49	29	76	13	35	1	24	27	168	82	66	27	53	50	55	30	1	0	94	55	53	18	33	80	65	37
ETAE_RS01315	373	150	251	168	246	358	520	97	241	224	293	367	255	96	213	286	58	141	136	214	147	240	99	367	121	285	253	271	170	281	383	208	225	321	196	134	195	202	234	552	132	305	455	198	129	269	431	206	302
ETAE_RS01320	85	29	10	22	140	82	78	45	21	50	80	155	13	31	72	28	8	23	29	3	77	238	16	49	29	75	39	110	49	102	75	33	79	43	57	16	22	1	7	48	1	153	79	0	62	34	54	58	63
ETAE_RS01325	581	371	446	262	394	297	722	487	392	600	525	354	1055	602	355	571	206	148	287	704	248	396	424	151	249	460	765	715	465	638	476	518	968	956	232	217	377	241	480	101	283	952	423	366	721	609	904	446	1088
ETAE_RS01330	1037	746	520	886	921	1291	1434	821	1066	1178	1526	1159	1511	877	1471	1239	326	502	560	591	519	634	344	915	735	1231	861	1391	758	911	883	1330	1134	1675	484	515	632	315	295	547	1040	828	1323	623	691	901	1692	884	1595
ETAE_RS01335	112	65	60	35	136	167	201	62	149	118	83	63	118	99	511	94	118	22	187	0	0	1	1	31	122	73	188	98	55	75	46	148	87	110	40	48	88	21	148	2	0	72	49	34	48	72	311	129	305
ETAE_RS01340	2262	1508	1380	1506	2001	2235	2492	1096	2439	2418	2718	2157	2761	2625	2498	2268	879	1485	1724	1791	799	1501	1488	1735	1215	1807	2162	2158	2019	1706	1927	1993	2422	2985	1720	1310	1504	1034	762	1451	2254	2161	2206	1534	1602	1878	3471	1891	3335
ETAE_RS01345	5351	3671	3203	3405	4494	6043	6830	3455	4845	4765	5789	7300	7977	7112	5324	4953	2521	3202	2997	6507	2292	3762	3425	3861	2328	4504	3739	5530	3711	3866	5637	5258	6132	6984	3556	3530	3304	1820	1705	2232	5136	5916	4908	2794	3630	3921	7144	4897	7642
ETAE_RS01350	1134	709	432	666	695	1105	1700	386	809	739	985	963	1152	1483	698	524	482	412	407	646	435	964	515	584	329	692	509	687	351	300	478	838	711	666	525	501	632	383	194	722	511	325	473	336	282	418	1165	635	948
ETAE_RS01355	230	162	131	153	181	209	163	231	219	207	101	202	149	99	577	209	34	20	157	126	36	305	53	74	76	195	61	142	50	63	145	329	222	242	79	57	76	33	141	43	549	114	115	92	72	82	369	205	306
ETAE_RS01360	486	209	328	289	468	467	186	298	657	479	419	655	454	912	679	267	171	214	329	451	247	361	420	410	526	314	416	522	692	295	380	490	592	916	216	208	260	310	311	150	1577	635	561	255	361	444	685	582	685
ETAE_RS01365	219	140	35	220	271	291	192	179	426	189	202	157	164	261	198	405	21	210	160	52	148	142	89	40	342	162	331	223	105	173	60	246	399	330	116	183	143	42	75	153	79	362	243	86	106	132	314	350	336
ETAE_RS01370	1195	945	730	853	1324	1064	1364	797	1486	1556	1086	1425	2997	2157	1435	1488	574	774	676	569	554	1320	821	617	673	1418	1297	1594	1164	970	1048	1322	1473	1689	724	609	705	639	455	466	1284	1319	1715	598	716	1044	2118	1266	1674
ETAE_RS01375	861	644	453	444	913	970	703	583	851	1184	960	822	994	1085	891	882	293	562	512	1384	433	1203	420	810	866	864	1131	1322	684	704	731	929	920	1163	450	519	572	408	292	325	533	1169	407	404	353	627	1364	788	1455
ETAE_RS01380	1233	849	673	1097	977	1310	1173	1134	1416	1282	1221	1274	1391	1432	1312	1510	371	486	1181	1666	644	696	383	794	1226	920	842	1266	903	767	656	1337	1227	1858	666	583	713	330	417	531	1603	1095	1261	1018	845	828	1926	1081	1687
ETAE_RS01385	399	401	279	308	422	376	233	135	469	318	392	511	452	251	307	183	213	150	261	199	166	462	68	182	208	435	393	402	235	295	479	286	527	453	299	216	169	449	35	39	474	576	1150	233	174	357	605	313	585
ETAE_RS01390	1590	1025	1025	1182	1541	1368	1842	1112	1821	1689	1823	1477	1885	2084	1671	2381	899	874	1042	582	735	1535	1464	1061	851	1642	1817	1993	1417	1320	1165	1968	2149	2488	1174	934	1026	401	505	722	1700	1770	2130	859	953	1465	2785	1710	3132
ETAE_RS01395	360	127	131	252	207	472	501	190	178	431	274	244	404	589	303	259	251	145	219	257	114	178	40	287	92	373	191	400	87	344	167	350	478	443	209	193	216	3	189	345	331	114	395	317	165	188	514	306	393
ETAE_RS01400	1650	1073	923	1102	1500	1539	1578	1026	1763	1609	1686	2538	2472	2463	1561	1809	1082	942	927	2071	611	1431	929	1540	693	1246	1668	2172	966	1171	1356	1290	1444	2041	1186	1015	842	228	806	1344	1216	1266	1632	1326	913	1282	1994	1104	2264
ETAE_RS01405	337	295	130	222	460	587	233	165	592	694	284	354	551	952	640	565	189	209	349	371	218	435	106	145	108	326	371	673	160	416	376	751	669	1204	291	218	326	14	286	136	69	575	552	323	363	421	1285	513	1488
ETAE_RS01410	2913	2102	1895	2725	2559	2771	3331	1804	3030	3124	3226	5088	5789	4114	3436	3363	3418	1889	1658	2981	1594	2936	2951	2092	1593	2531	3695	6476	2771	2767	2774	3893	4976	5704	2123	2349	2796	1061	963	1172	4026	3386	3414	2468	2367	2556	6109	4230	5498
ETAE_RS01415	2015	1095	832	1229	1626	1668	1531	867	1774	1756	2587	3486	2780	3019	2123	2164	1212	1346	1147	1639	975	1248	881	1070	541	1590	1795	2105	1350	1452	1517	2440	2558	3590	1577	1716	1255	698	572	577	1768	1520	2319	983	1270	1614	4057	2032	3733
ETAE_RS01420	507	405	318	473	352	635	806	394	719	522	418	1075	680	330	481	610	266	159	332	233	274	337	276	324	620	334	460	635	374	337	284	786	590	611	313	217	455	226	155	156	1261	515	1223	209	290	484	733	412	718
ETAE_RS01425	1025	525	546	490	1148	1129	1025	388	1181	856	1425	1082	2172	1174	1461	1160	916	351	421	740	338	1444	660	706	365	1115	1084	997	858	555	665	1395	1130	1493	561	406	570	69	89	834	762	1176	1386	375	617	714	1456	1064	1514
ETAE_RS01430	2508	1770	1559	1948	2078	2633	2546	2513	3599	2778	2486	2927	3433	3713	2949	3528	1383	1142	1838	2972	1075	1894	1753	2603	1623	2289	3251	4823	2479	2441	2015	3829	3957	4775	1764	1213	1556	1159	1154	1470	1873	3396	2990	1666	1672	2066	5196	2998	4298
ETAE_RS01440	946	593	574	649	1266	1429	1616	621	1145	957	851	1713	1456	1713	1020	1003	475	482	656	783	469	864	650	806	121	971	1388	1078	694	614	666	1105	1237	1280	503	516	616	390	301	234	1635	922	816	438	530	904	1609	991	1433
ETAE_RS01445	270	267	229	201	219	513	346	318	515	326	579	300	522	904	267	248	89	138	200	211	86	59	105	178	41	227	382	495	313	199	265	434	298	341	204	157	178	249	136	205	228	122	304	262	164	418	567	305	335
ETAE_RS01450	1774	1598	1466	1009	1905	1832	1509	1121	1862	2019	1731	1982	2419	1785	1845	1637	948	758	751	2511	974	1956	814	1139	1252	1776	1339	2389	936	1303	1756	2211	2189	3270	1072	786	1077	889	821	641	1975	1660	1290	1316	1200	1398	2683	1836	2815
ETAE_RS01455	918	525	555	904	963	903	798	388	848	591	931	1193	1110	837	813	505	592	465	302	566	494	911	892	541	292	916	680	640	528	740	359	683	916	1308	405	632	305	207	295	376	824	772	529	284	500	582	810	643	1077
ETAE_RS01460	1091	689	462	599	843	803	714	583	748	520	767	655	881	477	902	446	512	332	384	959	586	750	1045	349	348	440	510	716	445	385	508	597	608	726	407	362	436	288	313	609	421	776	374	471	501	645	990	767	947
ETAE_RS01465	491	133	90	149	274	292	180	37	88	123	246	161	144	70	71	52	33	76	32	194	53	196	52	49	40	49	101	81	32	56	14	58	68	96	47	72	22	30	56	24	302	64	79	27	30	60	129	59	104
ETAE_RS01470	221	163	211	168	296	246	218	189	206	171	293	182	344	118	332	226	82	257	152	121	93	216	164	126	77	269	228	369	254	59	116	139	353	325	121	148	118	46	44	48	37	265	145	74	121	188	325	282	355
ETAE_RS01475	0	0	0	0	0	0	0	0	0	0	0	0	0	0	0	0	0	0	0	0	0	0	0	0	0	0	0	0	1	0	0	0	0	0	0	0	0	0	0	0	0	0	0	0	0	0	0	0	0
ETAE_RS01480	20	17	0	0	5	17	0	64	27	23	2	0	21	75	8	9	9	3	3	102	0	52	1	2	1	0	4	1	17	0	0	29	4	20	12	3	7	1	0	0	0	0	0	0	4	5	69	0	24
ETAE_RS01485	13716	10692	8266	9107	13125	14631	14812	8301	12690	11289	14678	15205	16678	15371	12957	11913	6350	8726	9392	15939	6502	14347	13094	8980	8641	9972	11448	15591	11030	9069	9854	12514	13931	16386	8391	8272	8725	5094	6237	8874	13112	11375	11986	7740	8659	10575	17421	11409	18094
ETAE_RS01490	52	2	24	0	15	1	3	1	3	16	1	2	13	9	13	12	4	2	3	1	7	0	2	8	19	10	2	4	0	0	1	9	6	2	8	6	19	0	0	6	93	0	0	2	2	1	36	10	3
ETAE_RS01495	152	87	40	94	89	114	414	42	128	149	170	101	207	45	109	85	68	49	78	207	102	63	211	24	5	79	14	59	28	28	45	79	127	91	80	32	51	41	9	0	176	43	15	17	24	46	106	120	158
ETAE_RS01500	110	23	39	68	62	96	16	16	66	33	82	179	94	105	44	118	64	26	38	126	0	37	63	36	27	29	15	44	57	7	34	44	29	47	43	25	29	20	19	57	57	10	6	19	45	18	70	50	46
ETAE_RS01505	149	58	35	101	156	138	158	63	167	52	175	183	161	223	62	95	67	147	28	3	82	132	26	84	35	74	33	47	43	38	14	5	53	62	75	24	34	50	69	65	6	20	34	20	36	48	61	112	98
ETAE_RS01510	96	27	35	26	95	77	209	41	45	29	94	58	20	46	121	54	11	30	37	1	40	40	34	11	82	46	9	29	29	10	23	48	22	29	32	21	15	46	25	0	0	6	0	6	17	15	65	56	48
ETAE_RS01515	354	249	136	130	484	285	176	268	156	201	256	304	247	199	491	286	126	167	84	201	161	156	35	116	213	170	95	213	98	118	141	162	267	198	190	143	129	182	16	198	98	67	267	160	116	103	287	141	346
ETAE_RS01520	7616	6379	4762	5143	7960	7402	7155	4713	8097	6390	8541	8932	10922	8412	7403	6437	3357	3516	5360	8358	3489	6943	4944	4985	5196	6581	6511	7918	6538	5437	5749	7528	7382	9087	5047	5040	4716	2730	3483	5166	6921	6901	6399	4850	4909	6232	10200	6252	9867
ETAE_RS01525	51	19	1	12	6	61	22	20	14	17	39	25	58	12	57	34	145	28	8	24	40	0	20	18	8	12	15	26	4	50	29	22	22	40	16	26	8	3	0	0	12	29	67	2	20	49	25	17	35
ETAE_RS01530	18	7	0	0	87	18	1	7	6	3	7	27	20	16	8	0	1	4	3	0	0	0	2	0	2	0	0	0	0	7	0	3	7	2	6	9	9	0	0	0	8	5	2	20	5	4	37	16	7
ETAE_RS01535	51	47	1	25	166	10	39	3	212	12	19	115	89	21	28	23	18	32	11	164	38	0	34	11	39	35	6	22	27	20	25	35	28	46	23	28	21	5	0	0	0	5	0	0	26	13	28	25	60
ETAE_RS01540	169	69	49	71	120	131	116	113	166	154	167	159	201	157	176	183	41	60	59	355	55	273	153	52	181	108	150	80	150	98	114	157	149	176	34	74	61	107	82	85	342	150	98	34	105	175	201	141	185
ETAE_RS01545	402	332	226	223	505	654	437	212	471	350	412	529	638	320	264	592	224	85	223	441	228	512	154	228	100	322	474	199	261	402	351	448	418	653	289	186	262	201	253	123	226	553	1088	303	243	364	667	282	636
ETAE_RS01550	594	462	350	570	765	943	487	549	697	715	800	969	616	902	884	404	627	426	305	939	299	625	714	313	618	535	759	758	477	476	666	699	721	823	422	398	396	212	275	741	406	710	1121	346	376	616	871	513	885
ETAE_RS01555	559	385	360	469	910	604	497	551	658	827	686	607	746	573	489	555	488	410	374	345	147	434	406	385	294	531	408	554	400	495	439	545	652	1163	327	509	373	118	124	219	574	391	889	362	410	307	876	530	871
ETAE_RS01560	1235	790	577	590	892	1296	1042	647	1094	1140	888	1113	1516	979	909	1235	768	504	394	2189	373	1044	1668	647	1316	894	858	1757	757	698	638	1334	1166	1546	677	676	601	156	517	826	1485	1139	791	596	724	915	1587	857	1499
ETAE_RS01565	120	51	13	2	20	41	85	10	57	33	128	68	135	50	34	22	13	10	22	144	30	87	197	14	52	23	76	15	34	49	18	40	40	30	38	14	15	41	26	47	54	9	6	167	79	14	103	56	48
ETAE_RS01570	21	23	15	21	18	0	9	10	5	6	21	96	11	11	9	1	5	11	24	0	14	0	1	1	39	5	40	5	9	27	3	38	38	17	5	2	9	0	0	0	24	13	0	6	2	7	8	23	6
ETAE_RS01575	216	194	52	141	157	212	569	157	271	162	173	203	376	96	292	256	64	91	119	132	93	109	49	108	62	285	304	362	55	97	185	197	197	250	103	76	99	48	76	28	396	299	396	93	98	151	325	209	238
ETAE_RS01580	349	193	196	229	288	492	149	328	308	275	322	615	337	341	216	268	85	343	152	111	131	546	123	186	241	232	381	364	428	259	243	262	325	445	130	322	101	165	120	118	805	126	237	196	175	224	409	261	459
ETAE_RS01585	566	409	226	292	406	392	454	513	596	511	603	682	688	963	416	407	175	309	154	653	129	616	50	202	330	722	370	579	192	338	355	637	566	767	312	201	243	119	93	143	701	636	689	218	300	275	662	437	627
ETAE_RS01590	1068	635	650	625	853	1366	910	525	1217	1260	1413	1194	1091	1108	985	939	1589	555	847	1327	179	1350	665	410	1132	867	796	969	978	769	814	984	884	1416	662	503	709	298	458	833	958	965	1249	638	697	882	1224	774	1189
ETAE_RS01595	2253	1353	1475	1653	2032	2202	2455	1328	2646	2633	2649	2237	4233	2372	2399	2255	1102	998	1091	2079	943	1345	1329	1521	1851	1905	2014	2493	1648	1967	1521	2057	2366	3390	1599	1196	1170	833	539	1911	2344	2638	2090	1401	1404	1684	3505	1911	3202
ETAE_RS01600	2	1	0	0	1	0	0	0	0	0	0	1	0	1	0	0	0	0	0	0	0	0	0	0	1	0	0	1	1	0	0	3	0	1	0	0	0	0	0	0	5	0	0	1	1	0	1	0	3
ETAE_RS01605	1248	255	306	286	479	380	319	233	417	599	461	502	583	645	429	182	186	313	244	93	242	317	452	296	85	782	242	745	229	458	271	668	712	722	288	321	300	304	129	345	563	401	631	375	289	389	953	633	619
ETAE_RS01610	3	2	2	3	1	11	0	5	10	0	0	1	7	32	4	5	1	8	3	0	4	11	0	4	1	24	0	25	0	0	1	11	2	10	0	8	5	1	0	0	73	7	22	0	0	1	9	2	8
ETAE_RS01615	40	32	0	4	37	29	28	7	174	61	24	0	10	87	26	94	8	18	15	124	56	79	5	46	22	175	36	6	71	34	27	46	56	43	6	69	17	59	26	185	0	91	0	93	8	45	61	45	80
ETAE_RS01620	52	26	16	26	81	13	20	23	27	65	15	52	74	59	11	23	34	57	3	106	19	1	0	10	11	8	40	57	13	33	2	15	42	37	23	52	21	0	0	0	32	116	8	33	33	14	38	70	54
ETAE_RS01640	815	555	521	573	967	846	705	531	842	1054	889	1138	997	502	1330	875	413	562	515	597	305	514	446	298	365	1077	858	849	366	620	575	840	1118	1220	546	387	606	304	348	161	889	978	533	635	482	624	1307	770	1199
ETAE_RS01645	615	472	316	473	637	592	788	494	661	480	622	427	510	503	526	817	189	196	263	480	130	673	810	449	415	634	409	659	332	364	385	663	625	765	290	286	322	278	527	432	452	686	416	264	335	532	1040	592	838
ETAE_RS01650	5	0	0	0	0	0	0	0	2	28	28	0	1	1	0	8	3	1	0	0	0	0	2	0	0	0	1	0	3	0	0	0	0	13	1	0	0	1	0	0	0	0	0	0	0	1	37	4	2
ETAE_RS01655	1438	1138	1100	1737	1158	1169	2285	810	1100	1330	1295	1043	1130	1497	858	1076	359	905	452	2324	508	1619	856	811	1067	1034	1503	1642	660	740	546	1077	1161	1385	611	681	700	421	180	453	2031	1134	1166	703	620	691	1147	725	1287
ETAE_RS01660	1327	877	840	813	1393	1497	1397	765	1110	991	1279	811	1295	1186	1167	906	377	781	526	1276	459	881	749	790	705	916	1027	1296	785	635	824	1003	1104	1498	753	374	482	153	603	519	1418	1082	837	575	605	785	1520	968	1417
ETAE_RS01665	12	57	34	7	0	0	3	0	6	2	13	32	2	5	2	10	0	11	11	78	7	54	8	1	66	0	11	43	19	0	2	6	0	1	0	5	21	0	1	0	0	0	0	0	13	2	19	3	11
ETAE_RS01670	121	97	51	467	134	197	203	143	180	164	70	364	197	556	117	99	149	53	36	16	26	0	366	141	96	47	167	216	78	169	76	81	235	172	47	79	89	105	33	5	167	279	267	24	95	148	150	208	159
ETAE_RS01675	929	556	610	596	736	958	1095	706	985	681	680	1102	693	609	868	928	413	394	426	870	547	659	600	447	669	568	896	1158	736	550	459	701	715	991	441	340	380	502	395	405	641	760	465	632	330	416	1225	574	1072
ETAE_RS01680	176	25	17	18	118	118	9	8	73	22	8	51	26	25	50	3	27	23	19	34	48	64	38	15	11	11	41	12	10	16	26	1	11	7	61	8	52	20	62	10	0	0	36	14	86	18	30	30	21
ETAE_RS01685	113	32	27	24	14	37	49	7	35	23	8	30	35	9	11	8	7	35	17	74	30	36	27	15	25	1	56	29	20	12	3	16	14	6	62	12	13	3	4	4	36	34	2	17	41	6	19	23	22
ETAE_RS01690	1623	1165	984	1517	1449	1625	1505	1011	1786	1423	2042	2455	2034	1835	1293	1528	1092	1039	1246	1247	537	1540	1045	1176	1222	1400	1317	2023	1097	1272	1242	1552	1589	1869	1223	1284	1073	609	2013	443	675	1004	1290	686	1222	1460	2349	1234	2227
ETAE_RS01695	309	197	171	289	235	339	281	151	291	174	244	294	461	541	323	408	35	107	137	101	207	92	446	200	39	123	251	279	218	128	292	155	195	260	129	97	234	57	207	160	646	127	65	60	155	254	326	135	335
ETAE_RS01700	10	0	8	15	3	0	6	0	4	5	6	3	26	4	14	2	0	8	5	1	1	2	0	19	0	19	1	1	10	0	1	7	1	2	0	4	7	0	6	1	0	4	0	0	39	2	15	2	2
ETAE_RS01705	399	175	190	124	190	243	495	129	221	196	121	122	197	125	177	65	140	70	86	122	84	85	93	343	203	264	133	256	60	82	108	122	193	230	67	68	74	17	214	92	312	98	96	170	78	46	227	168	207
ETAE_RS01710	2307	1664	1477	1522	1473	1564	2135	1076	1656	1251	1151	1614	1525	1180	904	1009	381	511	691	1721	1076	1415	1305	1441	1131	988	693	1706	775	548	666	937	1262	1585	490	613	475	644	759	626	955	1888	1467	907	543	807	1347	937	1565
ETAE_RS01715	232	104	68	121	141	271	178	52	215	154	56	119	210	415	146	109	308	72	103	42	28	77	66	116	145	85	130	271	46	109	82	179	243	133	147	151	80	92	76	133	81	400	287	184	100	157	263	167	307
ETAE_RS01720	410	364	319	240	93	331	344	147	368	289	481	711	542	584	543	432	217	402	152	472	113	520	323	181	77	304	297	257	290	307	254	375	467	573	151	393	352	96	169	2	90	691	121	189	273	435	529	515	614
ETAE_RS01725	615	356	221	361	586	894	674	366	605	502	641	462	522	302	639	371	204	225	177	435	189	315	338	209	299	345	596	428	211	293	199	370	449	734	207	346	183	127	191	205	141	516	659	346	320	234	630	359	546
ETAE_RS01730	580	310	277	317	707	370	539	384	668	567	720	743	600	528	701	535	301	202	498	706	346	614	599	456	66	441	512	552	428	477	303	556	493	802	287	367	361	127	521	306	434	676	990	515	286	368	799	436	967
ETAE_RS01735	81	193	22	10	62	113	35	59	143	112	5	69	30	48	109	64	47	30	41	0	70	0	88	66	78	60	70	126	83	66	84	82	177	204	44	39	41	38	0	28	46	201	148	11	82	54	174	160	199
ETAE_RS01740	0	0	1	2	3	0	2	0	0	0	0	0	0	0	2	0	0	0	0	2	0	0	0	0	0	0	0	1	0	0	1	0	0	1	0	0	0	1	0	1	0	0	1	0	0	0	1	0	2
ETAE_RS01745	0	0	0	0	0	0	0	0	2	0	0	0	0	0	0	0	0	0	0	0	0	0	0	0	0	0	0	0	0	0	0	0	0	0	0	0	0	0	0	0	0	0	0	0	1	0	0	0	0
ETAE_RS01750	1	0	0	0	1	0	1	0	1	1	0	0	0	0	0	0	0	0	1	0	0	0	0	1	0	0	0	0	0	0	1	0	0	0	1	0	0	0	0	1	0	0	0	0	0	3	0	0	0
ETAE_RS01755	4	0	1	0	0	1	0	0	0	0	1	0	0	0	1	0	0	0	0	0	0	0	0	1	0	1	0	0	0	0	0	1	0	0	0	0	0	0	0	0	0	0	0	0	0	0	0	0	4
ETAE_RS01760	270	257	132	260	228	177	221	178	393	362	258	168	434	321	230	291	254	199	129	375	115	91	314	79	257	203	177	158	121	236	213	197	271	383	122	164	156	16	180	118	88	449	286	334	123	266	370	231	361
ETAE_RS01765	610	505	344	350	1073	891	701	679	923	764	865	667	972	909	1690	800	227	354	391	514	365	496	194	383	441	565	835	917	424	557	494	979	743	1196	386	387	451	102	721	506	675	828	538	266	335	511	1353	620	1362
ETAE_RS01770	915	518	447	446	915	1026	974	314	760	702	856	658	1189	1061	880	584	440	285	349	1015	296	1027	305	311	483	613	666	1327	653	759	418	632	956	869	326	365	496	437	326	373	539	749	1159	366	409	585	1017	688	1082
ETAE_RS01775	588	472	469	374	643	519	522	376	694	512	903	590	888	365	1022	503	467	348	641	870	359	322	193	274	130	340	626	736	348	394	262	790	833	849	267	255	378	89	232	287	225	427	469	239	351	511	1023	602	864
ETAE_RS01780	1608	1277	738	1274	1277	1686	1826	1030	1702	1692	1706	1920	1870	3378	1622	1360	664	1348	1350	1210	717	1582	744	878	1146	1524	1441	2192	1260	1079	1076	1575	1588	2233	905	766	986	841	1132	794	651	1295	1885	1686	864	1023	2460	1542	2179
ETAE_RS01785	616	276	261	402	688	606	439	453	674	716	713	1184	640	1970	1267	675	434	295	608	363	205	453	269	412	140	713	347	1076	523	510	296	2170	798	1867	609	454	523	66	227	292	314	220	694	361	302	455	1694	747	1365
ETAE_RS01790	3062	2517	1903	2108	3331	4459	3289	2391	3783	3036	3503	4652	3286	3285	3401	2829	1399	1832	2286	2272	1461	3358	2465	1759	1668	2105	2279	3594	2007	1973	2518	3036	3354	3740	1898	1815	2144	575	1327	1263	2266	1839	3549	1189	1685	2177	4367	2543	3407
ETAE_RS01795	1255	976	1176	1067	1216	1422	1671	915	1636	1543	1500	1568	1611	2180	1430	1878	674	474	1579	863	469	1100	1104	813	335	1165	1360	2198	1389	986	1121	1878	1810	2717	1037	811	1246	381	201	1067	1148	820	1872	886	790	1118	2496	1509	2461
ETAE_RS01800	1975	1061	893	1206	1623	2029	2330	656	1280	1118	1341	1286	1360	1013	830	1319	404	349	377	1214	887	1388	1398	1016	899	984	1372	1679	487	829	973	1213	1171	2012	386	537	369	454	466	904	1060	1478	1433	655	621	978	1755	869	1854
ETAE_RS01805	2132	1460	1142	1147	1718	2381	1578	1042	1401	1363	1743	1330	1598	1503	1086	948	363	325	387	2228	625	1786	1094	1139	1269	915	1480	1703	961	829	964	1511	1579	2174	258	404	397	412	386	370	2261	1856	1180	777	879	1222	2182	1129	1720
ETAE_RS01810	69	16	7	39	95	82	18	17	58	49	95	24	64	24	43	27	10	42	11	0	1	48	7	5	0	62	27	65	16	4	23	23	8	24	22	9	6	7	13	3	80	35	109	56	37	9	59	17	38
ETAE_RS01815	1	1	0	0	1	0	22	0	0	0	1	8	0	0	1	0	0	1	0	0	0	0	0	1	0	0	0	1	0	0	0	0	0	1	1	0	0	2	1	0	1	0	0	1	1	0	0	0	2
ETAE_RS01820	1828	400	397	625	441	493	648	263	432	490	677	1119	897	1091	357	395	346	207	409	310	447	695	607	407	708	343	702	303	575	885	322	603	599	804	266	209	394	321	140	441	1242	489	423	455	536	190	921	579	745
ETAE_RS01825	1184	762	790	728	1110	1062	1429	783	1373	986	1394	1535	1678	1043	1193	1295	674	950	912	798	453	685	412	580	895	1357	1439	1084	1248	1051	836	1314	1856	1866	881	905	773	357	262	1219	1119	1493	1301	1095	721	831	1991	1384	1921
ETAE_RS01830	69	84	104	44	60	99	276	51	150	145	81	145	80	86	120	489	22	66	35	155	58	122	83	164	49	112	218	253	52	144	238	102	186	355	60	76	80	35	28	2	168	113	345	11	73	225	161	154	267
ETAE_RS01835	58	6	2	0	5	0	10	8	8	3	15	0	37	109	3	4	0	0	0	55	8	85	91	4	0	0	16	2	6	1	10	3	12	5	17	1	0	0	0	0	0	0	0	0	9	2	3	12	13
ETAE_RS01840	756	235	178	231	591	376	295	133	180	204	128	541	275	60	99	134	93	61	151	669	215	269	313	120	315	126	285	219	165	134	80	106	196	173	93	135	128	171	83	246	203	454	87	64	126	150	184	126	194
ETAE_RS01845	180	31	191	84	198	27	39	172	329	170	136	208	292	369	240	128	59	78	98	217	177	85	114	44	56	123	214	124	72	80	138	255	265	364	126	86	121	113	40	60	657	59	327	106	102	40	345	160	415
ETAE_RS01850	3	0	0	0	0	14	0	0	2	6	2	0	2	0	1	0	0	0	0	4	12	1	1	1	1	0	0	1	0	1	2	1	1	1	0	0	1	0	0	1	0	9	0	0	0	1	2	4	0
ETAE_RS01855	0	1	0	0	0	0	1	0	0	1	0	0	0	0	0	0	0	1	0	0	0	0	0	0	0	0	0	0	0	0	0	0	1	0	0	0	0	0	0	0	0	0	0	0	1	0	0	0	0
ETAE_RS01860	0	0	0	0	0	0	0	0	0	0	1	0	0	0	0	0	1	0	0	1	0	0	0	0	0	0	0	0	0	0	0	0	0	0	0	0	1	0	0	0	0	0	0	0	1	0	0	0	0
ETAE_RS01865	595	315	246	276	389	469	555	354	564	588	445	295	519	422	427	391	137	177	258	379	198	330	442	172	401	287	253	569	306	266	293	326	578	421	300	213	248	141	198	138	417	364	574	228	279	308	466	451	541
ETAE_RS01870	7	0	0	1	5	1	4	1	12	0	11	4	1	1	6	1	5	0	2	36	1	0	0	1	11	0	2	0	1	5	0	1	6	10	8	0	6	0	0	0	0	3	0	0	1	1	0	7	5
ETAE_RS01875	948	772	463	623	911	1029	1418	599	1343	974	935	809	1236	948	1159	828	264	499	364	1384	830	1012	544	693	585	1310	1175	1032	382	745	475	1113	1097	1601	694	551	487	310	453	76	858	1269	1952	703	601	883	1374	1059	1384
ETAE_RS01880	616	367	446	430	699	646	528	400	713	804	657	985	705	415	653	455	218	236	198	1064	312	604	274	189	440	676	480	1045	315	360	507	472	517	822	304	239	263	220	318	431	179	626	529	284	355	530	684	478	649
ETAE_RS01885	2257	1183	1193	1538	1770	2570	1408	1337	2168	1949	2043	1805	2774	1345	1505	2327	793	1061	715	1731	1179	1943	1797	1852	1674	1727	1797	1967	1339	1187	1324	1832	1989	2430	976	1021	919	1040	1206	981	1714	2112	1717	1447	898	1080	2610	1567	2330
ETAE_RS01890	175	116	132	41	105	179	175	73	93	156	130	70	66	52	28	54	12	20	32	125	93	42	52	169	149	86	76	58	106	90	83	36	73	67	74	50	70	111	109	101	160	78	10	16	31	28	114	90	85
ETAE_RS01895	53	18	9	31	0	12	113	0	59	1	22	0	0	0	0	2	2	1	0	0	0	36	0	0	1	10	1	0	0	1	0	9	2	1	0	0	0	1	2	39	0	13	14	0	6	2	1	6	0
ETAE_RS01900	211	136	61	254	69	171	12	70	50	79	215	200	131	86	126	196	20	58	57	286	78	117	190	27	7	127	115	194	144	63	75	107	104	198	106	106	56	1	67	38	163	120	141	31	102	186	148	66	211
ETAE_RS01905	8	2	1	0	2	3	8	3	1	0	2	1	7	7	3	1	1	0	0	1	0	18	2	1	0	0	9	2	1	0	10	1	2	2	1	2	0	0	0	1	0	12	2	0	1	11	1	0	5
ETAE_RS01910	7	1	11	0	8	76	25	0	15	17	27	13	5	0	9	8	15	2	6	43	0	28	5	0	0	1	0	3	2	1	0	19	4	9	14	5	13	0	5	0	0	0	0	0	8	11	18	3	19
ETAE_RS01915	7	6	0	0	2	0	1	0	4	20	17	104	37	6	21	0	6	5	6	2	0	1	0	6	8	4	53	1	6	6	7	12	3	2	14	3	3	3	0	0	2	0	106	0	6	0	3	13	7
ETAE_RS01920	2	0	0	0	6	0	0	0	0	0	0	0	2	0	0	0	0	0	1	0	0	0	0	0	2	0	0	0	0	0	0	1	0	0	0	0	0	0	0	0	0	0	0	0	1	1	0	0	0
ETAE_RS01935	2	1	0	0	0	0	0	0	0	0	0	2	1	0	0	0	0	0	0	0	0	0	0	1	1	0	0	0	0	1	0	1	0	3	0	0	0	0	0	0	0	0	0	0	0	1	2	0	0
ETAE_RS01940	94	19	25	7	22	72	57	1	15	8	2	10	5	0	4	2	5	1	1	25	38	96	29	16	6	13	23	1	44	9	20	0	2	1	12	0	7	5	0	51	0	9	23	5	25	9	5	4	1
ETAE_RS01945	0	0	4	0	17	2	1	7	2	1	1	0	1	1	1	3	0	3	2	9	0	1	1	0	7	0	0	0	0	0	7	1	7	0	1	0	0	0	0	0	6	1	4	0	2	2	6	3	3
ETAE_RS01950	25	10	4	7	66	10	21	0	26	16	43	9	1	7	69	9	8	4	4	0	0	0	1	0	0	18	4	33	6	29	0	13	33	14	10	9	1	0	0	0	0	84	25	0	6	20	17	15	19
ETAE_RS01955	832	391	249	530	547	769	775	422	435	488	604	699	819	622	395	551	254	121	214	375	347	393	619	416	1028	338	1039	848	573	590	261	856	575	599	293	204	321	209	153	538	878	679	932	438	375	386	896	469	799
ETAE_RS01960	0	0	0	0	0	0	0	0	0	0	0	0	1	0	0	0	0	0	0	0	0	0	0	0	0	0	0	1	0	0	0	0	0	0	0	0	0	0	0	0	0	0	0	0	0	0	0	0	0
ETAE_RS01965	38	13	10	38	2	11	13	4	10	14	1	7	12	8	30	0	0	3	0	39	0	29	4	3	1	4	0	57	1	11	4	61	15	4	1	6	0	14	0	8	0	4	8	12	13	5	46	3	27
ETAE_RS01970	330	36	48	45	72	31	140	67	100	89	89	720	195	74	153	102	31	34	78	38	128	105	258	152	15	177	47	41	72	145	178	244	203	87	59	101	65	78	115	1	195	69	59	82	80	257	205	162	97
ETAE_RS01975	309	132	92	243	103	150	197	72	108	70	25	90	76	46	54	29	13	55	31	123	83	118	37	87	45	124	96	71	22	13	210	24	55	84	44	59	25	84	36	70	24	101	534	21	38	42	70	39	70
ETAE_RS01980	1566	1293	1183	1221	1997	2134	1933	1052	1444	1220	2581	1988	2483	1665	1471	1230	1030	948	1167	1746	761	1102	682	1066	880	1527	1350	1455	1121	1177	1084	1047	1679	2179	1159	914	903	526	808	1154	1298	789	1540	986	945	1202	1933	1353	2030
ETAE_RS01985	748	485	619	430	1035	872	1216	562	846	908	510	763	1369	1425	999	919	424	287	338	770	442	495	396	680	343	881	1079	1078	447	775	466	1312	909	1270	556	412	442	82	149	787	1007	628	931	460	368	625	1534	781	1372
ETAE_RS01990	501	288	132	332	544	529	312	264	486	354	461	384	657	176	365	544	295	201	350	553	177	432	257	509	91	237	360	659	394	409	308	470	602	750	326	295	251	115	51	604	88	448	191	369	242	296	909	599	735
ETAE_RS01995	1058	776	769	713	1009	1288	1057	900	1098	1098	1885	1395	1301	1586	1189	1379	447	669	534	1101	325	1069	891	614	503	984	1047	1262	844	890	584	1518	1192	1686	716	727	749	539	389	1211	949	1041	1642	548	649	800	1861	844	1536
ETAE_RS02000	59	88	20	33	125	21	0	63	69	85	1	57	45	35	83	103	29	19	14	0	40	49	1	23	101	41	28	117	58	78	20	98	93	84	35	40	19	1	50	36	21	101	27	62	24	16	109	58	52
ETAE_RS02005	154	80	124	12	302	287	263	37	202	205	188	158	275	88	166	181	14	130	63	585	29	33	29	55	81	123	282	51	132	47	100	94	178	209	41	50	60	0	5	53	1	336	318	93	149	153	156	156	247
ETAE_RS02010	1903	1160	1338	1212	2570	2086	1913	1573	1746	2162	1872	2401	2783	2372	2542	1818	688	1038	1157	2130	918	2196	1370	1246	1282	1431	1495	2295	1232	1445	1253	2165	1911	2523	1091	1260	979	516	546	615	2385	1859	1540	1071	1224	1329	2681	1624	2690
ETAE_RS02015	566	384	310	449	282	507	466	688	423	398	509	473	722	450	595	911	82	184	489	621	382	161	82	287	213	411	534	534	327	325	308	678	623	610	207	363	291	212	108	184	584	408	995	330	225	213	840	495	595
ETAE_RS02020	450	291	260	547	542	634	244	379	618	540	1075	696	662	775	630	564	233	190	225	44	196	231	994	385	69	326	529	496	750	327	451	633	713	929	338	346	209	126	172	124	631	444	519	189	306	386	941	677	817
ETAE_RS02025	280	276	187	97	338	179	241	263	308	325	358	324	279	286	179	190	77	175	124	138	87	162	283	201	365	378	177	633	144	186	370	335	253	512	129	194	152	68	59	66	47	171	228	203	179	200	571	183	521
ETAE_RS02030	4118	2951	3241	2594	4656	4254	5398	3148	4965	3722	5789	4806	5637	4527	4262	4186	2113	2749	2118	4856	1828	3251	2293	2808	2813	3055	3794	5684	2968	2349	2662	3723	4259	5228	2341	2114	2231	899	1967	2066	4254	3677	5454	2472	2175	3138	5398	3591	5564
ETAE_RS02035	133	81	108	64	186	174	230	168	243	234	179	158	184	463	224	250	77	55	62	237	67	112	107	125	117	235	190	185	48	171	107	233	275	274	59	155	110	33	51	216	158	214	179	257	145	160	400	318	418
ETAE_RS02040	105	40	30	30	156	54	80	24	103	39	138	23	133	93	228	90	18	40	61	307	86	16	135	79	5	156	55	128	41	104	14	97	253	82	53	102	63	34	247	27	114	58	117	79	39	15	179	136	129
ETAE_RS02045	152	128	90	103	305	129	106	287	139	258	442	313	449	214	176	113	86	127	91	445	15	138	236	181	17	218	191	391	72	114	127	512	184	394	122	130	214	151	41	51	341	165	105	102	130	124	397	150	404
ETAE_RS02050	236	241	134	137	231	557	175	214	283	233	288	176	369	345	435	210	98	73	82	280	85	444	72	376	407	138	137	288	165	145	70	206	252	200	94	84	87	233	21	115	287	137	391	254	157	173	266	235	350
ETAE_RS02055	157	99	61	103	115	76	150	19	103	93	179	40	186	52	117	44	11	31	48	431	86	48	67	78	24	62	155	30	25	33	76	129	72	110	95	47	50	57	21	1	355	144	46	62	17	70	90	91	146
ETAE_RS02060	273	118	66	83	224	274	251	140	295	197	289	336	227	129	223	184	30	122	195	60	22	65	82	126	60	281	129	333	262	72	158	177	119	364	109	119	169	32	66	61	62	221	460	113	105	122	458	155	386
ETAE_RS02065	260	146	133	183	338	164	301	209	197	425	432	410	230	311	234	175	119	101	112	56	35	147	143	211	156	222	122	183	134	193	150	236	184	369	132	94	128	37	31	210	133	317	149	159	154	200	248	191	276
ETAE_RS02070	417	176	197	253	293	453	269	252	434	272	447	330	520	388	284	264	133	260	125	270	126	211	409	374	300	401	243	326	312	232	238	283	367	413	451	163	280	182	159	77	661	166	285	758	180	460	598	321	564
ETAE_RS02075	1899	1072	922	1148	1697	2401	1865	906	2035	1963	1993	2639	2559	1733	2090	2142	980	844	916	1734	1038	1400	1051	1271	1181	1555	1501	1895	1481	1315	1587	1989	2191	2454	935	1284	1159	577	564	1371	2235	1934	1437	1345	999	1639	2350	1644	2511
ETAE_RS02080	1226	879	806	1045	1164	1244	1088	782	1346	1088	1373	1473	1714	1038	1100	1299	785	427	561	1441	566	665	806	806	422	879	944	1238	928	993	825	1025	1469	1530	692	569	586	712	704	655	357	1186	1182	653	658	1001	1547	943	1834
ETAE_RS02085	1736	1374	952	1170	1418	2113	1924	1712	2008	1915	2209	2006	2350	2373	2869	1470	916	1326	1317	1632	1043	1832	1645	1329	1146	1914	1458	1819	1328	1416	1114	1543	2252	2938	1008	1191	1264	344	732	811	2174	1278	1671	1005	1121	1375	2739	1721	2870
ETAE_RS02090	1335	907	638	602	1093	1727	1271	871	1913	1259	1865	1364	1548	1554	1579	1326	591	758	910	1073	560	1806	1116	666	503	1479	1279	1968	878	1068	895	1583	1813	1974	785	659	786	449	514	564	1175	1010	994	898	511	1016	2021	1524	2046
ETAE_RS02095	439	268	234	271	308	371	458	255	611	589	280	776	510	697	679	478	339	284	407	578	169	311	367	208	91	274	254	572	141	346	272	684	497	769	390	175	220	58	116	65	228	498	668	553	247	346	769	420	730
ETAE_RS02100	821	441	496	418	999	733	826	472	957	977	741	896	889	976	2040	864	345	604	305	754	401	567	661	713	218	822	690	1283	569	583	577	893	863	1106	532	536	478	240	261	398	607	756	707	473	486	510	1342	808	1224
ETAE_RS02105	919	620	641	777	1077	1251	972	707	1007	1028	1002	1159	1770	1287	793	987	373	669	615	1015	399	296	726	519	497	664	1159	1120	756	778	568	1047	795	1286	562	752	520	191	412	830	666	815	850	794	590	902	1352	617	1527
ETAE_RS02110	1210	1000	861	668	1632	1359	1576	747	1546	1329	941	1594	1796	2664	1655	918	850	511	590	660	606	1192	1310	903	854	1385	883	1188	653	1130	885	1376	1448	1618	774	811	682	345	811	1129	883	1068	947	553	659	914	1830	1093	1610
ETAE_RS02115	1106	739	718	858	772	1847	1427	864	1091	1208	1245	1321	1848	902	1477	1173	354	433	561	1522	323	878	760	928	322	746	1093	1434	667	754	745	1140	1396	1642	792	525	779	253	414	731	738	907	1585	696	524	730	1640	1038	1451
ETAE_RS02120	1139	845	486	863	1160	865	1285	662	1234	1015	1413	1444	1095	1713	1308	1060	593	1194	522	1348	511	1368	483	935	481	819	1013	1277	754	1060	624	1118	1516	1447	691	753	675	325	707	830	729	982	707	902	721	841	1630	1294	1627
ETAE_RS02125	938	620	383	455	706	855	1005	704	1136	942	1005	816	968	1167	1368	1232	388	415	723	921	428	655	1062	432	510	969	806	767	517	784	839	1049	1115	1413	444	568	529	300	464	423	1496	478	640	411	515	685	1401	835	1732
ETAE_RS02130	1040	627	456	595	1145	1078	966	859	1331	1415	960	1430	1411	1223	1498	968	443	551	358	927	386	971	580	782	627	878	1234	1010	576	631	687	1144	1060	1665	539	570	661	507	372	454	1266	1138	1332	936	678	743	1760	947	1647
ETAE_RS02135	750	496	475	601	736	602	934	393	670	695	513	551	662	396	883	531	257	376	545	931	289	825	341	575	449	336	431	873	306	385	570	859	749	962	388	342	434	115	459	255	398	677	628	336	405	443	1251	657	1098
ETAE_RS02140	588	362	392	298	483	581	743	630	546	608	648	607	687	905	643	622	264	218	311	607	205	124	248	153	268	427	681	678	510	494	340	723	592	974	274	190	233	29	121	34	778	610	511	355	356	381	789	574	1008
ETAE_RS02145	371	288	203	125	484	492	786	153	289	254	389	349	420	339	982	246	167	164	237	626	226	185	63	339	145	360	380	287	388	278	120	353	542	523	373	192	288	15	236	269	45	301	601	225	222	239	425	422	483
ETAE_RS02150	2797	1981	1697	2181	2941	2731	2708	1617	3349	3082	2720	3984	3679	3788	2659	2496	1820	1678	1559	2251	1463	2115	1938	1821	1703	2970	2432	3463	1722	2044	1844	2816	3480	3649	1641	1352	1410	859	1809	1476	1773	3155	3038	2141	1645	2138	3967	2738	4051
ETAE_RS02155	693	576	499	467	729	798	648	251	696	566	378	555	565	479	1096	516	393	190	138	594	449	843	317	615	606	492	796	914	597	528	593	671	734	724	329	170	282	262	290	478	256	440	584	481	317	398	1087	596	844
ETAE_RS02160	792	451	559	561	604	842	942	496	667	750	803	1103	735	657	749	937	302	509	637	878	268	806	469	426	416	557	567	1087	640	505	439	915	931	900	447	354	348	221	183	490	802	315	440	515	472	787	1147	725	1015
ETAE_RS02170	106	97	53	79	44	130	59	61	223	93	123	68	72	96	93	121	44	73	44	137	88	62	4	69	18	110	140	3	30	67	16	79	138	97	79	73	86	75	13	23	10	194	125	34	26	68	126	164	172
ETAE_RS02175	2	1	2	2	0	0	0	0	0	0	4	1	0	1	0	1	0	0	0	0	0	0	1	0	0	0	0	0	1	5	0	1	2	0	1	0	0	0	0	0	23	1	0	1	1	0	0	0	2
ETAE_RS02180	16	11	9	11	24	20	14	9	9	8	29	18	27	16	8	14	4	5	15	3	2	1	10	7	7	7	7	11	13	12	7	12	4	13	7	3	6	6	10	10	10	9	15	9	15	23	28	7	15
ETAE_RS02185	0	0	0	0	0	0	0	0	0	0	0	0	0	0	0	0	0	0	0	0	0	0	0	0	0	0	0	0	0	0	0	0	0	0	0	0	0	0	0	0	0	0	0	1	0	0	0	0	1
ETAE_RS02190	0	0	0	0	1	0	0	1	0	0	0	0	0	0	0	3	0	0	0	0	0	0	0	0	0	0	0	0	1	0	1	0	0	1	0	0	0	0	0	0	1	1	1	0	1	0	1	0	0
ETAE_RS02195	93	5	66	0	62	72	46	31	43	37	66	101	78	72	15	3	11	34	27	1	17	98	3	33	73	56	27	68	97	16	91	58	42	16	45	18	35	24	15	42	13	54	264	48	25	38	44	17	39
ETAE_RS02200	7	0	1	0	0	0	0	0	25	0	0	0	5	2	2	7	0	0	0	0	0	0	0	2	24	55	0	0	1	2	1	0	0	15	0	5	0	1	0	0	0	0	0	0	1	0	2	9	27
ETAE_RS02205	507	329	277	412	481	497	449	377	643	490	819	680	572	368	571	460	779	544	270	362	208	377	392	241	780	451	399	994	197	208	296	455	496	701	194	390	311	306	244	243	503	227	607	193	338	378	719	468	762
ETAE_RS02210	21	6	0	14	25	0	1	0	22	47	0	18	29	8	3	30	0	37	10	23	1	20	3	14	0	0	41	47	5	25	22	10	15	1	2	11	6	62	1	0	1	0	24	0	3	3	21	12	6
ETAE_RS02215	640	485	628	554	585	465	657	433	601	648	625	511	1482	846	649	978	193	619	823	683	237	632	846	272	862	360	714	1218	674	337	664	639	577	732	525	451	616	230	519	560	411	416	463	494	422	527	959	513	787
ETAE_RS02220	1233	931	782	804	1075	1930	1285	782	1436	1400	1433	1389	1570	1493	1302	1518	612	586	841	859	416	888	877	826	273	1158	1075	1666	790	920	798	1247	1100	1877	622	597	888	621	595	540	1426	914	907	1055	746	906	1755	999	1688
ETAE_RS02225	398	281	186	129	226	457	296	147	354	267	388	493	324	349	363	339	71	144	170	529	136	167	295	171	26	289	370	324	287	298	159	570	266	392	147	245	201	211	186	118	295	128	596	179	138	191	315	276	423
ETAE_RS02230	993	743	604	730	1231	865	1069	773	1380	1167	1694	1219	2360	1143	1137	1466	537	421	626	890	293	762	447	834	419	1245	1077	1157	698	720	689	1606	1074	1447	566	476	568	325	1011	674	1542	1203	773	484	463	785	1716	929	1467
ETAE_RS02235	1562	1060	895	873	1124	1750	2087	1094	1831	1661	1528	2170	3496	2064	2125	1738	615	937	1007	1665	969	2028	872	1053	1462	1350	1564	2050	944	1195	1069	1832	2012	2638	1077	904	1011	440	804	1539	408	2085	953	972	1011	1401	2658	1676	2625
ETAE_RS02240	583	336	232	309	743	544	495	349	473	720	796	690	577	547	433	785	111	355	243	413	156	377	525	228	534	408	526	672	288	437	213	582	349	782	333	275	294	155	194	301	407	639	681	320	389	302	752	356	763
ETAE_RS02245	111	137	88	103	36	129	56	37	131	73	129	124	197	92	199	124	248	41	60	156	145	76	94	187	3	129	45	7	257	74	71	115	89	153	160	70	67	52	15	0	403	182	139	50	59	131	159	91	182
ETAE_RS02250	643	427	473	303	588	705	768	417	939	785	665	779	813	881	758	771	371	274	298	677	227	869	373	407	190	766	592	363	742	350	489	949	787	1044	378	209	407	79	206	248	389	496	578	375	409	462	1026	641	851
ETAE_RS02255	48	16	21	7	34	100	8	45	163	123	56	6	10	30	31	62	18	13	26	1	4	28	1	30	338	2	1	40	152	31	8	90	52	64	17	32	42	14	31	2	0	88	61	22	26	21	100	52	139
ETAE_RS02260	3	0	0	0	0	0	0	10	2	0	41	1	9	0	0	0	0	2	5	0	0	0	35	8	3	7	0	0	1	0	0	25	7	6	0	0	4	0	0	0	0	0	0	0	3	21	20	4	3
ETAE_RS02265	470	250	249	317	492	676	472	326	679	413	504	579	754	400	500	224	226	175	232	765	82	730	278	492	349	469	427	312	397	265	283	523	558	717	255	225	357	176	190	289	792	522	457	219	185	380	568	481	685
ETAE_RS02270	738	601	433	259	624	581	766	522	620	564	855	678	1604	812	543	582	397	725	485	940	268	717	464	296	58	583	677	1094	380	499	477	1211	842	987	544	380	452	206	248	540	473	685	436	328	331	554	1072	714	1126
ETAE_RS02290	568	322	319	253	327	644	357	360	372	579	741	626	486	613	319	548	224	291	256	435	285	497	247	366	310	579	691	516	274	575	355	537	582	703	291	225	333	92	134	256	1629	556	441	515	475	682	938	543	938
ETAE_RS02295	0	0	0	0	0	0	0	0	0	0	0	0	0	0	0	0	0	0	0	0	0	0	0	0	0	0	0	0	0	0	0	0	0	0	0	0	0	0	0	0	0	0	1	0	0	0	0	0	0
ETAE_RS02300	528	349	360	390	643	366	544	329	456	448	496	462	582	232	365	458	150	223	132	1004	216	295	286	320	398	542	489	574	279	331	407	365	478	464	281	286	339	298	421	631	681	686	714	213	297	379	592	354	689
ETAE_RS02305	65	46	1	0	1	21	12	0	14	12	3	47	4	0	3	3	1	3	1	12	49	35	27	26	1	9	6	28	3	12	8	11	19	6	0	6	0	7	2	48	0	4	1	7	0	1	20	2	6
ETAE_RS02310	970	728	765	818	1551	1419	870	893	1318	1074	1352	1226	1245	1537	1795	1495	703	1166	602	1218	432	595	818	760	659	1162	961	1506	739	687	761	1024	1358	1548	638	640	790	523	444	239	1544	787	1562	1117	791	665	1524	1120	1547
ETAE_RS02315	372	231	306	159	549	407	266	189	658	381	678	815	447	368	400	273	418	184	202	275	123	406	296	267	66	229	751	635	286	518	123	531	555	845	209	228	339	192	89	52	260	302	863	393	189	370	762	379	627
ETAE_RS02320	1445	1358	1214	1051	1852	1675	1487	1402	1760	1628	1901	2113	2085	2415	1980	1568	1726	1254	979	2051	752	1168	1278	865	845	994	1371	1442	1362	1338	978	1860	1434	2214	1263	1050	1144	871	543	869	1180	1186	2038	792	1094	1130	2447	1399	2150
ETAE_RS02325	488	326	382	497	768	494	858	413	591	575	859	518	862	654	601	826	568	290	1271	466	273	235	389	401	200	792	478	616	478	476	357	745	667	884	396	333	333	11	174	415	1179	330	921	494	249	621	1008	532	1099
ETAE_RS02330	1252	761	805	1089	999	875	742	676	1117	1139	1208	1357	1252	1475	1167	1585	388	431	445	1228	416	732	890	643	251	707	908	972	606	637	828	1187	1296	1441	642	638	545	339	414	961	792	881	1174	792	511	820	1794	918	1395
ETAE_RS02335	548	326	236	297	326	431	521	390	550	570	206	484	753	651	359	264	181	157	206	393	278	697	424	260	176	443	265	450	189	252	160	573	483	477	296	166	270	249	129	103	369	473	434	187	405	305	678	465	675
ETAE_RS02340	910	633	486	675	1063	955	723	800	896	862	1143	931	973	1712	1160	828	315	375	627	589	364	496	629	403	555	600	797	1069	585	420	589	811	1006	1169	487	353	588	290	369	392	912	792	803	610	405	701	1279	722	1136
ETAE_RS02345	699	461	255	611	664	604	779	497	529	507	460	348	612	331	362	310	82	176	100	721	265	587	466	341	394	293	473	752	185	168	205	299	471	302	189	154	120	131	158	159	410	435	387	144	184	359	356	321	482
ETAE_RS02350	572	514	359	400	550	457	674	303	433	425	373	404	541	408	383	311	69	295	204	602	133	794	169	272	316	567	505	315	257	181	198	267	520	363	166	160	192	269	162	326	603	309	306	222	186	249	525	351	470
ETAE_RS02355	264	247	185	345	203	301	188	140	334	234	362	286	400	200	229	568	151	152	238	472	203	367	253	289	371	285	215	138	267	222	309	224	366	282	228	134	250	72	188	87	251	190	315	161	192	242	417	323	385
ETAE_RS02360	194	248	97	171	261	99	132	225	250	471	445	145	170	126	994	324	36	145	159	207	95	117	233	189	23	209	133	147	302	114	314	294	293	379	181	127	187	46	65	42	11	236	624	169	169	77	320	154	348
ETAE_RS02365	185	41	103	50	250	123	63	98	152	99	100	191	191	151	109	94	122	110	42	0	37	39	72	63	176	123	275	192	33	104	54	148	251	222	54	100	58	1	29	154	211	189	32	30	74	108	232	252	218
ETAE_RS02370	145	69	81	81	17	206	160	18	165	167	127	211	128	152	225	85	43	70	82	216	71	0	47	195	149	37	161	81	144	163	100	186	157	239	67	82	64	3	15	1	120	30	239	163	71	147	207	71	264
ETAE_RS02375	122	102	20	104	142	123	174	49	91	26	235	43	159	21	20	48	21	58	10	67	99	77	23	15	95	44	72	12	28	84	24	55	37	39	13	23	40	85	164	46	65	17	7	47	18	47	45	27	48
ETAE_RS02380	8	0	0	0	1	2	0	5	0	0	9	0	0	0	0	0	0	2	0	0	0	0	1	0	0	0	0	4	0	1	0	3	0	0	0	2	6	0	0	6	7	0	0	0	9	0	1	1	0
ETAE_RS02385	470	222	165	202	591	355	405	152	349	309	296	654	465	414	196	380	207	173	146	91	179	98	227	104	146	284	178	423	301	247	217	492	592	558	174	251	155	6	149	52	350	310	458	311	260	345	408	382	308
ETAE_RS02390	494	339	322	326	885	768	426	89	219	276	309	261	226	125	84	94	13	92	115	257	193	484	13	122	237	236	366	451	117	186	168	113	165	139	44	143	91	49	363	389	60	482	320	70	127	213	188	130	168
ETAE_RS02395	34	45	0	6	63	27	64	9	180	13	5	7	60	29	64	169	66	2	23	0	0	0	136	4	35	67	60	19	13	9	90	75	141	60	47	11	6	0	0	0	0	0	0	246	15	25	68	57	67
ETAE_RS02400	39	2	8	1	40	89	19	151	40	33	57	49	37	73	4	13	5	35	18	105	21	0	0	34	7	53	68	145	42	13	3	19	71	26	9	8	26	2	22	0	0	77	45	18	18	43	111	33	39
ETAE_RS02405	904	167	127	189	254	197	185	37	278	179	174	316	152	98	29	89	22	78	34	0	208	407	734	185	79	92	28	154	72	171	19	184	140	264	48	38	52	46	215	3	181	13	251	130	100	38	238	98	124
ETAE_RS02410	76	1	3	1	46	0	13	0	0	29	27	0	11	21	8	2	17	0	12	0	30	51	7	0	0	2	6	0	0	12	18	28	3	6	17	19	6	0	0	84	131	0	1	0	1	6	9	3	8
ETAE_RS02415	320	123	80	95	42	130	67	29	104	216	27	72	283	65	40	44	15	25	24	213	53	21	109	98	59	61	150	85	61	54	38	50	50	78	22	8	35	0	35	6	102	219	71	48	46	32	124	34	102
ETAE_RS02420	2711	1406	1271	1364	1842	2313	2073	1111	2055	2122	2429	3027	2475	2336	1720	2694	572	743	795	2050	738	2172	1954	1432	1823	1575	1975	2554	1508	1326	1200	1705	2114	3192	1090	978	879	696	1137	1090	1186	1461	1926	1327	1172	1366	2707	2038	2796
ETAE_RS02425	539	456	123	336	613	539	367	373	388	568	156	295	710	479	468	310	335	164	183	498	164	511	520	319	454	293	307	675	236	407	246	736	731	905	246	242	242	15	35	24	379	328	475	508	273	223	549	626	610
ETAE_RS02430	270	153	25	138	358	194	428	188	309	217	155	267	353	75	240	118	60	127	44	157	37	234	207	47	39	115	94	369	116	96	225	205	518	230	132	222	116	67	1	148	5	189	138	66	150	127	407	354	223
ETAE_RS02435	907	373	664	457	927	731	540	449	797	956	1002	1011	952	992	854	498	249	314	376	764	370	621	831	760	599	645	493	851	323	491	326	1150	1019	1257	406	424	302	157	213	559	691	652	1023	532	363	489	1066	830	1225
ETAE_RS02440	1083	562	605	697	1425	904	1010	570	1058	1151	1254	1322	1171	1604	888	1252	308	374	405	863	377	957	683	451	568	919	1112	1274	932	693	792	1102	1437	1565	496	483	512	250	529	494	749	756	1289	1063	510	742	1760	905	1432
ETAE_RS02445	231	121	77	108	154	155	121	106	153	129	98	344	398	313	186	172	12	126	85	318	96	257	37	65	168	136	192	114	130	152	118	288	249	340	86	148	93	44	1	25	205	72	188	65	83	119	284	157	424
ETAE_RS02450	66	21	24	48	52	81	32	70	29	33	38	14	38	17	8	9	13	3	19	0	0	18	150	91	60	23	12	18	0	19	21	70	14	59	14	17	19	12	25	85	175	21	0	7	85	21	41	17	42
ETAE_RS02455	9	1	9	0	9	3	1	3	2	1	1	16	20	26	7	23	9	3	6	45	10	0	1	0	21	0	83	37	12	5	1	8	6	8	44	6	6	0	0	0	23	36	1	27	1	5	26	15	18
ETAE_RS02460	63	46	51	2	70	24	336	7	26	101	15	44	46	37	56	38	12	82	62	0	13	0	261	89	2	103	29	17	21	32	1	28	36	65	70	46	19	0	0	0	100	0	1	7	97	80	69	47	93
ETAE_RS02465	733	422	310	315	571	385	562	454	593	750	476	545	370	769	351	551	156	241	200	928	328	348	512	205	210	551	447	578	350	312	719	433	590	957	244	260	259	114	191	285	335	691	445	218	275	410	872	423	1073
ETAE_RS02470	83	18	0	35	2	3	78	14	29	2	12	92	25	61	37	206	7	7	6	0	1	71	0	0	171	7	5	35	1	18	8	16	24	28	12	1	5	0	12	0	1	0	0	8	8	1	22	37	22
ETAE_RS02475	824	462	451	304	1036	751	645	665	609	636	945	670	509	1064	689	646	239	511	277	596	278	639	581	318	548	401	523	1218	566	255	446	804	918	983	422	374	303	155	589	154	693	615	715	551	306	425	1171	674	1142
ETAE_RS02480	1	0	0	0	0	3	0	1	1	0	1	1	0	0	0	0	0	0	0	0	0	0	0	0	0	0	0	2	0	1	1	0	0	0	0	0	0	0	0	1	0	0	1	0	2	0	0	0	0
ETAE_RS02485	0	1	0	0	0	0	0	0	0	0	0	0	0	0	0	0	0	0	0	1	0	0	0	0	0	0	0	0	1	0	0	1	0	0	0	0	0	0	0	0	0	0	0	0	0	1	0	0	0
ETAE_RS02490	26	10	4	6	12	7	0	1	1	9	48	1	17	2	0	5	4	0	0	1	0	3	0	4	8	3	0	2	16	8	0	8	1	17	14	3	8	0	21	9	0	0	0	0	14	4	22	0	15
ETAE_RS02495	651	713	360	465	957	859	480	576	864	567	578	841	585	746	833	458	272	311	360	451	442	547	104	451	432	624	321	529	271	259	298	655	719	520	336	340	355	150	305	164	418	473	393	262	211	398	678	597	606
ETAE_RS02500	844	610	448	768	751	1069	1007	625	1156	870	1392	1193	1134	1921	1157	982	395	411	569	999	272	427	428	784	422	674	1051	1029	738	687	467	846	1131	1055	596	498	353	400	636	295	1395	869	1119	482	541	675	1235	857	1338
ETAE_RS02505	315	183	190	180	578	389	504	399	491	366	352	415	398	491	221	350	94	177	369	315	236	218	141	88	370	262	465	530	202	139	160	483	365	509	118	239	253	57	67	84	144	655	382	263	198	239	446	254	613
ETAE_RS02510	567	407	435	545	567	331	385	336	413	593	437	468	541	475	376	419	162	167	298	542	310	263	373	156	181	417	438	504	313	479	317	566	693	598	298	209	252	28	315	485	55	841	548	414	310	410	710	669	750
ETAE_RS02515	747	558	516	614	977	822	381	584	771	660	1008	1067	956	1014	1070	716	458	525	424	711	411	1258	494	360	301	397	735	805	619	487	660	714	809	787	554	374	517	138	126	306	942	950	909	769	527	588	1050	638	1174
ETAE_RS02520	1244	904	691	674	1374	1182	1615	766	1227	1112	1761	2088	1279	1435	914	1275	633	688	949	1232	536	895	684	560	503	887	1094	2393	628	983	767	1008	1173	1360	855	772	968	412	792	845	2103	1034	1928	531	678	1353	1724	991	1583
ETAE_RS02525	1408	990	965	1279	1327	1420	1231	930	1451	1337	1828	1650	1506	1366	1921	1101	970	728	1083	1441	518	1588	2085	858	1087	1389	1130	1630	1084	808	1033	1252	1397	1961	1079	752	1274	274	525	539	1550	921	1304	1094	796	1190	2066	1291	1955
ETAE_RS02530	423	407	157	224	404	320	372	289	359	378	339	497	411	757	277	319	192	179	179	651	226	297	459	275	280	288	399	436	257	209	270	446	366	657	312	259	359	194	235	193	501	504	428	416	236	616	604	316	763
ETAE_RS02535	955	746	466	765	1014	838	916	597	999	1171	1439	1183	1704	946	912	1098	340	281	444	1254	346	1097	490	437	800	744	858	1757	499	615	711	949	1037	1131	531	357	587	341	291	278	471	749	1263	659	596	623	1288	819	1389
ETAE_RS02540	4331	3455	2826	3221	4574	4888	5420	3736	5266	4493	4605	4739	5084	4814	4282	4000	2325	2446	2034	3384	1617	3477	3016	3047	2424	3889	4123	6080	2947	2893	3093	4535	5079	6103	2600	2399	2467	1340	1828	2157	3929	4266	4750	3305	2633	3411	6174	3743	6188
ETAE_RS02545	1060	588	548	442	1367	907	732	572	1006	1005	906	1034	861	1188	1107	988	252	341	369	774	423	1001	606	602	692	745	1300	1372	625	552	705	1114	1077	1092	519	406	539	253	416	336	1047	1101	1050	624	655	645	1506	825	1178
ETAE_RS02550	1664	1239	935	1098	1809	1798	1975	877	1531	950	1457	1147	1555	1398	1736	923	770	430	463	1136	717	1056	646	703	749	949	599	1973	704	596	598	1091	859	1136	578	576	713	522	624	440	609	548	700	446	441	767	1535	980	1349
ETAE_RS02555	660	502	371	294	465	699	1073	612	912	919	637	825	1034	569	688	1035	603	664	375	1103	280	784	459	445	177	445	586	1019	533	377	583	964	877	1095	409	487	317	176	183	455	708	508	571	792	430	568	1361	818	1208
ETAE_RS02560	552	305	236	331	469	798	455	559	513	547	569	1217	887	690	570	482	145	398	599	867	254	437	420	277	284	494	241	395	566	430	430	593	457	493	336	380	380	373	170	330	582	458	353	244	367	428	826	470	591
ETAE_RS02565	81	64	40	28	149	68	112	214	84	38	49	75	58	149	104	166	4	42	104	0	24	166	114	19	0	42	79	61	43	60	49	67	84	116	36	28	42	0	24	99	21	34	75	19	32	72	140	73	138
ETAE_RS02570	212	107	140	78	83	165	115	30	89	52	103	85	221	108	259	73	118	54	56	222	98	159	2	68	69	48	48	131	58	66	17	155	83	134	57	49	56	1	36	34	14	24	41	27	66	35	119	33	123
ETAE_RS02575	422	277	278	462	404	319	776	143	354	327	187	188	248	492	286	154	82	98	111	435	144	455	638	312	344	210	229	247	137	109	149	375	286	235	121	104	97	65	192	224	244	405	106	89	181	102	315	272	231
ETAE_RS02580	707	770	487	343	1042	1449	1001	794	1448	1193	748	1079	1298	1612	1000	922	199	500	439	867	595	419	430	620	480	1073	1045	1441	616	523	995	887	1165	1753	480	612	566	411	252	596	1091	865	938	429	609	733	1924	987	1480
ETAE_RS02585	429	218	165	166	453	492	304	145	266	301	413	201	390	139	248	231	165	173	92	469	63	368	165	444	284	243	214	430	204	258	198	191	210	246	246	124	157	82	134	397	329	223	426	94	130	184	397	290	320
ETAE_RS02590	421	267	264	191	495	584	459	221	536	491	377	402	597	434	399	362	110	204	322	411	136	120	184	359	288	471	589	569	166	226	474	503	570	716	250	227	333	66	83	459	269	567	584	157	336	184	719	394	598
ETAE_RS02595	486	244	280	406	526	748	747	292	676	464	314	508	418	330	452	387	94	205	143	538	283	370	132	312	673	304	492	742	235	324	254	322	412	539	235	132	176	113	279	41	401	427	553	374	297	348	650	478	732
ETAE_RS02600	695	536	461	164	490	739	631	582	730	536	639	826	1053	1038	1079	493	177	403	418	450	237	529	562	428	341	777	773	812	268	428	539	765	606	865	400	505	303	231	177	219	234	622	489	387	389	313	965	537	1025
ETAE_RS02605	1658	1527	1244	854	1654	1542	1725	952	1687	1405	1830	1695	2023	1892	1361	1667	589	691	960	983	991	1519	1147	1179	1155	1002	1256	1588	936	1151	921	1328	1714	1890	784	689	904	640	410	1179	1761	1218	1804	866	795	1255	2108	1348	1807
ETAE_RS02610	1763	884	1455	1169	1879	1432	1980	1045	2150	1661	1694	1762	1945	1959	1210	1613	711	700	666	1646	784	1095	880	1085	820	1252	1243	1470	1102	1038	1510	1943	2069	2151	963	908	906	798	690	627	1218	1392	1593	842	832	1466	1997	1744	1965
ETAE_RS02615	82	44	65	14	59	27	44	49	28	37	15	27	55	68	12	8	3	29	11	134	41	48	0	61	109	11	39	34	33	12	11	41	23	34	24	22	11	0	72	86	201	62	19	0	11	3	36	23	35
ETAE_RS02620	886	512	659	324	948	985	682	596	1031	949	833	1143	1445	1046	950	738	271	203	446	659	339	734	635	472	657	468	692	1031	784	637	602	812	935	1157	504	404	525	226	171	590	877	812	1089	478	388	632	1567	731	1108
ETAE_RS02625	1005	704	913	810	1183	1148	1315	851	1062	1033	1162	1008	1073	714	635	535	428	555	761	850	533	578	615	939	566	848	565	933	766	690	991	734	1322	1371	391	602	470	167	339	101	337	664	968	377	489	783	1016	984	1163
ETAE_RS02630	2092	1673	1099	1628	2191	2357	1709	1228	2075	1846	2741	2914	2778	2446	1610	1785	1283	1098	1521	2518	940	2118	1087	1210	1792	1637	2254	2416	2128	1740	1266	2295	2346	2630	1411	1384	1484	684	1175	1033	1954	1843	1735	1147	1060	1359	3013	1700	2719
ETAE_RS02635	528	331	137	118	493	370	396	136	464	423	411	387	703	496	588	408	224	303	218	156	197	396	178	311	494	503	379	707	215	230	227	357	443	639	303	315	294	199	262	184	437	256	124	156	224	289	719	448	677
ETAE_RS02640	1	0	0	0	7	3	1	2	1	1	1	0	0	0	1	0	1	1	0	0	0	0	0	0	1	0	0	1	0	0	1	0	0	1	0	0	0	0	0	0	1	1	0	2	4	0	1	2	1
ETAE_RS02645	418	202	206	206	282	426	326	370	336	382	226	297	568	420	298	269	88	202	141	759	214	299	124	292	259	307	444	487	295	253	217	609	349	747	284	197	357	113	39	203	258	272	286	173	108	370	684	395	655
ETAE_RS02650	1088	497	542	661	937	632	366	489	594	757	903	583	774	844	1205	571	667	506	336	377	567	702	375	475	653	466	311	745	678	381	527	906	769	940	549	530	504	202	579	278	487	510	507	381	407	583	1307	629	1031
ETAE_RS02655	1108	630	580	655	962	788	980	389	543	496	672	576	638	329	445	709	240	192	340	930	409	814	699	463	549	389	474	543	290	273	327	416	412	682	309	235	283	111	406	357	308	471	449	405	292	422	605	363	556
ETAE_RS02660	1011	508	539	587	699	705	762	361	520	391	912	851	795	380	413	206	113	149	167	915	278	686	306	386	833	310	290	620	316	271	318	305	468	440	231	170	156	147	225	564	534	495	552	346	197	361	441	285	493
ETAE_RS02665	679	405	348	400	618	475	710	229	495	405	525	344	367	579	296	225	109	149	171	1289	419	424	573	489	397	317	571	400	327	215	345	269	298	364	232	174	137	87	310	916	590	537	149	270	189	283	457	385	456
ETAE_RS02670	22	11	6	2	14	12	13	9	9	33	37	1	17	9	22	25	4	4	7	3	1	0	15	17	2	10	3	28	2	6	12	34	16	43	11	5	7	1	1	0	0	3	56	37	16	7	25	8	58
ETAE_RS02695	1118	607	746	680	1017	1159	975	597	1184	975	998	965	1478	1114	1094	687	384	553	422	796	588	910	474	836	383	1082	565	880	391	443	568	1306	1016	970	658	579	479	378	426	304	660	634	853	563	441	603	1227	886	1512
ETAE_RS02700	0	0	0	0	3	0	0	1	0	1	1	3	0	0	0	1	1	0	0	0	0	1	0	1	1	0	2	0	0	0	0	1	1	2	0	0	0	0	0	0	0	0	1	0	1	0	1	0	1
ETAE_RS02705	1544	1141	1095	887	1542	1381	1202	719	1642	1303	899	1251	2246	1140	1019	766	557	676	576	1614	597	972	412	1437	656	1236	1217	1319	945	521	656	1223	1365	1295	626	957	562	402	608	477	1566	1029	728	774	599	946	1435	803	1251
ETAE_RS02710	320	191	217	394	184	331	495	274	471	376	377	471	373	561	417	201	81	72	77	802	204	363	208	242	288	327	345	444	114	77	94	207	285	338	102	101	140	9	48	359	103	317	211	333	141	158	363	197	509
ETAE_RS02715	439	301	467	403	344	365	921	443	677	426	394	653	575	1121	570	275	335	293	195	925	176	163	504	200	535	517	344	877	440	284	301	436	500	473	327	300	227	129	36	85	459	366	357	140	258	369	582	289	474
ETAE_RS02720	1277	1083	968	1092	1665	1558	1630	1214	1579	1774	1600	2145	1779	1998	2016	1309	551	1218	854	1506	487	601	1013	847	751	1457	1662	2314	1238	1031	905	1821	1810	2351	1003	901	945	548	967	442	2050	1156	1283	1214	874	1416	2030	1574	2238
ETAE_RS02725	359	238	67	265	250	275	328	252	404	259	211	380	331	392	449	159	36	206	429	359	185	284	87	176	207	229	85	237	137	105	211	247	221	194	196	135	176	49	131	101	377	321	242	83	292	114	200	266	264
ETAE_RS02730	344	308	232	188	440	250	229	309	343	331	163	432	277	746	309	334	117	241	232	333	306	271	21	249	364	238	288	466	131	183	420	339	381	522	249	206	496	72	233	100	572	372	278	313	229	265	669	398	502
ETAE_RS02735	1755	1065	1127	1483	1983	1995	2118	1460	2172	1842	2323	2137	2396	2365	2378	1837	1071	820	1860	1983	658	1543	718	1383	579	1602	1813	2255	1187	1355	1188	1785	2229	2350	1387	1029	1415	676	691	709	1508	1156	1530	1233	1147	1246	3078	1834	2376
ETAE_RS02740	409	487	276	343	397	416	428	167	488	500	361	499	507	812	409	359	69	343	224	738	61	345	212	481	207	423	335	653	193	345	250	565	569	490	255	279	263	200	745	97	384	646	486	196	214	379	929	504	664
ETAE_RS02745	458	334	251	310	583	789	946	334	474	539	510	480	412	409	367	498	112	273	205	525	214	305	724	224	284	508	341	524	296	376	320	586	608	778	307	249	245	98	58	191	207	339	423	206	303	394	693	460	744
ETAE_RS02750	402	202	161	170	300	482	249	175	411	455	693	541	543	497	497	371	190	200	166	449	142	104	97	151	267	340	393	247	142	168	211	434	450	666	230	389	198	137	253	80	665	585	468	331	230	210	552	444	560
ETAE_RS02755	1043	852	572	636	988	819	1448	591	1267	1158	917	913	1546	816	738	713	231	406	471	1665	662	1001	685	986	938	780	1213	1621	715	913	952	969	912	1021	477	598	557	610	1164	1104	934	784	1276	869	711	890	1269	746	1297
ETAE_RS02760	366	109	106	126	201	185	164	133	264	169	88	334	167	123	170	135	13	144	67	216	50	72	130	88	74	145	224	143	56	55	81	70	115	67	86	50	63	36	217	250	34	195	140	60	49	59	181	108	106
ETAE_RS02765	1208	834	696	1012	1565	1286	1273	1041	1461	1559	1977	1426	1817	1584	1360	1304	513	774	908	2090	394	1015	1048	757	503	1203	1159	1302	934	828	717	1514	1373	1985	780	966	731	393	637	943	1119	1269	1272	1111	722	1160	1901	1036	1802
ETAE_RS02770	502	483	385	384	792	758	821	347	623	473	638	769	968	326	578	815	116	188	198	579	344	394	1513	478	151	444	354	871	273	529	541	709	846	813	321	242	320	143	543	126	813	739	449	213	327	591	946	666	935
ETAE_RS02775	789	683	325	501	857	999	729	594	594	659	431	637	542	838	599	408	195	210	209	300	396	700	459	522	706	605	601	681	407	386	570	674	458	639	304	337	238	285	61	483	626	555	680	435	297	620	760	424	630
ETAE_RS02780	696	491	497	349	992	865	572	381	1277	1092	622	836	951	1001	1441	883	197	489	556	904	283	1309	498	559	569	757	876	720	471	530	516	820	829	1084	426	462	428	157	340	219	264	716	518	387	443	661	1326	735	1162
ETAE_RS02785	1208	845	858	697	1235	1202	1617	914	1215	1032	1139	1341	1312	1565	1253	1251	519	543	705	1116	600	1051	717	597	708	641	1107	1373	875	648	717	1322	1093	1346	763	819	667	370	356	934	585	910	1193	816	569	1056	1667	1057	1409
ETAE_RS02790	2	0	0	0	1	0	2	0	0	3	1	1	0	2	0	2	0	0	0	1	0	1	0	0	0	2	1	0	3	0	0	0	6	0	0	0	0	0	2	1	0	1	1	0	1	0	0	1	1
ETAE_RS02795	0	0	1	1	0	0	1	0	0	0	0	0	13	0	0	0	1	0	0	0	0	1	0	1	0	0	0	0	0	1	14	0	1	0	0	0	7	0	0	0	0	0	0	0	0	1	0	0	5
ETAE_RS02800	13	4	0	1	0	25	0	3	0	9	1	31	2	2	2	5	1	0	0	0	0	0	42	1	0	0	0	0	4	1	4	3	2	50	0	0	8	0	0	0	0	15	2	0	0	0	13	5	15
ETAE_RS02805	431	216	126	327	393	325	493	229	277	324	338	330	477	386	165	197	59	229	223	475	193	553	410	128	149	204	202	512	169	112	234	415	352	351	241	194	152	150	142	154	316	214	57	84	132	291	452	282	332
ETAE_RS02810	0	0	0	1	0	0	0	0	0	0	0	0	0	0	0	0	0	0	0	0	0	0	0	0	1	0	1	0	0	0	0	0	4	1	1	0	0	0	0	0	0	0	0	0	0	0	1	2	0
ETAE_RS02815	1	1	0	1	1	0	1	1	1	1	2	2	1	1	0	1	0	0	0	0	0	0	0	0	1	0	2	0	0	0	0	1	1	1	0	1	0	1	0	0	0	0	0	0	0	0	2	1	1
ETAE_RS02820	0	0	1	3	0	0	1	0	0	4	2	2	1	1	3	0	0	1	0	0	0	0	0	2	0	0	0	1	1	7	4	1	1	0	1	2	1	0	2	0	1	0	1	0	0	1	0	1	0
ETAE_RS02825	7	48	10	14	0	0	4	24	9	45	2	9	13	6	19	9	1	7	29	1	0	0	1	0	0	27	4	9	16	2	5	6	18	9	0	1	70	15	0	3	0	4	0	1	3	9	33	16	29
ETAE_RS02830	25	12	0	78	23	30	0	2	18	30	66	13	23	41	95	40	8	30	23	31	25	23	1	0	6	31	0	61	17	8	4	46	59	20	37	6	32	0	0	0	12	28	38	12	18	13	155	74	71
ETAE_RS02835	22	9	0	0	52	56	19	21	20	27	20	26	43	13	13	28	0	4	3	2	0	12	3	21	19	51	8	22	0	23	17	6	25	11	19	9	4	3	0	0	0	16	86	0	2	19	33	18	27
ETAE_RS02840	813	524	406	557	916	858	887	683	1122	858	863	1044	946	804	809	908	366	388	516	717	303	644	228	539	448	801	671	800	731	510	587	599	1111	652	497	352	567	334	198	206	315	438	606	349	393	719	840	617	916
ETAE_RS02845	323	186	276	200	474	314	543	228	504	435	346	634	660	525	393	261	172	436	109	604	128	144	80	206	172	320	480	766	252	243	320	464	502	522	184	225	141	45	35	220	35	165	232	238	156	238	661	387	604
ETAE_RS02850	913	1093	892	636	1302	940	681	671	1005	949	1078	1215	1444	624	1062	1209	747	767	654	936	416	649	432	784	500	757	1186	719	682	840	1001	1366	998	1369	651	649	595	509	533	481	679	906	723	692	670	773	1298	848	1230
ETAE_RS02855	2749	2364	2187	2054	3237	2717	2716	1951	2982	3122	3830	3280	3594	4906	2710	3045	1734	1812	1533	2809	1640	2572	1804	1696	1994	2420	2572	3357	2224	1909	2162	3350	3451	3883	1808	1883	1956	1012	1045	869	3253	2674	2993	1438	1893	1774	4805	2787	4446
ETAE_RS02860	72	10	10	43	44	39	66	51	22	58	7	44	53	8	48	89	5	17	13	0	46	71	55	25	29	19	22	62	75	30	15	34	44	55	40	21	58	31	10	0	91	15	58	2	22	21	45	65	98
ETAE_RS02865	370	302	297	477	368	309	553	215	228	185	112	173	239	63	94	73	52	71	85	299	148	323	98	245	147	150	254	288	106	146	221	99	170	175	65	84	102	46	69	112	80	189	335	83	102	242	244	118	156
ETAE_RS02870	3058	1885	2076	2112	2810	2900	3190	1103	1850	1480	1812	1205	1853	970	1063	809	550	1213	703	3062	1259	3255	1852	1629	1676	1847	1829	3011	1296	1350	1334	1008	1491	1360	1136	1047	1083	956	1404	1852	2886	1940	2290	812	1179	1162	1330	1138	1315
ETAE_RS02875	790	405	407	562	750	736	1168	555	576	724	579	1197	747	570	744	433	414	394	399	698	278	283	157	354	779	708	453	882	679	416	261	795	571	1038	429	400	380	505	220	126	671	663	562	482	350	497	1063	532	938
ETAE_RS02880	574	320	257	448	480	673	505	305	579	543	714	618	955	800	355	300	152	855	443	869	255	630	439	469	266	393	268	671	508	382	373	612	637	731	338	327	496	6	179	234	291	389	576	450	420	460	763	557	669
ETAE_RS02885	0	0	0	0	0	0	0	0	2	0	0	2	2	0	0	0	1	0	1	1	0	0	0	0	2	0	0	0	0	0	0	1	0	1	0	0	0	0	0	0	0	0	1	0	0	1	1	0	1
ETAE_RS02890	69	164	0	0	130	293	153	40	77	92	53	162	102	25	153	65	78	191	55	55	77	56	112	37	15	48	200	19	103	37	122	48	124	122	49	24	25	88	52	1	51	47	109	44	35	90	84	85	178
ETAE_RS02895	204	117	165	131	232	217	177	233	123	223	175	219	247	134	340	185	71	57	199	36	35	105	65	63	29	130	112	229	189	154	115	125	195	178	48	91	168	61	50	83	42	147	104	42	177	178	254	140	256
ETAE_RS02900	7	2	3	0	0	5	1	0	4	0	0	1	1	1	0	0	1	0	0	0	0	0	0	1	0	0	0	0	16	0	0	0	5	1	0	0	0	0	1	0	0	0	0	0	0	1	2	0	1
ETAE_RS02905	167	50	85	110	85	23	82	0	13	6	1	1	3	0	0	0	0	1	1	161	58	86	1	34	78	21	3	0	11	0	3	0	0	1	0	1	0	0	48	16	10	4	1	0	0	0	1	0	1
ETAE_RS02910	26	10	0	21	36	6	8	5	20	7	29	6	0	0	16	14	3	0	9	1	14	0	3	4	11	0	83	2	6	64	14	12	23	10	9	5	7	2	50	1	1	178	145	4	13	7	25	9	14
ETAE_RS02915	52	1	4	1	10	1	102	5	24	8	2	4	9	25	2	1	2	48	3	48	26	222	69	1	2	6	3	1	0	34	5	6	3	7	0	2	5	1	0	2	2	1	2	2	0	15	14	3	2
ETAE_RS02920	561	212	226	233	449	401	436	154	267	311	220	540	491	443	496	293	134	151	183	217	192	694	118	113	204	243	262	220	213	133	244	410	435	384	216	137	290	64	153	90	672	318	105	126	116	218	470	373	354
ETAE_RS02925	393	232	225	162	360	377	411	365	385	411	488	590	497	512	555	404	171	211	165	421	154	214	200	287	353	485	407	667	254	221	197	523	436	508	179	134	360	42	168	251	881	304	674	257	374	229	852	416	651
ETAE_RS02930	1413	1040	718	939	2306	1784	1418	1113	1684	1611	872	1799	2053	1737	1997	1616	538	1369	661	2153	614	1556	598	826	886	1401	1455	1545	1068	859	876	1831	2018	2169	1025	1290	1030	520	785	605	1231	1206	1346	664	917	1157	2185	1681	2076
ETAE_RS02935	2132	1443	1183	1258	1910	2374	2020	1308	2237	1970	1868	2579	2319	1983	2204	2162	599	894	909	2374	1125	1825	1263	1216	1578	1973	2188	2777	1237	1196	1294	2024	2236	2474	1026	891	999	748	815	1357	1498	1751	1878	1250	1137	1326	2817	2090	2755
ETAE_RS02940	325	189	145	130	315	373	431	100	718	294	312	303	337	251	270	262	106	105	84	175	299	298	141	120	436	116	318	508	178	160	160	165	250	265	122	120	96	100	139	169	131	218	43	457	120	213	279	263	292
ETAE_RS02945	1167	755	629	703	849	1361	1665	712	1314	1010	902	848	1367	905	795	987	255	317	510	1142	303	1048	720	1058	566	741	1088	1456	979	453	646	808	907	1081	363	319	333	331	680	884	585	1238	1291	792	420	758	1006	742	1055
ETAE_RS02950	841	566	687	606	942	1027	990	698	935	721	684	1085	1091	646	633	622	164	367	248	1136	384	414	602	469	498	651	455	1299	547	340	367	572	659	714	318	467	226	404	160	414	1156	681	782	249	346	459	551	462	704
ETAE_RS02955	1016	745	906	469	788	1410	1036	903	1150	1000	1210	1422	1411	1081	1336	1227	589	1608	451	1007	530	494	728	528	366	950	1054	1586	469	754	621	1329	1178	1471	734	611	712	359	650	815	787	919	856	686	635	802	1870	969	1559
ETAE_RS02960	813	663	607	476	778	1242	547	551	893	753	989	918	921	782	805	800	1149	642	519	738	245	956	688	503	512	858	914	1429	560	422	474	688	876	941	626	569	698	131	258	416	908	511	586	355	558	606	1033	658	989
ETAE_RS02965	2773	2147	2206	2432	2568	3124	3177	1789	2482	2363	2788	2572	3543	2863	3174	2507	1272	1532	2084	3049	1403	2547	2058	2268	1793	2183	2512	2555	1424	2101	1719	2787	2641	3026	1626	1404	1878	1046	1559	987	1773	2215	2415	1433	1479	2102	3528	1983	2947
ETAE_RS02970	189	153	52	91	313	180	400	127	178	297	401	154	214	196	192	84	206	128	52	110	39	114	126	127	218	219	154	207	186	151	107	282	194	219	56	160	140	26	28	49	221	97	144	131	113	127	284	173	277
ETAE_RS02975	809	492	671	551	908	799	1097	623	1000	1303	1086	1464	1481	1092	1193	873	812	387	621	820	261	954	468	538	648	1023	813	1206	563	724	519	864	1183	1357	640	552	487	243	565	571	580	850	934	807	712	648	1342	1004	1561
ETAE_RS02980	792	558	633	584	981	1050	664	699	1275	1059	1039	1147	1186	1969	847	819	306	531	706	880	372	909	419	732	426	933	1116	1220	766	709	626	1381	1100	1626	467	485	810	265	851	486	966	955	843	464	648	720	1804	1127	1520
ETAE_RS02985	2397	1895	1389	1143	2731	2527	3318	2381	2673	2420	3085	3396	2982	3277	2804	2559	1027	1303	1291	2761	1171	1634	1541	1548	1349	2385	2449	3026	1395	2044	1495	2907	2946	3405	1614	1482	1686	1174	1180	1261	3018	2031	1794	1388	1498	1545	3660	2435	3679
ETAE_RS02990	256	245	209	101	393	236	545	224	522	267	283	248	350	316	264	351	284	276	376	338	15	290	139	130	485	214	193	344	114	270	248	248	504	717	142	210	273	117	84	367	29	208	292	278	193	242	563	426	532
ETAE_RS02995	1033	640	677	628	1037	1546	1055	449	1369	1162	1246	1532	1484	1795	838	993	449	847	637	951	438	920	662	546	1065	1406	1105	1374	1034	688	751	1216	1422	1503	675	761	747	168	543	574	577	1046	1151	452	580	848	1740	1114	1637
ETAE_RS03000	1224	1052	809	1022	1349	1213	1237	972	1386	1308	1609	1548	2372	1542	1020	928	588	637	633	1361	769	1539	1084	1190	1071	785	1114	1485	886	920	882	1309	1423	1683	910	737	751	277	389	844	1287	1462	1445	582	833	811	1713	1149	1795
ETAE_RS03005	902	555	485	652	993	1064	887	666	1147	928	903	1146	1157	1804	1258	739	608	405	469	903	464	914	982	456	783	857	874	1095	555	507	609	806	1123	1131	628	445	388	263	413	187	897	1102	877	497	532	687	1493	1012	1505
ETAE_RS03010	994	813	511	770	891	981	949	859	1082	974	924	1158	1596	1504	1882	918	324	580	700	880	391	1177	812	545	559	746	964	1456	548	612	696	1070	808	971	677	768	576	271	171	375	1377	938	696	503	503	817	1499	693	1178
ETAE_RS03015	1470	1182	1129	1111	1388	2055	1751	1045	1819	1529	1339	1792	2272	2435	1434	1322	824	1092	853	1361	761	1712	1421	1032	1156	1654	1331	1804	702	984	809	1437	1434	2015	1165	1002	944	383	495	631	1214	1518	1156	1060	1042	1264	2395	1317	1957
ETAE_RS03020	1968	1698	1190	1296	2268	1908	2316	1299	2250	2294	2258	2043	2523	2147	4595	1708	1157	1138	1165	1797	976	1361	1096	1059	1041	1862	1573	2872	1125	1527	1290	2194	1774	2744	1129	1212	1255	875	915	1409	1746	2048	1746	1115	1139	1347	3265	1585	3123
ETAE_RS03025	431	292	186	310	612	520	395	439	466	610	581	424	616	338	527	276	147	253	217	384	183	125	166	113	342	314	426	410	381	316	209	506	475	530	267	225	279	327	163	354	517	315	256	334	265	274	668	258	529
ETAE_RS03030	339	90	154	97	168	163	62	36	120	56	79	113	182	132	55	65	14	35	114	132	67	183	84	165	35	37	179	86	109	59	101	95	92	76	40	44	25	83	45	33	26	124	213	82	65	59	130	71	98
ETAE_RS03035	111	44	66	23	18	12	244	32	32	56	15	63	3	62	52	31	10	40	34	182	49	357	1	24	94	64	22	3	33	16	72	32	63	49	16	15	42	37	55	93	320	51	112	34	40	53	48	47	73
ETAE_RS03040	48	17	4	8	31	35	47	0	5	3	6	0	1	3	0	0	0	2	1	0	0	0	7	0	8	12	1	1	8	0	0	0	1	0	0	0	1	1	19	17	4	3	0	0	8	7	0	2	0
ETAE_RS03045	29	28	29	2	0	39	6	16	8	33	19	18	0	3	14	2	0	2	0	36	25	0	0	25	1	0	0	22	0	0	11	15	2	9	1	0	5	0	0	0	0	0	1	0	8	0	10	3	17
ETAE_RS03050	4	0	0	2	3	6	1	0	3	1	10	0	12	0	1	1	1	12	2	0	1	0	1	0	0	1	1	2	0	4	3	2	1	0	2	0	0	1	2	1	0	1	0	0	1	0	1	2	1
ETAE_RS03055	1	1	0	1	0	2	2	0	1	0	0	0	2	0	1	8	0	0	1	2	0	0	1	0	0	0	0	1	0	1	0	6	1	13	1	0	0	0	0	0	3	1	0	0	2	0	0	0	1
ETAE_RS03060	0	3	1	0	0	1	0	0	2	1	1	1	1	2	1	0	0	0	1	1	1	0	1	0	0	0	0	2	0	0	0	0	1	0	0	0	0	0	0	1	0	0	0	1	0	1	0	1	1
ETAE_RS03065	0	2	2	0	2	0	1	1	0	4	0	1	1	1	2	1	0	0	0	1	1	0	1	1	0	0	3	0	0	1	0	1	0	1	2	2	2	0	0	1	0	0	0	0	0	2	2	0	0
ETAE_RS03070	0	0	1	0	0	0	1	0	1	0	0	9	0	1	0	2	0	0	1	1	1	0	0	1	3	0	0	0	1	1	0	0	0	1	0	0	0	1	0	0	1	0	0	0	1	3	0	1	0
ETAE_RS03075	3	1	0	0	0	0	2	2	0	0	1	3	0	0	0	1	0	0	1	1	0	0	1	0	2	0	0	0	1	0	0	0	0	0	0	1	0	0	1	1	1	0	1	0	1	2	1	0	1
ETAE_RS03080	1	0	0	0	0	5	1	0	1	1	0	0	2	0	1	0	0	0	0	0	0	1	0	0	0	0	1	0	0	2	2	0	0	0	0	0	0	0	0	1	0	2	1	0	1	1	2	0	0
ETAE_RS03085	1	0	0	0	0	1	1	0	2	0	0	0	3	2	0	0	0	0	2	0	2	1	1	0	0	0	0	0	0	1	3	0	1	0	1	0	0	1	0	1	0	1	0	0	0	1	2	1	1
ETAE_RS03090	0	1	0	1	1	1	0	0	0	1	0	0	0	0	0	0	0	0	0	0	0	0	0	0	1	0	1	2	0	0	0	0	0	0	0	0	0	0	0	0	0	0	0	0	1	0	2	0	0
ETAE_RS03095	2	0	0	0	1	0	0	0	2	0	1	0	11	0	0	0	0	0	0	0	0	0	0	1	0	0	1	2	0	0	0	0	0	2	0	0	0	0	0	0	1	1	0	1	0	0	3	0	0
ETAE_RS03100	0	0	0	0	0	0	2	0	0	0	0	2	0	0	0	0	0	2	0	1	0	0	0	0	0	0	0	0	0	0	0	0	0	1	0	0	3	0	0	0	1	3	0	0	0	0	0	1	0
ETAE_RS03105	0	0	0	2	0	5	0	1	1	0	1	3	0	1	3	0	0	1	0	0	0	0	0	0	1	0	1	0	0	0	1	3	1	0	0	0	0	0	0	0	0	0	0	0	0	1	0	0	0
ETAE_RS03110	35	9	10	1	0	1	24	0	42	13	1	84	9	32	10	4	2	2	3	1	18	0	1	0	1	23	0	10	0	11	34	44	27	13	20	4	42	3	1	0	13	0	1	22	2	45	38	2	20
ETAE_RS03115	109	42	49	2	70	38	30	0	45	48	25	26	8	2	6	6	26	0	8	10	1	0	138	20	0	3	7	6	18	4	4	11	11	12	22	8	37	1	51	0	1	0	1	9	7	34	18	9	22
ETAE_RS03120	60	21	32	59	111	175	31	95	122	33	21	157	58	503	89	74	17	17	19	55	25	29	21	26	6	68	73	94	21	20	31	65	103	102	20	33	36	17	24	0	12	102	0	2	59	9	123	120	79
ETAE_RS03125	7	6	0	0	1	4	4	1	1	1	3	2	3	0	2	1	1	1	0	0	17	3	0	1	1	3	0	1	4	1	1	1	0	4	7	1	1	1	0	0	2	1	2	0	0	2	5	3	1
ETAE_RS03130	35	19	60	48	30	22	29	28	45	19	26	33	30	54	99	31	4	10	19	76	0	0	4	35	32	42	71	21	2	13	25	34	103	27	25	26	24	0	0	58	42	21	0	19	25	52	58	92	50
ETAE_RS03135	8	30	36	31	9	0	0	13	21	13	88	25	25	9	4	7	1	4	23	1	4	0	2	7	56	32	10	77	92	8	35	12	41	22	28	9	6	28	51	0	128	0	83	42	12	7	15	22	8
ETAE_RS03140	456	344	99	253	341	407	307	272	501	333	331	517	516	217	373	320	84	173	116	334	223	538	502	192	184	836	347	280	291	149	255	366	434	663	171	227	158	164	306	134	430	280	368	263	233	237	551	269	499
ETAE_RS03145	0	0	0	0	0	0	0	0	1	0	0	0	0	0	0	0	0	0	0	0	0	0	0	1	0	0	0	0	0	0	0	1	0	0	0	0	0	0	1	0	0	0	0	0	1	0	1	0	0
ETAE_RS03150	798	648	593	927	801	1112	1343	376	942	930	804	950	1214	1376	731	899	343	477	835	426	725	1172	730	391	416	681	693	1015	553	705	585	1012	869	1301	515	554	679	121	328	471	1576	587	866	699	625	636	1370	797	1436
ETAE_RS03155	426	287	294	293	254	518	644	368	532	533	601	615	553	790	927	495	139	382	226	584	384	688	712	360	388	314	683	455	377	352	402	531	620	679	302	241	366	311	162	233	600	480	897	188	297	361	978	581	732
ETAE_RS03160	775	629	471	523	1014	707	950	553	901	690	1081	700	1191	1009	893	684	595	452	461	913	525	827	725	583	101	823	772	1292	444	565	388	826	1004	1320	493	468	480	167	732	298	1166	914	997	498	438	470	1116	828	1365
ETAE_RS03165	329	238	259	192	258	568	648	308	323	381	188	360	681	654	156	267	63	161	150	288	131	298	218	159	82	294	285	308	142	149	182	232	256	357	167	171	186	38	280	5	58	185	121	128	142	232	383	211	340
ETAE_RS03170	476	333	429	208	578	591	315	205	431	463	368	526	782	335	301	344	228	218	170	592	287	170	274	326	231	562	180	296	312	289	277	352	340	928	206	218	251	63	134	292	94	319	443	155	194	289	531	251	601
ETAE_RS03175	558	413	398	460	776	681	506	520	833	828	755	657	979	1375	648	787	235	341	302	358	246	297	392	178	255	513	450	646	534	406	404	551	641	619	294	281	368	196	154	33	328	546	621	376	269	460	1104	613	948
ETAE_RS03180	2200	1750	1272	1217	3066	2670	2723	1333	2359	2398	2384	2690	3333	3355	3326	2268	1942	1246	1364	1641	1100	2034	1766	1557	1464	2173	2517	2697	1643	1497	1326	2716	2684	3133	1488	1431	1151	737	1432	1583	3208	2081	2366	1292	1467	1943	3134	2252	3330
ETAE_RS03185	99	16	49	20	31	46	85	4	42	24	14	4	42	15	32	20	7	4	5	0	8	25	24	8	18	29	42	11	4	15	10	50	15	18	8	5	3	0	85	32	148	11	23	8	6	15	25	11	13
ETAE_RS03190	15	4	0	0	7	3	4	0	7	16	11	11	3	0	23	0	3	53	0	1	1	0	3	0	2	0	8	3	0	2	2	3	8	6	2	4	8	0	0	5	1	3	2	2	3	5	7	6	6
ETAE_RS03195	0	4	0	0	0	0	1	0	2	0	5	11	0	0	0	1	0	0	0	0	0	16	0	2	0	0	0	1	0	1	2	0	0	0	0	0	0	0	1	2	0	0	1	0	0	0	2	0	1
ETAE_RS03200	1	3	0	0	1	1	1	0	1	0	1	1	1	0	0	0	0	0	0	0	1	0	1	0	1	0	1	0	0	0	0	0	0	2	0	0	0	1	1	0	0	0	1	0	1	0	3	1	0
ETAE_RS03205	96	67	9	65	78	72	48	60	40	66	60	118	35	48	106	54	37	16	44	81	39	64	3	55	34	52	31	26	52	74	101	49	62	53	52	25	78	1	171	261	0	137	136	103	43	54	96	37	76
ETAE_RS03210	22	18	0	53	41	35	8	4	8	12	9	11	4	3	27	3	0	7	29	34	39	0	4	2	3	7	28	0	2	17	12	2	1	9	3	5	4	0	3	33	3	52	1	27	1	5	15	13	6
ETAE_RS03215	344	167	251	179	223	288	274	530	390	234	276	220	337	291	343	284	184	79	367	288	196	214	249	220	239	159	301	324	201	196	112	285	318	371	222	111	247	41	5	142	86	221	257	160	147	220	411	241	405
ETAE_RS03220	222	153	130	199	260	271	257	149	175	204	178	234	373	430	294	180	281	112	163	202	34	206	166	162	267	186	115	227	153	167	149	245	265	214	85	142	125	82	76	98	98	39	249	119	63	128	336	182	295
ETAE_RS03225	497	442	401	253	699	854	332	413	813	526	499	1201	1011	861	578	466	219	297	236	544	252	371	257	419	319	566	423	737	410	377	631	789	858	847	262	435	310	60	95	298	423	365	304	335	321	432	1038	576	942
ETAE_RS03230	371	143	150	100	148	660	270	166	338	343	303	228	386	260	566	235	112	76	236	318	290	96	296	137	135	268	184	370	110	141	173	277	210	240	99	84	181	172	38	96	220	253	114	151	113	241	380	221	324
ETAE_RS03235	80	46	44	36	83	59	131	18	54	52	11	56	55	37	30	78	4	4	10	0	65	41	30	12	72	34	59	41	5	16	45	43	42	48	13	13	13	24	5	59	342	47	242	13	19	28	66	33	59
ETAE_RS03240	20	6	7	13	9	114	6	11	31	22	14	6	8	3	1	9	10	0	9	0	23	27	46	32	1	1	0	20	31	32	5	11	4	9	35	4	7	1	4	0	0	0	0	16	8	2	11	7	6
ETAE_RS03245	489	394	348	342	566	829	498	267	472	302	580	675	862	504	315	404	206	422	244	259	388	557	389	299	106	478	420	456	506	326	379	324	594	562	326	270	349	109	350	441	644	436	543	245	418	387	576	383	654
ETAE_RS03250	443	273	334	333	471	512	417	231	331	333	414	288	434	305	290	419	110	185	164	381	166	505	224	253	250	281	246	447	103	181	265	258	345	452	156	217	165	317	215	150	316	151	340	78	149	140	403	272	299
ETAE_RS03255	610	553	289	476	430	468	291	407	493	443	804	563	701	742	461	417	385	259	299	271	156	402	98	396	366	198	403	448	375	284	327	650	409	444	269	335	377	123	268	152	402	274	1293	243	251	299	525	371	519
ETAE_RS03260	179	103	182	375	172	69	365	81	166	251	75	167	202	156	161	86	50	92	193	75	19	0	83	60	82	116	316	301	204	224	61	182	259	394	139	97	133	44	100	34	0	316	182	75	84	112	269	150	385
ETAE_RS03265	282	223	183	180	259	255	155	123	128	177	328	304	315	145	236	146	205	138	90	216	181	4	55	171	164	310	183	353	232	109	103	252	221	285	101	133	88	47	49	3	332	137	323	175	102	152	255	196	254
ETAE_RS03270	298	266	151	211	652	370	511	274	405	337	269	674	560	532	256	285	155	41	174	100	77	515	128	325	191	547	337	389	244	219	262	535	428	465	195	223	205	44	261	366	580	349	263	321	159	350	427	403	533
ETAE_RS03275	141	27	30	64	16	78	313	47	74	104	579	49	168	33	163	78	10	25	28	21	45	30	80	179	4	112	62	81	36	108	17	36	100	110	42	34	26	0	0	0	0	18	56	21	77	70	82	97	125
ETAE_RS03280	611	311	118	216	553	673	644	506	458	581	572	610	577	621	647	412	242	211	374	498	309	746	507	440	197	399	404	564	204	217	272	433	525	548	222	289	313	63	342	258	440	542	215	214	202	284	709	418	811
ETAE_RS03285	973	822	595	948	761	1085	548	366	1245	834	956	1041	1179	1284	1708	763	330	646	429	791	432	820	513	501	479	668	840	1270	626	710	861	849	1060	1249	670	757	480	435	460	369	1141	814	1006	571	574	862	1329	922	1220
ETAE_RS03290	1707	1045	1031	793	1777	1928	1888	1289	1862	1389	1545	2317	1875	1718	1790	1799	749	968	1034	1615	981	850	727	1236	839	1032	1323	2532	884	962	1067	1789	1665	1932	1018	891	950	444	594	920	1507	1047	1236	775	878	1132	2716	1514	2231
ETAE_RS03295	1495	989	874	889	1718	1397	1094	783	1802	1730	1500	1683	2252	1919	1937	1348	951	671	735	873	605	1356	808	1096	567	1087	1377	1911	1024	1035	778	1602	1824	2318	851	784	1152	454	619	549	2541	955	1189	946	980	1000	2133	1575	2177
ETAE_RS03300	1104	717	625	814	843	1200	1266	719	937	1135	1251	1085	1506	785	951	695	637	662	461	1268	519	1439	146	783	683	695	827	1170	866	709	992	704	1074	1278	656	838	562	400	548	275	1371	945	566	631	506	803	1257	753	1247
ETAE_RS03305	390	302	231	323	228	241	226	361	446	525	560	225	793	461	369	725	311	165	241	178	94	301	183	377	129	387	336	530	177	268	296	460	349	490	199	162	212	267	359	246	227	244	310	368	263	300	449	225	412
ETAE_RS03310	664	499	590	535	683	713	697	613	987	635	712	861	788	1013	698	457	222	184	333	574	412	619	581	472	352	734	482	652	492	475	457	680	744	777	399	220	357	170	352	156	807	416	613	457	417	725	865	500	820
ETAE_RS03315	0	0	0	0	0	0	4	0	0	0	0	1	1	0	0	0	0	0	0	1	0	2	0	0	0	0	0	0	1	1	0	0	0	0	1	2	0	0	0	0	0	0	0	0	0	0	0	0	0
ETAE_RS03320	245	146	141	124	253	273	255	242	271	166	111	148	193	158	143	78	60	32	83	421	98	64	41	105	82	132	53	131	51	20	111	124	192	94	129	71	68	70	85	107	121	100	43	80	41	90	139	109	208
ETAE_RS03325	1032	409	303	519	722	514	584	454	722	497	656	2712	3351	536	662	335	209	219	186	696	582	332	675	515	248	410	649	701	623	593	267	564	645	1048	244	281	455	308	540	123	714	313	466	322	372	427	1010	551	754
ETAE_RS03330	4	5	0	1	0	6	0	0	0	0	0	0	0	1	1	0	0	0	0	0	0	0	0	0	0	2	0	0	0	0	0	0	0	0	0	0	0	0	0	0	0	0	0	0	0	0	1	0	0
ETAE_RS03335	769	457	411	463	495	923	867	594	717	639	1045	694	1021	556	592	789	395	448	260	499	302	549	770	529	257	615	362	835	360	538	366	496	660	829	513	492	391	162	470	480	432	551	582	281	434	433	905	565	919
ETAE_RS03340	65	39	31	84	3	77	59	47	16	86	24	34	44	1	40	22	37	34	27	154	35	130	30	4	5	13	42	53	26	25	117	35	129	28	21	31	56	19	119	57	29	49	108	40	23	45	74	101	50
ETAE_RS03345	839	622	367	644	644	1054	991	545	1065	821	907	950	1017	1269	1275	1011	474	726	547	851	308	498	622	578	758	1013	1229	811	578	891	886	1208	1134	1533	673	682	427	350	415	491	985	947	1290	385	424	710	1337	966	1411
ETAE_RS03350	1805	879	662	946	2190	1538	1216	1171	1257	1622	1640	1346	2241	1514	1536	1037	755	685	895	1364	611	1116	1267	960	638	1063	1349	1638	1209	953	985	1375	1449	1649	593	936	861	651	748	555	933	1039	1836	979	628	1083	1939	1300	1868
ETAE_RS03355	1610	840	962	996	1821	2360	2299	1106	1769	1549	2148	2472	3578	2055	1453	1118	922	899	862	1683	602	1129	1153	1013	1017	1476	1476	1596	1250	879	1369	1698	1673	2034	1158	857	956	417	425	573	1304	1110	954	582	865	1003	2272	1434	2070
ETAE_RS03360	559	413	236	472	317	879	870	715	686	669	626	1045	820	746	679	857	238	246	374	383	200	614	358	258	236	787	706	942	467	574	324	821	800	1071	400	285	498	118	405	170	1365	706	841	374	281	351	1130	663	1030
ETAE_RS03365	511	242	452	270	352	597	293	556	537	602	716	617	1354	623	523	393	313	286	406	449	382	572	265	338	284	665	384	653	405	393	314	401	571	802	329	341	295	288	680	67	499	435	551	304	289	407	549	479	742
ETAE_RS03370	221	159	109	131	301	256	298	161	255	187	279	567	311	266	566	226	180	132	124	328	22	319	77	217	181	191	211	253	148	202	158	282	255	327	136	89	168	94	267	72	196	217	528	72	192	190	342	211	444
ETAE_RS03375	1065	656	649	604	915	1347	836	870	1362	1368	1928	1441	1128	1322	1776	1343	440	496	514	1049	546	1228	571	548	455	922	890	1671	763	730	681	1512	1710	1421	499	616	770	428	458	637	849	876	829	588	573	821	1674	1398	1650
ETAE_RS03380	1	0	0	0	0	0	0	0	0	0	0	0	0	1	0	0	2	0	1	0	0	0	0	0	1	0	1	0	0	0	0	1	0	0	1	0	0	0	0	0	0	1	0	0	2	0	1	0	0
ETAE_RS03385	0	0	0	1	0	0	0	0	0	0	0	0	0	0	0	2	0	0	0	0	0	1	0	1	0	1	0	1	0	1	0	1	0	1	0	0	0	0	0	0	0	0	0	0	0	1	0	0	0
ETAE_RS03390	273	316	184	145	209	313	375	803	563	586	197	174	628	1289	279	666	120	156	210	43	186	139	120	98	358	555	164	371	280	159	85	583	685	625	161	147	305	159	255	39	269	403	453	149	210	220	750	420	543
ETAE_RS03395	105	42	73	87	138	155	243	60	370	330	168	160	235	440	183	213	38	33	72	122	155	47	181	35	38	81	191	311	160	152	110	187	280	235	108	26	88	41	13	44	157	176	127	68	59	85	295	241	343
ETAE_RS03400	277	243	130	234	276	391	547	156	474	240	255	207	305	799	324	451	274	211	278	287	100	97	132	151	321	152	293	365	103	185	202	317	432	399	138	278	229	97	152	77	73	257	306	252	185	259	583	447	427
ETAE_RS03405	21	12	0	2	0	40	4	0	62	2	9	86	16	4	12	38	1	4	5	0	28	0	0	0	0	0	18	19	8	6	6	24	17	29	2	38	2	0	0	0	0	0	0	12	1	7	36	32	37
ETAE_RS03410	111	27	11	18	129	78	12	16	71	52	170	52	11	124	101	97	1	77	71	43	22	135	5	13	10	36	104	210	0	10	103	53	30	59	29	45	36	19	39	1	33	71	114	9	38	18	162	85	62
ETAE_RS03415	889	519	579	458	1029	575	974	539	647	598	691	1268	934	633	559	603	167	354	334	724	453	766	602	720	330	454	592	802	430	681	412	832	898	741	439	352	403	276	140	266	553	662	618	250	475	575	1136	770	901
ETAE_RS03425	87	15	36	41	78	19	10	27	103	44	24	76	38	25	68	251	30	11	21	28	23	5	67	59	8	97	6	89	44	31	11	83	96	135	29	21	11	1	1	1	3	103	36	80	58	37	109	47	69
ETAE_RS03430	716	437	373	311	638	491	738	300	642	611	496	1028	888	1032	569	410	439	574	356	493	295	398	444	281	419	501	551	613	266	266	308	543	685	675	399	319	333	322	331	175	603	582	388	352	358	350	809	547	939
ETAE_RS03435	1482	718	933	1372	1410	1520	1357	927	1970	1336	1918	1527	1807	1582	1507	1023	665	851	620	1277	780	1138	883	1049	963	1295	1274	1341	1040	892	844	1289	1290	1535	918	944	684	692	609	692	1509	871	1186	894	876	1383	1879	934	1735
ETAE_RS03455	908	886	486	603	1404	1181	1354	620	1072	981	979	1654	1101	777	694	752	189	550	318	821	631	568	455	535	620	1223	955	1269	608	649	402	781	726	833	324	545	489	299	625	347	1367	725	658	557	448	593	1058	613	887
ETAE_RS03460	438	280	235	404	602	454	444	322	346	344	287	558	1552	627	534	326	188	165	231	456	76	403	73	269	184	319	321	279	344	271	236	293	452	499	247	183	223	56	139	408	204	244	332	214	297	222	613	393	638
ETAE_RS03465	42	83	15	18	68	33	32	10	78	56	35	57	120	16	11	18	10	8	58	33	39	36	40	16	3	12	11	184	44	11	34	94	29	55	8	8	22	2	0	0	1	73	27	0	17	20	72	84	101
ETAE_RS03470	396	225	189	132	470	369	390	215	374	309	384	486	334	207	756	351	165	230	231	404	120	324	110	286	164	289	329	386	438	267	137	400	441	296	234	147	269	73	552	192	516	266	764	122	138	170	831	344	476
ETAE_RS03475	356	184	200	195	432	251	310	150	628	347	259	147	344	345	240	404	81	124	661	234	172	335	199	163	224	403	274	338	174	189	212	444	321	466	162	127	153	171	64	168	394	331	315	118	193	309	580	390	548
ETAE_RS03480	636	431	246	403	648	982	721	482	652	595	746	812	1167	795	635	491	299	379	347	790	258	461	543	370	440	711	401	753	478	293	429	489	775	837	391	383	414	307	238	285	1020	455	665	263	463	489	762	556	842
ETAE_RS03485	683	327	381	591	838	960	849	434	680	622	586	625	683	426	445	716	156	435	381	470	346	351	377	454	365	390	417	933	326	244	360	489	526	849	275	508	489	354	208	381	585	852	524	245	367	407	590	498	972
ETAE_RS03490	192	101	144	129	662	209	277	124	354	456	151	285	294	333	136	242	287	38	104	42	112	14	118	107	166	190	214	283	66	205	143	446	308	424	168	95	162	93	22	44	440	109	58	63	91	310	387	293	445
ETAE_RS03495	653	555	442	505	576	889	578	263	800	596	728	1447	729	652	1112	392	646	244	560	322	207	237	412	240	391	491	620	805	299	340	331	530	882	746	372	235	356	67	223	210	672	586	533	317	260	364	979	702	772
ETAE_RS03500	320	181	171	138	228	297	294	190	175	182	246	196	443	256	355	125	170	284	441	324	151	132	198	202	213	99	184	191	174	144	64	162	253	155	138	135	148	39	127	158	572	149	167	113	103	188	319	282	180
ETAE_RS03505	263	117	263	181	241	290	416	178	369	260	231	395	318	213	479	226	121	265	127	135	121	59	8	310	142	175	318	408	181	196	218	111	260	319	166	121	164	140	1	160	218	146	112	201	106	126	327	205	465
ETAE_RS03510	158	164	96	84	331	94	319	94	161	135	148	113	251	328	58	129	42	79	103	107	10	114	159	83	33	52	176	155	240	87	162	135	116	191	156	76	76	3	37	47	132	65	240	71	126	153	244	114	184
ETAE_RS03515	513	396	227	251	387	452	767	186	524	502	392	608	554	693	269	415	288	215	217	519	348	140	349	314	210	399	359	472	381	304	222	464	539	410	257	193	353	218	237	255	230	294	566	321	363	240	681	328	574
ETAE_RS03520	200	168	85	151	186	188	75	109	148	189	104	170	39	104	208	104	80	65	74	30	93	208	44	52	33	249	118	177	172	140	158	143	108	196	67	62	120	52	24	20	76	160	67	16	75	53	147	89	186
ETAE_RS03525	370	267	139	246	280	309	378	303	389	149	343	466	470	205	402	404	135	215	75	206	131	145	100	201	180	268	468	291	90	195	62	299	297	381	172	278	147	59	197	207	50	174	175	142	202	135	422	316	477
ETAE_RS03530	1381	1045	502	841	1258	1566	1246	634	1652	1235	1377	1971	2177	1585	1034	986	869	782	933	1406	845	1063	345	734	552	1310	1125	1506	660	801	871	992	1111	1324	1026	819	716	390	591	404	1307	711	1021	641	651	1035	1974	1132	1715
ETAE_RS03535	300	123	151	181	263	534	243	164	367	194	478	316	596	424	183	257	63	76	395	430	131	339	110	155	205	205	249	230	141	113	123	274	230	203	159	117	174	69	84	65	79	239	111	92	109	159	287	174	356
ETAE_RS03540	12	0	16	33	11	0	0	11	1	2	19	127	9	13	40	11	0	6	19	71	21	0	1	11	0	21	19	45	1	23	36	10	90	41	18	0	15	0	0	0	0	21	2	1	26	12	30	63	33
ETAE_RS03545	22	35	13	9	33	73	111	16	85	68	21	88	40	19	30	71	1	8	4	64	3	0	4	3	1	16	67	33	11	27	0	30	40	80	16	14	6	0	6	0	1	21	73	2	9	18	49	40	61
ETAE_RS03550	43	13	24	22	26	139	171	34	95	193	30	56	46	24	64	34	7	5	7	0	18	28	517	80	1	27	140	110	21	14	8	66	129	32	14	8	20	26	26	11	2	143	11	36	18	21	49	81	72
ETAE_RS03555	18	20	0	0	136	0	50	7	14	72	36	41	28	84	13	12	5	10	23	124	0	0	1	13	2	0	38	33	1	38	17	10	16	66	24	4	33	0	0	0	1	4	10	16	1	70	15	8	39
ETAE_RS03560	2	0	0	0	1	0	0	0	0	0	0	1	1	0	0	0	0	1	0	1	0	0	0	0	2	0	0	0	0	1	1	0	0	1	0	0	0	0	0	0	1	0	1	0	0	2	0	0	1
ETAE_RS03565	0	0	0	0	0	0	1	0	0	0	0	0	2	0	0	0	0	0	0	0	0	0	0	0	0	0	0	1	0	0	0	0	0	0	0	0	1	0	0	0	0	0	0	1	0	1	0	0	0
ETAE_RS03570	16	1	4	3	0	35	2	0	4	7	97	8	0	29	19	13	5	0	419	130	0	0	0	0	1	37	28	0	0	15	1	25	0	1	0	1	8	2	1	0	0	0	25	0	6	4	28	4	13
ETAE_RS03575	2	0	0	0	0	0	0	1	4	10	2	2	13	25	34	1	8	0	1	3	0	0	0	0	0	0	1	13	0	4	0	0	14	2	0	0	0	0	0	0	0	0	0	0	2	2	12	14	1
ETAE_RS03580	9	19	10	15	10	7	14	11	14	4	9	0	9	22	27	10	5	5	16	10	15	11	5	17	11	8	2	5	17	21	25	21	28	5	8	0	19	11	9	18	14	13	8	8	32	22	20	9	23
ETAE_RS03585	33	12	3	3	54	45	11	5	1	12	14	37	32	0	3	1	4	18	4	0	0	0	0	17	0	3	1	11	6	9	6	1	2	15	2	7	32	0	0	0	0	1	0	0	0	0	3	11	4
ETAE_RS03590	0	0	0	0	0	1	2	1	1	0	2	23	0	1	0	0	0	1	2	1	14	0	0	1	0	0	0	0	11	6	0	6	1	0	0	6	0	1	0	0	1	1	1	38	2	8	0	2	0
ETAE_RS03595	1	1	0	2	1	0	1	0	0	0	0	3	2	0	1	0	0	0	0	0	14	0	0	0	2	0	0	0	1	0	0	1	0	1	0	1	0	0	0	1	1	1	0	0	0	0	0	0	1
ETAE_RS03600	3	1	0	2	1	1	3	1	2	1	7	5	2	3	1	0	0	1	0	2	0	0	3	8	2	0	0	0	1	3	1	3	2	0	0	1	1	2	1	1	1	5	0	0	2	6	2	0	5
ETAE_RS03605	33	1	6	0	103	28	0	3	2	3	0	4	12	2	2	0	2	6	2	0	23	0	2	3	15	32	4	20	2	0	18	0	1	0	2	4	2	0	15	5	5	0	106	1	1	2	3	3	0
ETAE_RS03610	9	8	5	7	16	1	14	3	17	3	5	0	17	1	4	2	3	1	0	2	1	0	0	7	0	0	33	14	0	0	0	4	1	9	0	6	0	0	0	0	0	2	0	0	0	4	2	9	2
ETAE_RS03615	0	0	0	0	0	2	0	0	0	0	1	0	1	0	0	0	0	0	0	0	0	0	0	1	0	0	0	1	0	0	0	0	0	1	0	0	0	0	1	0	0	0	0	0	0	0	0	0	0
ETAE_RS03620	0	0	0	0	0	0	0	0	0	0	0	0	2	1	0	0	2	0	0	0	0	0	0	0	0	0	0	0	0	0	0	0	0	0	0	0	0	0	0	0	0	0	0	0	0	0	0	0	0
ETAE_RS03625	0	1	0	0	0	0	0	0	1	0	0	1	0	0	0	1	1	0	1	0	0	0	0	1	0	1	0	0	0	0	0	2	0	0	0	0	0	0	0	0	0	0	0	0	1	1	1	0	2
ETAE_RS03630	87	82	72	92	149	91	172	49	45	91	16	74	72	36	43	84	64	65	21	233	19	36	5	109	49	182	53	101	33	23	70	88	92	28	60	56	41	0	0	69	6	57	68	27	9	45	72	96	38
ETAE_RS03635	4	1	2	1	2	0	1	2	4	1	3	8	3	5	0	1	2	2	4	3	1	2	2	4	1	1	1	2	1	1	2	3	2	6	0	2	4	0	0	0	1	1	0	0	2	2	2	0	13
ETAE_RS03640	2	15	0	15	1	4	0	0	10	10	0	1	5	0	1	3	0	2	0	0	0	0	0	1	0	1	0	0	6	6	0	9	4	1	0	0	0	0	0	0	1	1	0	1	1	0	0	3	1
ETAE_RS03645	100	24	0	50	87	69	98	116	16	55	49	16	62	28	143	21	1	6	42	1	21	24	9	17	43	38	9	20	15	3	42	35	39	16	22	30	37	1	29	0	0	37	54	6	26	24	63	45	37
ETAE_RS03650	2348	1287	1077	1130	1702	2220	2143	1586	1456	2030	2648	1733	2818	2301	1652	1822	775	1060	1360	1124	792	2071	1228	1633	1578	1430	1406	2064	1682	2290	1430	2100	2725	3291	1332	1478	1278	691	1025	1115	2443	1719	1782	1103	1719	1871	3407	2006	3657
ETAE_RS03655	1333	702	610	638	1088	1090	1631	649	1001	920	1014	1357	1226	1263	1210	868	545	513	642	888	613	796	417	787	471	706	729	1353	753	1064	787	935	1575	2067	759	478	639	476	285	513	1151	1094	1174	527	826	867	1853	1093	1758
ETAE_RS03660	2892	1198	820	1520	2327	2206	2434	1214	1784	1503	2307	2203	2692	2171	1998	2001	1297	1408	949	2542	955	1035	1438	1052	1138	1149	1220	1655	1047	1672	1285	1775	2547	2393	1175	1111	1341	691	1488	1084	1765	1370	1872	1234	1471	1882	3244	1840	2730
ETAE_RS03665	1222	911	727	905	1446	1215	1165	783	1216	1232	1340	1390	2168	1603	1293	1116	641	497	548	1426	503	1415	856	640	382	962	766	1372	962	784	738	1232	1107	1520	659	840	578	593	734	582	1551	931	660	1361	642	693	1752	1050	1563
ETAE_RS03670	43	12	17	7	17	10	0	6	14	0	13	1	10	6	635	34	2	3	10	0	24	58	116	59	1	1	14	1	7	8	1	8	10	21	12	2	12	0	0	0	12	3	1	32	16	16	26	7	21
ETAE_RS03675	363	330	284	231	428	464	630	416	648	390	509	456	508	593	278	283	147	153	288	400	301	295	168	216	222	265	315	691	275	292	384	408	283	503	292	118	288	100	398	201	435	201	194	291	175	383	639	273	668
ETAE_RS03680	343	362	122	195	177	391	403	135	233	281	283	220	313	761	506	248	195	247	166	367	48	172	111	447	44	122	261	253	188	175	247	269	201	241	184	147	110	180	77	257	19	81	254	71	220	186	350	220	212
ETAE_RS03685	205	205	137	71	241	319	318	418	450	242	341	277	205	464	240	150	110	106	1490	8	101	168	291	104	232	249	344	181	170	143	228	265	306	318	103	180	168	53	73	193	549	111	165	107	112	212	288	223	352
ETAE_RS03690	356	142	305	145	315	545	257	234	412	329	422	301	491	258	350	184	84	276	236	81	133	258	195	207	194	260	235	401	84	156	198	338	337	336	291	255	133	130	150	173	267	62	267	199	232	194	519	242	374
ETAE_RS03695	268	131	90	98	518	271	234	243	239	160	219	190	284	308	255	125	229	977	120	203	142	257	213	224	113	127	72	222	85	128	86	331	142	189	372	135	142	143	176	75	300	54	77	77	40	110	298	168	276
ETAE_RS03700	997	746	988	1180	1274	1428	1613	714	1413	1227	1141	1534	1787	1586	1820	791	1374	749	949	802	571	983	865	1018	885	1084	564	1032	823	984	586	1183	1037	1423	921	794	869	317	683	832	1880	794	990	721	694	945	1492	891	1457
ETAE_RS03705	47	38	47	19	66	50	24	59	197	62	86	7	70	167	42	48	10	111	34	152	45	41	0	7	14	26	17	21	0	33	66	160	58	63	33	32	27	1	15	1	238	20	0	33	57	15	87	53	73
ETAE_RS03710	916	895	745	552	985	1606	835	637	1232	1038	1110	1076	1195	916	938	1317	417	550	556	1102	507	839	1018	760	724	745	879	1306	450	604	635	1072	1122	1009	515	663	718	470	496	185	853	838	763	604	587	526	1499	844	1178
ETAE_RS03715	238	115	130	151	160	196	214	157	332	362	167	149	257	75	72	80	25	41	44	258	118	167	226	156	164	182	157	137	94	74	112	146	103	113	54	41	49	0	92	62	216	157	287	42	64	130	163	124	173
ETAE_RS03720	932	618	734	771	552	1037	1082	558	1059	991	1040	1178	1505	1323	1852	789	450	577	664	756	522	731	750	646	808	1084	1048	1087	500	509	635	911	1132	1170	602	517	728	547	469	568	1228	629	1124	609	658	659	1433	978	1372
ETAE_RS03725	223	99	110	69	220	176	121	198	257	163	255	163	359	221	293	181	154	205	123	156	151	112	127	164	238	153	228	196	123	133	85	145	285	313	111	117	247	132	106	2	749	111	124	152	174	128	351	202	283
ETAE_RS03730	0	0	3	16	0	0	0	12	1	2	13	0	0	0	0	0	0	0	3	0	0	0	0	0	0	0	0	8	0	0	6	0	0	2	0	0	2	0	0	0	0	1	0	10	0	0	0	0	1
ETAE_RS03735	1654	1320	1091	878	1458	2228	1531	1474	2078	1612	2095	2047	2142	2357	1998	2267	539	1086	1318	1728	615	1826	1384	1386	1359	1647	1382	1889	1193	1146	1589	1663	2141	2501	817	1001	1406	482	536	795	796	1173	1367	904	1048	1266	2778	1573	2871
ETAE_RS03740	2186	2095	1491	1652	1599	1797	2361	823	1168	1186	1122	978	958	624	646	1117	322	465	374	2089	1339	2771	952	1054	1215	835	931	1322	489	669	524	689	904	754	359	399	502	717	788	722	640	843	1104	389	530	747	871	569	757
ETAE_RS03745	669	402	468	626	827	621	929	443	728	757	781	1014	692	1092	925	747	567	292	349	477	300	488	530	404	611	374	674	1009	325	530	423	680	796	1129	394	432	421	147	242	317	593	383	864	402	475	637	1312	698	1032
ETAE_RS03750	118	52	88	39	188	1	173	90	188	63	68	183	145	92	135	69	63	386	36	84	39	47	58	151	229	119	61	95	18	95	58	160	131	193	68	31	42	18	41	143	1	126	130	73	138	70	218	233	164
ETAE_RS03755	189	143	86	143	435	268	172	99	143	147	215	180	176	237	227	313	52	40	194	88	111	89	12	126	305	157	181	268	219	105	158	199	199	149	144	92	106	94	176	280	173	320	387	65	179	152	222	134	215
ETAE_RS03760	0	0	1	0	0	0	1	0	0	0	0	0	2	2	1	2	1	0	1	0	0	0	0	0	0	7	0	1	0	0	1	0	1	0	0	2	0	0	1	0	0	0	1	1	0	0	0	1	1
ETAE_RS03765	136	31	25	29	14	69	135	8	52	22	58	35	130	71	21	15	18	45	30	4	5	142	39	56	80	61	19	24	26	22	30	70	18	21	36	17	41	13	113	136	5	8	12	21	30	42	93	22	39
ETAE_RS03770	1	0	0	0	0	0	0	0	0	0	1	0	0	0	0	0	1	0	0	0	0	0	0	0	0	1	0	0	0	1	0	0	0	0	0	0	0	0	0	1	0	0	0	0	0	0	0	0	0
ETAE_RS03775	623	457	424	324	521	662	706	266	582	521	421	674	789	531	720	587	171	296	320	519	321	997	399	513	280	525	640	848	365	424	503	639	570	492	427	408	448	223	322	326	750	447	616	465	296	697	769	580	664
ETAE_RS03780	728	578	417	573	773	980	615	309	849	891	923	1307	956	1145	586	529	323	400	394	199	486	665	560	316	707	627	425	869	655	368	415	672	798	957	444	374	362	270	359	174	1033	695	484	385	418	572	932	709	898
ETAE_RS03785	56	3	5	10	6	2	6	3	4	7	8	0	4	4	11	12	0	5	8	33	0	16	5	23	10	8	3	0	2	2	10	9	6	17	6	5	7	0	4	9	83	5	29	0	3	6	12	6	16
ETAE_RS03790	1062	707	712	966	1342	1319	1100	1105	1371	1183	1243	1861	1535	892	1147	1354	415	806	618	834	699	904	766	950	1059	969	893	1378	857	823	994	1157	1461	1436	842	825	797	694	427	537	1317	921	1008	631	876	1216	1787	1115	1754
ETAE_RS03795	1188	752	705	813	1226	1436	1180	796	1244	1042	1582	1693	1773	1067	970	1164	647	774	657	971	577	1083	1030	854	637	775	785	1061	980	609	840	1160	1145	1322	862	738	731	143	336	697	1393	910	723	658	744	793	1653	923	1597
ETAE_RS03800	1583	1069	807	1207	1479	1734	1754	976	1697	1206	1263	2282	2120	1537	1851	1219	1042	868	916	927	512	1255	1382	1132	1187	1468	968	1646	1269	877	1043	1479	1522	1728	1133	868	1054	700	590	1400	1233	1037	982	992	805	1085	2105	1516	1986
ETAE_RS03805	520	493	455	296	681	811	505	865	572	665	934	752	655	862	740	510	436	297	646	800	293	459	569	361	371	484	396	751	451	529	568	666	821	798	363	235	563	197	364	412	736	310	475	313	366	374	1037	606	944
ETAE_RS03810	551	496	353	283	497	757	625	420	543	665	568	702	663	711	312	469	203	360	357	520	386	261	547	330	136	598	549	885	307	457	334	947	815	898	356	278	287	72	247	492	794	709	530	267	421	453	907	637	971
ETAE_RS03815	927	766	630	555	699	997	1539	738	1525	1192	914	876	1291	990	1009	1070	639	948	557	1038	318	596	558	782	665	946	1027	1504	493	641	724	1072	1367	1312	715	658	594	241	526	398	532	754	1056	398	668	662	1304	1197	1547
ETAE_RS03820	245	166	139	116	219	242	134	359	538	437	283	397	365	216	446	405	133	142	137	287	73	155	223	257	113	422	627	209	99	173	203	413	582	615	208	103	146	276	243	66	92	254	515	134	204	187	585	567	576
ETAE_RS03825	489	229	304	354	344	463	542	253	303	298	387	368	425	773	331	191	192	176	225	587	216	306	81	149	189	268	309	747	253	132	191	370	482	506	213	166	242	209	497	158	125	237	561	219	207	254	560	352	441
ETAE_RS03830	333	353	226	225	492	362	339	240	330	277	324	563	660	431	391	198	243	120	190	416	102	653	97	261	159	399	163	489	98	136	220	456	298	368	269	193	242	58	95	120	69	249	548	102	184	175	439	164	457
ETAE_RS03835	875	744	357	759	989	1031	1085	773	834	776	807	784	1124	1075	1174	1144	470	675	765	381	453	680	977	666	424	1224	931	1166	637	755	712	883	1243	1229	671	409	612	402	334	706	1776	990	537	607	612	638	1381	1162	1515
ETAE_RS03840	309	205	298	279	537	451	163	400	366	464	507	506	826	452	469	426	296	1217	462	452	209	156	138	305	371	314	139	458	302	139	330	354	503	565	288	396	303	48	356	180	437	196	199	364	161	383	489	381	612
ETAE_RS03845	634	476	437	570	812	581	1105	625	834	669	787	614	782	925	623	481	394	362	727	743	270	688	386	800	623	634	765	1177	491	416	511	684	985	802	407	372	390	262	197	352	248	583	473	299	355	319	1261	800	982
ETAE_RS03850	833	694	663	858	901	769	880	836	1082	864	767	978	802	1128	961	672	363	335	508	1044	466	827	1170	371	642	776	662	1049	485	734	545	872	975	901	657	489	497	124	248	318	1232	485	495	539	563	702	1526	746	1252
ETAE_RS03855	827	678	606	826	872	1055	954	786	1009	996	1000	1614	1321	1087	898	1334	675	549	637	602	301	594	703	552	377	937	1011	981	699	594	709	1011	1070	1112	552	441	499	235	269	331	513	832	557	526	584	826	1441	891	1574
ETAE_RS03865	562	341	436	218	489	549	345	213	432	346	536	518	722	516	430	233	131	297	202	411	139	275	338	218	222	323	213	263	327	268	164	299	269	320	280	213	264	178	140	305	38	189	362	271	158	310	432	285	448
ETAE_RS03870	40	12	4	4	9	15	8	5	6	5	13	13	38	3	9	6	20	5	11	11	7	9	8	2	1	11	2	4	0	0	2	5	0	3	5	9	5	0	1	0	1	1	0	2	6	8	7	6	5
ETAE_RS03880	311	212	126	168	230	505	249	216	222	234	453	215	303	297	322	252	167	225	196	478	22	188	61	64	62	101	95	237	177	87	94	277	208	350	177	322	115	3	99	6	122	46	82	156	158	138	352	179	309
ETAE_RS03885	0	0	0	0	0	0	0	0	0	0	0	0	0	0	0	0	0	0	0	0	0	0	0	0	0	0	1	0	0	0	0	0	0	0	0	0	0	0	0	0	0	0	0	0	0	0	0	0	0
ETAE_RS03890	0	0	0	0	0	0	0	0	0	0	0	0	0	0	0	0	0	0	0	0	0	0	0	0	0	0	0	0	0	0	0	0	0	0	0	0	0	0	0	0	0	0	0	0	0	0	0	0	0
ETAE_RS03895	822	433	363	553	634	757	1002	604	610	558	1231	589	1373	690	849	386	400	447	597	1150	352	779	510	350	360	887	580	472	619	299	521	679	667	536	439	341	609	84	421	108	407	439	791	200	392	562	1137	677	912
ETAE_RS03905	45	47	16	29	162	30	27	20	18	16	5	11	5	3	3	4	5	9	15	1	1	0	31	0	0	7	0	24	61	16	9	41	18	28	10	8	25	2	0	71	0	15	1	1	9	4	33	2	29
ETAE_RS03910	42	17	9	0	61	21	14	6	9	18	21	1	41	11	8	26	1	12	19	64	48	69	0	27	24	23	10	19	16	38	55	47	14	34	3	18	30	0	32	12	443	6	20	4	27	18	53	10	33
ETAE_RS03915	657	440	363	440	616	575	717	198	846	501	571	609	755	572	662	395	387	530	965	731	203	470	360	372	259	460	496	420	553	399	468	466	624	733	340	405	426	102	240	290	617	261	533	478	275	432	900	480	844
ETAE_RS03920	92	24	94	21	128	68	65	71	53	52	122	103	133	48	32	17	64	35	35	73	56	38	97	100	5	8	80	68	16	53	51	69	50	84	56	27	37	16	0	1	0	6	119	43	41	71	81	53	83
ETAE_RS03925	2915	2355	2216	2009	2224	3065	3042	2118	3430	3768	3215	3872	4513	3338	4365	2901	1845	1901	1893	3051	1784	2497	1848	1990	1965	2761	3044	3722	2521	1790	2382	3347	3765	4416	2205	1948	2188	1207	1528	1791	4177	2661	3668	1932	1654	2278	5207	3148	4967
ETAE_RS03930	1417	736	1135	681	1322	1712	1645	838	1457	1201	1413	1420	2317	1343	1054	1252	870	810	1689	1573	537	947	942	744	1118	1058	492	1238	823	834	907	1511	1080	1368	807	779	778	428	593	972	598	968	1213	687	660	777	1758	1019	1484
ETAE_RS03935	524	299	382	387	612	468	460	577	611	551	346	984	569	526	424	335	234	321	340	243	485	317	205	620	298	541	446	367	333	529	318	535	753	503	279	226	319	218	158	54	1489	364	450	394	314	440	726	734	579
ETAE_RS03940	461	383	376	270	300	519	597	347	506	386	413	425	559	332	514	399	352	258	233	782	456	210	385	238	534	341	484	441	443	332	237	490	499	615	192	243	300	441	167	224	180	567	353	361	183	221	811	493	587
ETAE_RS03945	180	253	170	172	355	137	118	85	156	237	172	173	179	92	128	89	370	307	405	104	30	169	29	207	2	155	264	90	119	106	66	186	243	119	59	109	102	152	39	41	315	64	138	57	64	119	267	312	194
ETAE_RS03950	477	277	343	278	579	643	199	560	481	619	761	569	866	517	508	388	144	205	192	286	267	526	180	366	133	513	538	614	374	453	323	551	577	630	256	163	200	143	36	51	460	194	366	213	304	527	488	704	594
ETAE_RS03955	311	197	208	112	194	468	306	78	178	261	143	384	199	183	137	77	188	64	159	64	196	303	8	104	313	425	141	267	110	189	115	186	157	143	119	67	96	63	184	178	471	251	254	135	200	99	250	139	193
ETAE_RS03960	976	481	533	858	936	949	1031	388	1036	1031	926	847	897	746	862	601	406	518	323	684	271	920	549	749	470	860	544	1050	499	408	336	681	1106	969	411	338	545	326	640	346	489	757	708	748	304	639	1197	917	1031
ETAE_RS03965	478	311	339	413	434	442	451	237	325	284	280	577	542	214	368	351	73	485	206	181	290	307	177	368	124	317	421	505	419	313	381	292	368	329	271	365	341	57	274	343	252	538	700	181	211	337	422	333	456
ETAE_RS03970	371	175	196	61	333	283	356	233	341	440	272	488	541	139	192	167	311	229	162	498	70	249	158	221	220	332	253	407	69	182	196	307	171	395	216	212	223	150	133	234	17	263	209	130	298	388	335	198	394
ETAE_RS03975	716	594	481	257	564	904	755	516	617	588	722	558	1002	536	793	430	186	207	258	803	272	688	186	396	224	504	713	801	385	311	337	683	793	746	249	305	283	379	341	137	301	701	298	303	230	448	892	656	758
ETAE_RS03980	83	35	22	52	53	41	132	21	60	24	4	20	31	32	42	99	10	22	18	0	36	198	51	32	17	19	14	1	10	32	29	54	37	103	49	13	13	49	56	91	0	19	1	14	31	18	93	28	48
ETAE_RS03985	733	414	344	254	453	699	558	511	873	580	600	498	694	651	652	460	79	203	165	701	340	557	395	382	623	542	434	542	461	419	329	701	858	670	224	159	264	252	178	240	1121	559	522	440	331	327	881	792	662
ETAE_RS03990	338	164	307	243	306	539	196	144	339	272	434	247	304	237	283	187	109	45	115	214	170	498	201	188	40	292	698	394	374	118	248	183	250	290	112	181	260	60	280	3	168	127	353	167	203	183	370	211	286
ETAE_RS03995	178	91	128	67	202	219	178	77	161	198	380	81	214	136	276	101	151	65	66	233	156	39	62	301	120	149	147	47	164	125	88	96	197	229	67	97	54	66	48	3	13	64	156	212	52	107	205	156	184
ETAE_RS04000	114	29	73	149	147	217	48	33	153	57	73	232	128	470	50	32	70	12	50	1	41	31	169	97	13	73	137	72	35	26	24	37	56	40	60	23	56	2	26	0	21	81	39	6	21	32	109	61	50
ETAE_RS04005	387	255	351	284	394	444	309	152	301	308	349	288	449	220	282	173	156	132	234	425	265	194	168	235	204	392	263	263	194	177	227	238	290	423	161	128	282	131	124	69	233	265	307	166	160	254	354	319	471
ETAE_RS04010	329	238	235	239	295	660	71	167	242	358	357	327	326	217	389	299	102	234	141	166	231	364	130	329	95	211	269	272	239	244	162	263	458	396	202	101	137	196	128	354	138	82	376	297	142	295	411	327	353
ETAE_RS04015	1020	753	667	772	1507	1370	1188	761	1061	868	1206	1421	1426	1554	1155	752	505	406	648	1118	460	1303	609	542	644	588	613	886	773	470	663	805	895	965	559	529	697	424	562	374	365	641	1170	388	468	556	1400	891	1208
ETAE_RS04020	223	148	175	174	210	201	432	85	263	163	396	149	170	160	239	200	119	147	227	9	70	91	156	233	299	198	51	227	65	81	122	176	221	261	264	189	162	23	51	105	144	73	298	119	78	132	294	229	286
ETAE_RS04025	1236	891	881	898	1395	1934	1618	848	1391	1149	1615	1696	2398	2009	1451	1146	770	1033	1053	1696	590	677	1092	936	657	905	890	1527	885	886	855	1341	1409	1421	1306	887	952	582	876	964	1290	761	1213	977	725	927	1889	1115	1815
ETAE_RS04030	1539	1241	960	1074	1860	1940	1816	770	1897	1761	2197	2852	2696	2437	2309	1336	1285	874	1322	1821	704	1316	1077	1010	1162	1245	864	1607	961	871	1093	2125	1930	1986	1208	970	1170	635	541	915	1642	1289	1632	898	911	1015	2905	1702	2468
ETAE_RS04035	482	388	335	237	491	562	629	618	776	539	641	906	971	672	712	573	361	457	444	285	164	240	316	382	124	543	391	715	544	485	424	601	484	480	430	325	469	89	244	39	39	417	380	391	451	411	1024	497	727
ETAE_RS04040	965	801	464	696	761	1033	838	492	743	629	988	1166	889	1084	783	577	295	695	835	548	498	1421	411	863	301	705	429	851	776	407	597	609	837	822	637	695	470	135	414	432	300	603	640	567	360	856	1085	619	1191
ETAE_RS04045	743	529	632	428	733	880	1189	427	740	678	703	751	671	1437	1079	553	359	337	334	314	299	600	262	506	465	589	407	835	471	328	429	795	634	604	463	473	434	191	482	369	952	508	298	334	344	613	1057	502	853
ETAE_RS04050	421	305	229	221	425	458	246	222	480	234	631	562	375	309	583	208	167	193	354	366	125	806	88	314	226	147	129	109	196	137	162	345	242	331	239	239	208	130	131	221	264	367	387	307	124	147	468	263	487
ETAE_RS04055	527	236	419	255	464	599	479	295	327	139	438	389	498	446	430	210	273	396	223	255	185	537	337	345	187	221	117	206	199	109	144	296	193	224	229	179	235	114	355	56	448	263	198	106	192	205	481	328	432
ETAE_RS04060	105	62	135	78	128	61	194	30	75	123	89	247	120	53	66	32	118	45	103	61	22	61	38	59	236	79	43	79	81	58	26	55	65	65	94	54	70	64	15	151	0	157	6	42	76	77	115	76	113
ETAE_RS04065	865	435	416	434	950	1080	924	476	658	478	643	788	1064	990	533	696	330	480	355	1028	338	831	241	484	506	411	222	539	344	236	279	505	498	362	358	346	395	220	365	325	513	347	415	324	278	353	787	476	528
ETAE_RS04070	445	323	304	248	279	249	245	116	313	117	127	171	121	44	121	43	12	67	63	398	140	124	314	230	66	159	98	100	66	46	109	135	33	67	63	34	48	105	178	84	94	113	148	28	47	102	107	60	97
ETAE_RS04075	83	11	46	88	58	23	0	3	31	38	4	0	1	5	0	5	3	0	0	114	62	35	1	144	112	7	2	44	4	6	30	0	0	10	12	1	1	129	28	0	97	10	0	0	8	12	0	2	4
ETAE_RS04080	269	126	171	174	125	154	287	78	54	54	11	8	59	17	8	1	1	4	7	146	97	361	104	140	349	87	22	141	4	4	4	12	4	32	8	5	0	42	31	67	4	61	28	37	11	18	26	21	21
ETAE_RS04085	658	375	286	315	389	508	538	93	80	61	21	62	92	10	23	5	4	4	9	635	416	533	165	146	429	133	129	193	77	17	95	21	22	14	16	12	7	181	157	66	67	115	132	21	40	66	6	15	23
ETAE_RS04090	12	3	0	10	1	0	0	0	0	17	0	0	0	0	0	0	0	0	0	76	0	0	1	0	0	0	6	0	0	1	3	0	0	0	0	0	0	0	0	0	0	1	0	0	0	0	0	0	1
ETAE_RS04095	52	116	90	139	41	86	3	6	1	4	0	22	0	1	0	0	1	0	6	1	25	44	12	139	37	8	0	1	9	0	8	0	0	0	0	4	4	47	22	2	27	21	0	3	5	3	0	0	1
ETAE_RS04100	180	112	112	131	54	84	13	13	31	22	9	0	6	0	1	3	0	2	0	67	123	102	51	46	130	23	4	19	41	5	16	4	0	1	0	0	1	13	74	129	10	53	64	2	0	7	6	9	0
ETAE_RS04105	575	559	308	493	684	653	508	91	138	158	46	14	108	11	11	9	3	5	2	608	355	813	385	276	407	96	158	243	44	28	127	7	28	15	9	4	5	198	173	88	51	98	162	19	21	71	37	8	52
ETAE_RS04110	33	12	54	14	4	9	3	0	0	0	4	0	13	0	0	0	2	18	2	65	0	0	0	11	92	25	0	54	0	0	3	0	0	0	0	33	3	0	0	0	0	0	0	1	0	7	13	0	3
ETAE_RS04115	411	279	317	201	211	338	447	48	56	48	33	16	67	0	22	1	2	5	1	399	134	355	116	100	98	26	114	59	32	21	48	19	8	3	14	12	9	227	99	235	455	44	91	68	15	32	5	8	20
ETAE_RS04120	1409	841	884	826	828	1176	1222	110	198	139	80	85	216	19	23	30	5	6	6	1741	514	1173	482	380	439	181	195	402	75	93	152	32	64	44	30	18	19	204	516	529	539	227	154	37	65	169	47	67	18
ETAE_RS04125	165	118	108	100	142	172	94	7	23	41	13	30	13	1	31	4	4	2	2	123	23	223	66	38	26	44	28	79	14	1	12	2	1	6	0	11	5	197	83	34	0	23	15	13	4	10	7	6	0
ETAE_RS04130	529	596	357	266	650	647	664	431	477	383	537	298	539	356	365	210	52	162	423	330	108	962	527	364	172	513	441	554	356	266	186	438	275	587	202	155	180	205	370	479	442	471	280	166	168	308	473	285	508
ETAE_RS04135	498	480	302	245	476	469	845	325	425	437	488	201	332	138	316	206	45	138	355	378	159	805	345	294	213	532	353	349	169	164	145	272	143	331	124	129	155	146	195	167	231	405	261	100	138	243	349	189	374
ETAE_RS04140	274	121	141	157	229	358	101	49	127	137	31	90	69	14	5	14	10	11	33	245	64	143	74	115	149	133	102	268	17	55	277	8	11	11	12	16	4	280	36	0	25	72	377	48	17	34	13	14	11
ETAE_RS04145	360	227	224	279	186	200	350	77	34	19	11	50	34	4	8	11	11	3	10	364	166	361	4	82	181	35	72	68	36	11	9	10	19	22	20	1	10	202	95	124	25	75	78	40	41	44	21	8	16
ETAE_RS04150	329	172	166	119	212	321	299	16	74	56	53	19	7	8	7	6	0	3	2	304	151	234	31	76	248	34	73	37	51	21	15	6	15	5	9	2	3	97	187	242	76	91	1	12	12	27	2	5	5
ETAE_RS04155	586	342	394	394	599	352	741	91	211	184	116	54	158	111	44	32	7	13	15	273	398	396	220	184	586	153	167	341	30	61	160	27	28	33	27	7	19	174	212	106	433	146	185	173	49	113	28	43	41
ETAE_RS04160	581	439	389	435	367	452	427	61	61	94	60	64	135	9	19	8	20	34	16	492	246	498	179	341	374	103	112	121	53	31	31	6	14	14	37	26	15	27	168	246	165	86	154	33	58	19	6	15	24
ETAE_RS04165	119	71	29	95	47	61	124	12	49	29	8	32	38	1	27	13	5	1	26	52	64	78	150	41	38	6	53	33	0	16	58	9	2	3	20	5	20	63	15	0	0	2	41	41	15	14	5	11	16
ETAE_RS04170	311	182	225	269	75	280	293	25	78	38	14	16	114	20	6	1	1	0	0	436	266	255	75	121	198	72	35	178	12	23	152	13	9	32	4	2	3	28	328	92	30	50	110	20	21	18	22	16	8
ETAE_RS04175	152	134	137	191	94	196	69	22	43	44	19	23	72	3	2	12	0	19	6	123	70	121	55	179	106	70	36	64	59	10	15	16	13	9	8	17	11	1	108	324	5	46	74	67	4	17	30	23	24
ETAE_RS04180	45	28	44	9	43	113	3	1	2	9	0	0	0	0	0	0	0	0	0	80	80	13	0	39	36	4	23	38	0	2	5	1	0	0	0	0	0	0	51	0	10	0	1	0	0	0	0	0	0
ETAE_RS04185	353	255	140	299	337	185	319	36	60	44	35	1	40	3	12	5	1	3	0	501	39	63	43	148	49	98	37	68	37	3	25	9	1	2	7	11	0	135	35	98	0	12	49	41	20	9	3	23	2
ETAE_RS04190	742	606	501	735	894	765	617	104	167	178	40	8	100	30	36	16	13	7	6	1105	467	511	266	602	282	175	216	189	55	53	111	39	24	5	8	12	5	303	236	415	43	238	251	115	55	96	15	56	31
ETAE_RS04195	97	120	115	80	62	79	21	7	17	16	20	1	31	0	9	1	0	0	5	0	53	0	61	69	230	3	16	114	8	0	7	2	12	8	8	0	1	2	102	116	0	109	0	9	1	9	2	10	0
ETAE_RS04200	338	91	227	114	159	229	447	7	47	51	21	2	0	2	1	2	0	0	0	159	54	289	27	62	182	25	17	97	0	4	21	19	1	3	17	2	3	123	75	130	10	46	20	13	20	14	9	3	5
ETAE_RS04205	165	158	60	90	75	47	27	28	26	8	0	20	24	0	3	0	1	1	1	53	53	70	76	228	60	44	17	65	1	4	99	0	1	0	16	3	4	1	46	14	15	23	0	3	0	39	0	1	0
ETAE_RS04210	314	360	251	202	85	185	214	10	75	31	20	8	11	6	13	4	0	6	4	629	200	294	113	102	136	34	1	64	4	13	4	8	2	15	3	5	2	86	77	3	46	77	54	3	6	9	10	14	8
ETAE_RS04215	455	318	218	354	282	429	206	37	74	39	89	39	54	7	0	9	0	1	1	224	233	282	186	190	199	121	67	34	11	3	34	6	2	3	1	0	2	7	96	122	107	56	0	44	13	29	1	5	5
ETAE_RS04220	622	329	312	462	522	525	219	103	51	115	32	30	66	31	42	14	5	22	10	326	417	329	212	301	285	179	83	133	22	56	28	20	33	13	15	11	35	32	307	178	58	68	103	4	27	26	22	23	6
ETAE_RS04225	1463	1198	1273	1074	1376	1496	1162	186	321	291	100	45	146	6	22	8	9	6	15	1760	883	1073	1065	827	817	459	430	663	90	75	135	15	14	100	10	10	9	269	517	956	327	343	277	101	82	112	18	28	17
ETAE_RS04230	146	196	183	130	157	106	236	18	55	31	56	24	82	4	44	6	3	0	4	644	156	258	12	56	20	34	165	61	0	11	11	27	9	18	25	7	7	2	45	116	13	20	46	85	18	16	13	1	7
ETAE_RS04235	1186	708	1016	712	953	979	1449	513	568	624	345	307	391	391	225	142	29	82	152	1244	547	946	354	647	617	537	444	429	142	169	254	223	238	146	119	122	107	374	228	680	417	523	314	185	180	272	352	144	144
ETAE_RS04240	582	615	555	494	635	653	584	495	761	632	835	588	1576	969	683	465	340	318	335	693	394	562	317	451	413	506	514	543	473	505	320	721	618	762	488	344	394	417	809	233	426	702	580	329	434	397	1064	665	995
ETAE_RS04245	245	79	139	115	371	355	74	96	188	102	127	332	201	75	167	76	145	199	122	99	96	40	128	62	93	134	94	218	209	66	74	92	79	114	153	76	178	38	41	0	130	84	184	40	110	92	192	79	172
ETAE_RS04250	492	341	118	192	256	289	541	267	606	183	372	357	514	335	512	234	158	239	428	174	196	233	256	281	120	316	244	361	197	110	196	351	214	339	262	148	244	58	318	370	94	190	274	104	191	215	502	292	408
ETAE_RS04255	1065	655	520	659	1392	1293	1455	471	702	783	791	801	1385	744	1120	469	431	669	507	576	395	762	657	686	902	675	440	1000	691	454	555	821	906	881	541	516	539	288	308	337	799	617	766	514	443	470	987	951	1088
ETAE_RS04260	255	221	118	164	197	214	301	251	333	252	402	366	186	189	200	145	215	343	102	708	188	401	133	230	141	166	210	136	100	223	179	274	266	430	88	157	126	52	108	341	294	178	292	58	144	255	552	273	403
ETAE_RS04265	2393	1793	1510	1764	2600	2649	2704	2018	2953	2448	2459	2554	3466	2765	2591	2301	1425	1457	1511	2733	1156	1923	1274	2011	1449	2090	2186	2894	1587	1401	1503	2923	2861	2825	1666	1419	1706	458	953	1369	1958	2434	1872	1273	1301	1609	3577	2342	3070
ETAE_RS04270	246	158	68	153	200	267	196	195	221	341	354	220	315	386	341	173	272	102	138	182	152	463	98	74	140	161	261	233	161	108	206	183	297	349	123	100	112	6	37	175	168	187	159	322	99	95	362	294	417
ETAE_RS04275	722	472	362	541	660	906	1011	580	856	896	792	939	939	782	807	676	233	384	609	726	471	624	320	587	690	620	526	1008	220	435	417	788	732	817	381	488	507	337	306	384	748	432	676	685	442	605	1174	644	1100
ETAE_RS04280	757	292	514	391	766	840	984	357	563	483	800	755	1321	897	805	601	252	367	584	521	237	677	395	340	342	373	363	408	327	320	558	635	620	797	589	301	381	146	504	381	378	302	464	245	400	527	896	463	889
ETAE_RS04285	604	355	440	231	535	583	522	314	623	538	660	778	1583	577	689	418	512	442	351	391	216	438	291	559	154	599	390	479	668	253	259	598	614	767	348	618	298	363	262	602	179	505	569	226	372	372	1021	569	853
ETAE_RS04290	274	289	278	153	354	263	416	70	314	435	463	139	824	1189	519	311	97	247	223	154	157	414	307	137	375	277	287	240	170	238	118	373	353	624	82	172	201	78	167	189	188	150	376	185	148	324	759	286	602
ETAE_RS04295	596	307	341	303	742	802	668	350	990	674	590	815	729	1210	546	858	281	1970	321	542	205	628	570	407	440	450	382	568	366	434	636	879	687	808	292	370	306	116	96	323	205	446	594	344	279	592	1152	760	916
ETAE_RS04300	824	461	646	435	1051	1054	1392	915	792	1099	1132	788	1312	1641	1392	896	281	665	516	707	474	764	424	777	798	841	862	805	527	543	576	1504	1097	1576	495	942	563	330	592	518	325	774	504	453	462	499	1826	992	1528
ETAE_RS04305	692	299	542	394	789	711	605	444	718	643	773	765	789	923	865	531	741	365	383	586	584	489	546	510	222	781	596	849	445	483	591	1818	881	925	383	279	595	128	285	114	354	764	832	529	412	703	1119	853	1103
ETAE_RS04310	484	494	238	339	394	921	1192	311	501	215	296	511	476	540	343	283	88	234	445	629	316	263	204	357	412	621	400	625	323	240	239	508	427	604	276	331	269	151	77	141	235	338	355	240	257	256	719	434	594
ETAE_RS04315	290	197	153	251	254	364	292	221	414	359	258	592	538	663	432	272	149	153	195	218	177	276	103	224	164	267	292	250	163	147	189	357	561	333	216	146	257	289	170	173	500	356	273	190	205	190	552	409	370
ETAE_RS04320	1264	666	801	883	1231	1109	1294	684	1729	1261	1265	1677	2884	1874	1179	1502	647	675	846	1227	505	1209	794	702	403	1335	1009	1320	995	674	857	1060	1277	1465	680	493	586	434	394	445	1734	1143	994	561	671	762	1878	1107	1622
ETAE_RS04325	2428	1799	1408	1975	2369	3136	2360	1865	2849	2947	2774	2874	3125	2558	3532	2863	1364	1142	1231	2600	923	2314	1671	1311	1502	2212	2150	2921	1606	1595	1615	2728	2900	2937	1195	1227	1354	776	1259	1337	2493	2413	2204	1410	1358	2127	3379	2310	3412
ETAE_RS04330	1134	748	701	957	1305	1500	1300	1119	1200	1084	1252	1353	1627	1787	1989	1186	498	685	1093	1742	355	922	640	993	532	1032	685	1116	721	655	964	1347	1000	1673	775	770	1154	255	559	651	1490	936	1716	665	624	1015	1914	859	1581
ETAE_RS04335	1657	1108	929	801	1499	2195	1397	1450	1990	1905	1393	1703	2784	1801	2225	1556	966	829	691	1021	802	957	814	1185	504	1396	1271	2227	1140	1044	610	2052	1937	2447	1103	879	1126	505	1050	800	1756	1100	1563	910	894	1208	2609	1731	2501
ETAE_RS04340	201	127	116	152	116	364	61	146	135	312	334	290	283	84	200	148	191	62	137	215	73	178	283	118	32	287	131	301	79	185	122	159	176	325	134	83	96	28	90	111	40	125	67	136	71	127	410	188	286
ETAE_RS04345	648	523	412	502	731	768	809	504	917	857	765	776	1047	1161	730	630	361	530	878	434	261	576	250	393	482	610	644	863	503	575	436	874	749	943	548	483	610	93	219	472	594	632	764	390	308	523	1408	619	1007
ETAE_RS04350	518	330	326	214	481	380	632	356	664	518	482	558	664	869	615	320	502	208	132	399	152	309	508	87	138	352	307	441	162	351	276	650	791	697	398	218	266	37	182	234	593	264	384	310	374	311	815	440	714
ETAE_RS04355	349	269	265	185	336	672	332	149	531	395	444	704	505	366	498	577	224	122	203	423	215	220	123	229	356	331	251	540	214	253	229	701	399	623	289	194	197	368	222	70	144	244	381	151	349	253	745	349	581
ETAE_RS04360	384	208	248	280	313	366	471	170	502	372	404	312	593	420	345	691	108	320	258	355	183	237	155	159	280	347	188	557	261	274	334	460	351	457	328	373	232	86	304	5	173	217	249	154	135	184	814	277	572
ETAE_RS04365	441	515	348	354	663	424	661	198	653	435	453	622	548	381	824	671	258	192	310	286	288	128	229	259	315	386	237	552	369	267	217	361	493	537	378	283	290	121	101	212	493	223	423	213	153	422	589	521	554
ETAE_RS04370	1312	973	782	1037	1487	1754	1077	1163	1524	1563	1670	1924	1705	2432	1682	957	570	735	826	1642	519	956	773	868	664	1241	1078	1435	1012	1056	782	1721	1537	1586	733	769	999	433	694	529	570	887	1266	596	802	1303	2121	1470	2002
ETAE_RS04375	914	441	365	562	667	1276	1199	828	958	940	1198	650	1268	1341	1144	1337	436	562	478	720	367	752	436	546	350	702	776	1213	452	487	561	1689	818	1067	469	577	465	344	406	465	959	598	578	304	494	604	1370	750	1113
ETAE_RS04380	181	43	218	85	380	475	244	204	171	236	85	140	218	653	152	203	88	145	100	80	144	132	123	101	22	139	58	267	200	107	123	181	130	187	171	105	138	150	182	20	120	61	143	80	104	74	308	193	210
ETAE_RS04385	357	254	161	205	302	280	313	214	425	343	436	546	313	331	264	270	213	285	188	154	123	623	158	406	217	312	209	908	337	356	217	650	450	424	226	210	200	35	205	173	398	355	169	257	240	263	864	375	414
ETAE_RS04390	242	195	194	140	253	314	432	71	217	305	307	398	368	434	504	416	93	142	377	295	138	70	218	188	89	439	186	351	145	139	177	235	191	579	106	189	135	88	191	138	287	344	257	119	153	176	448	212	354
ETAE_RS04395	207	140	163	141	164	248	55	130	250	230	220	181	188	130	249	311	77	156	80	463	78	205	139	42	56	148	256	379	104	157	89	273	353	418	95	73	167	41	30	17	334	278	199	99	112	90	564	204	429
ETAE_RS04400	481	319	387	218	514	566	414	468	833	894	651	1170	586	861	509	501	241	352	342	403	236	443	453	279	414	594	487	1051	395	360	484	711	648	911	376	340	418	198	148	335	257	508	801	314	295	557	1031	586	963
ETAE_RS04405	1038	714	716	644	916	1205	1513	497	1263	1304	1114	1624	1456	1040	932	1113	458	620	527	762	369	834	880	889	401	1289	916	1674	840	634	777	1234	1237	1297	680	831	764	288	395	589	649	743	1540	814	577	908	1794	1110	1639
ETAE_RS04410	996	580	692	705	996	1033	1333	707	958	1080	988	1357	2216	968	831	847	468	595	509	830	201	686	272	861	239	758	665	1250	624	730	841	888	1024	1260	543	528	506	139	611	501	609	968	1323	386	549	632	1589	1071	1590
ETAE_RS04415	1226	851	862	796	1596	1378	1460	750	1411	1344	1376	1308	1573	1388	1178	1159	434	649	613	1607	609	689	821	1014	617	780	697	1240	787	785	915	1216	1502	1400	833	774	829	235	422	384	631	1052	995	467	807	915	1709	1246	1729
ETAE_RS04420	711	359	363	414	752	768	782	436	612	456	535	904	874	550	447	484	518	600	354	276	368	288	190	333	482	431	459	471	280	300	199	513	505	392	412	386	330	309	185	149	327	159	476	221	452	476	721	525	636
ETAE_RS04425	1039	631	492	553	1154	1231	1143	468	992	879	1113	1138	1174	1097	855	642	465	447	502	695	317	1091	405	741	316	730	537	706	493	518	606	833	917	833	636	453	596	510	309	669	908	494	911	644	447	595	1286	858	1045
ETAE_RS04430	150	128	51	179	220	111	358	85	79	105	92	300	140	144	51	99	19	68	59	58	37	137	225	118	279	55	48	169	33	66	222	93	87	61	136	61	47	28	34	104	7	14	94	7	36	116	95	90	168
ETAE_RS04435	667	405	379	349	451	810	794	345	578	848	719	703	1110	1130	609	466	291	339	219	641	373	428	588	344	261	508	473	851	467	430	730	545	777	690	324	325	340	155	230	121	591	409	792	251	342	517	939	658	820
ETAE_RS04440	1483	793	922	1075	1247	1888	1866	1209	1845	1642	1821	2096	2105	1935	1769	1389	495	1384	879	1246	476	804	814	973	2146	1353	1118	1760	1227	1144	967	1582	1926	1717	1100	938	1124	202	507	779	738	1159	1143	1035	861	1269	2585	1525	2173
ETAE_RS04445	290	159	147	58	551	357	421	208	391	225	221	263	648	498	385	212	131	230	214	365	218	146	253	309	212	254	193	529	231	148	208	339	233	424	232	148	204	19	39	40	274	269	413	99	137	168	465	288	407
ETAE_RS04450	400	359	321	128	433	562	220	398	554	321	450	489	719	661	452	259	579	235	608	461	261	107	357	180	179	471	361	542	288	359	286	452	519	569	257	254	369	136	32	228	307	359	143	204	208	362	619	495	486
ETAE_RS04455	60	115	103	12	134	91	161	40	56	70	102	268	85	71	80	46	22	46	19	97	16	58	10	5	29	66	27	139	29	34	47	64	34	109	46	96	43	14	2	102	6	61	27	0	50	54	186	73	101
ETAE_RS04460	541	295	387	334	425	744	577	275	406	350	755	458	967	594	393	221	399	282	330	398	291	494	295	232	191	463	290	467	199	136	247	467	428	491	357	280	232	101	247	107	107	249	302	194	241	276	584	431	589
ETAE_RS04465	90	141	33	79	54	278	43	56	127	106	103	35	142	57	141	126	64	35	26	33	106	50	53	15	173	185	30	81	183	34	143	136	65	49	36	24	55	0	0	44	0	49	4	61	79	143	158	88	65
ETAE_RS04470	979	667	536	556	939	1170	949	659	982	848	952	1256	1375	1237	938	634	309	949	744	710	425	522	653	726	997	980	598	817	705	584	571	901	693	955	423	589	641	891	442	258	299	533	338	341	549	592	1085	642	1047
ETAE_RS04475	590	388	265	483	587	820	571	566	718	822	1706	969	811	802	474	567	238	224	399	247	304	542	375	329	216	638	578	509	454	426	322	697	760	739	529	224	377	205	291	149	320	424	742	392	355	391	1002	518	1007
ETAE_RS04480	2281	1624	1596	1744	2603	2924	2648	1445	3068	2692	2302	2831	3163	3332	2924	1733	1987	1548	1867	2605	1055	2041	1569	1402	1051	1893	1984	3805	1487	1508	1650	2560	2616	2903	1755	1205	1811	721	868	1114	2310	2157	2336	1022	1347	1584	3651	2303	3231
ETAE_RS04485	498	491	531	386	373	654	365	262	656	507	487	896	487	1401	553	1271	214	425	206	692	269	653	134	238	178	392	495	640	486	361	416	620	755	674	404	329	418	121	184	787	590	719	512	349	343	360	1189	534	896
ETAE_RS04490	424	267	308	357	400	596	311	187	400	244	465	509	521	251	551	314	279	201	472	261	224	260	320	211	334	432	169	368	315	139	207	435	303	314	448	226	278	137	354	3	59	116	218	107	201	231	340	222	384
ETAE_RS04495	1549	1063	796	1010	1492	1813	1544	969	1702	1737	2089	2142	2109	2216	2394	1707	908	783	1108	1675	560	1453	621	1124	1050	1775	1398	2105	1033	1202	757	1740	2036	2051	1185	830	1145	749	579	713	1529	1262	1215	968	795	1218	2797	1634	2289
ETAE_RS04500	1055	580	573	922	1400	895	1628	498	685	1003	1024	933	1044	1061	905	528	690	455	405	704	393	989	604	687	557	733	539	971	538	477	422	735	843	719	438	534	494	473	314	128	614	620	883	288	471	676	1176	752	868
ETAE_RS04505	1274	856	850	569	1718	1798	997	812	1498	1288	1476	1911	1694	1297	1582	797	300	460	1059	1068	661	938	1105	819	708	962	985	1327	627	713	850	1231	1335	1394	867	517	958	468	216	372	1268	820	1367	707	691	945	1721	1232	1616
ETAE_RS04510	119	73	40	130	33	240	191	167	107	76	60	209	157	327	77	61	8	56	46	104	91	0	2	128	20	34	94	131	105	115	137	159	83	179	73	67	28	11	68	70	0	167	83	24	105	155	186	66	146
ETAE_RS04515	841	648	482	658	744	919	1005	933	785	876	816	558	969	1300	857	559	815	568	407	761	311	857	858	494	388	669	283	1365	596	316	470	1177	635	652	498	435	546	223	195	645	1088	314	681	381	503	643	1008	621	831
ETAE_RS04520	1073	771	730	812	1008	1321	1020	690	1339	1091	960	1414	1598	1278	1419	1114	518	661	555	1497	709	1478	480	568	653	695	544	1265	642	682	583	1280	1350	1391	673	486	837	384	491	535	1217	681	1181	449	494	628	1519	1220	1667
ETAE_RS04525	56	15	9	14	48	4	36	13	12	19	7	11	0	3	0	6	1	1	8	41	0	0	1	17	41	71	21	5	8	10	7	4	26	9	3	1	11	0	34	1	14	4	0	7	4	3	26	17	8
ETAE_RS04530	386	363	77	241	331	357	552	269	487	510	435	458	428	669	528	632	118	279	258	321	290	195	245	380	65	440	481	539	211	389	266	539	472	490	183	237	211	116	46	265	232	329	271	222	426	443	784	524	749
ETAE_RS04535	443	259	253	440	227	306	394	185	332	207	249	309	214	683	401	293	114	156	142	147	120	209	198	252	179	241	128	186	156	127	237	204	202	226	180	212	158	73	240	75	29	169	161	79	123	168	324	211	297
ETAE_RS04540	277	149	149	82	382	218	224	134	133	134	138	103	223	80	121	73	87	49	29	249	86	231	18	102	70	116	98	118	47	32	24	58	86	77	51	50	73	48	79	129	117	82	211	28	79	103	101	85	174
ETAE_RS04545	2	1	0	0	0	29	0	0	0	1	0	7	0	0	0	2	0	0	0	0	0	0	0	0	1	1	0	0	0	0	0	0	0	1	1	6	0	0	0	0	1	0	1	0	0	0	0	0	0
ETAE_RS04550	26	2	2	1	2	0	2	5	15	9	1	36	17	34	10	5	2	2	11	0	1	0	2	2	4	23	7	25	0	1	1	8	55	2	9	6	8	0	0	1	0	1	1	1	2	3	8	12	5
ETAE_RS04555	0	0	0	0	2	0	0	0	0	0	1	0	1	0	0	0	0	1	1	0	0	0	0	0	0	0	0	0	0	0	0	0	0	0	1	4	1	0	0	1	0	0	0	0	0	1	2	1	1
ETAE_RS04560	793	495	536	468	820	716	1063	626	795	750	886	1076	1561	542	729	720	521	421	531	670	569	566	528	573	457	523	555	1166	569	542	434	946	865	789	404	577	462	179	411	239	1024	301	350	454	425	526	1303	793	1012
ETAE_RS04565	1174	826	835	920	1220	1613	1473	1169	1412	1221	1612	1901	1611	1213	1263	893	890	689	699	1270	567	1013	797	781	822	1113	897	1505	949	840	857	1089	1395	1549	1065	842	879	290	581	575	849	772	906	495	920	933	2057	1271	1602
ETAE_RS04570	354	258	371	158	260	467	205	458	683	321	325	408	361	501	366	560	174	173	521	274	172	463	226	319	308	347	355	717	252	306	235	395	501	394	168	287	313	272	127	120	56	116	79	440	242	355	551	497	483
ETAE_RS04575	460	283	309	306	349	504	646	290	581	324	515	325	585	429	309	208	138	406	209	383	225	349	380	539	553	302	237	502	219	173	277	428	624	322	425	217	276	128	368	116	117	179	350	383	263	318	563	453	430
ETAE_RS04580	732	472	460	809	823	1030	733	335	746	656	781	662	819	546	941	392	292	521	800	359	573	694	609	391	503	603	380	622	507	478	294	648	729	757	582	537	812	336	742	172	539	574	735	462	449	581	1022	571	1034
ETAE_RS04585	308	121	66	78	348	332	361	202	315	292	157	319	521	488	299	236	1004	337	168	450	132	264	67	208	161	236	213	669	250	322	150	338	425	308	284	245	316	57	210	226	37	162	276	224	167	200	473	273	475
ETAE_RS04590	1421	1239	1150	1144	1506	1617	1517	933	1941	1819	1964	2025	2241	2403	1674	1874	1038	1057	1431	1133	845	1270	823	951	1069	1298	1174	2024	909	1274	987	1864	1936	2108	1230	917	1245	506	529	233	1401	1188	1716	1042	814	1079	2747	1534	2627
ETAE_RS04595	1168	906	718	948	1081	1516	973	823	1238	1040	1256	1424	1582	1726	1351	1514	804	1596	865	1336	509	1117	674	922	617	1589	867	1280	1009	892	794	1291	1218	1232	862	668	935	373	586	245	576	931	732	923	756	891	1715	1212	1471
ETAE_RS04600	1129	743	817	896	1355	1809	1313	806	1502	1117	1278	1140	1850	1072	1185	704	588	808	778	744	386	708	1177	665	745	796	902	1022	980	668	889	1023	1221	1174	779	657	697	306	317	814	1086	801	850	756	608	863	1621	937	1334
ETAE_RS04605	1293	844	899	854	1012	1653	1708	899	1391	1379	1433	1601	1744	1805	1790	1237	719	808	859	1536	869	963	736	971	1153	1034	877	1602	1147	761	825	1319	1184	1302	873	667	865	340	622	728	925	908	1089	753	697	1087	1928	1222	1864
ETAE_RS04610	15	0	1	0	73	0	9	10	11	15	0	33	37	5	4	2	0	3	2	1	0	0	1	0	1	1	26	71	3	5	0	4	3	3	1	3	2	0	0	63	0	0	3	0	1	0	6	1	0
ETAE_RS04615	7	1	0	1	0	1	1	0	9	3	2	1	1	3	99	1	0	0	1	16	0	27	10	0	0	10	0	0	2	0	0	3	1	1	0	2	0	0	0	0	0	0	0	0	1	0	13	2	1
ETAE_RS04620	2	0	0	0	0	0	0	0	2	1	0	0	0	0	3	0	0	0	1	0	0	0	0	0	0	0	1	2	0	0	0	1	3	7	0	0	0	0	0	0	0	0	0	0	3	1	1	3	9
ETAE_RS04625	14	1	13	11	7	22	64	2	18	5	19	1	22	33	24	10	7	4	5	0	3	17	0	24	0	22	3	12	0	8	0	13	15	10	2	3	0	1	12	10	0	0	5	18	11	12	8	14	20
ETAE_RS04630	0	1	1	0	1	0	0	0	0	2	0	9	0	0	1	0	0	1	2	0	0	2	0	1	0	1	0	1	1	0	0	1	0	12	0	0	0	0	1	0	1	2	0	1	0	0	3	1	16
ETAE_RS04635	146	61	59	15	117	189	94	25	135	71	69	121	71	104	125	52	60	54	37	62	27	11	3	51	19	106	8	92	125	53	59	92	177	96	116	45	84	62	68	6	129	89	68	21	43	27	157	137	92
ETAE_RS04640	0	2	0	0	0	0	0	1	0	1	0	0	0	0	0	0	0	0	0	0	0	0	0	0	1	1	0	0	0	1	0	0	1	1	0	0	1	0	0	1	1	0	1	1	0	0	1	0	0
ETAE_RS04645	17	1	2	22	19	0	36	3	24	0	0	6	12	10	29	2	0	1	8	0	0	0	31	0	0	0	29	24	4	4	2	9	46	57	0	3	5	1	3	1	0	0	71	2	3	0	36	26	32
ETAE_RS04650	110	16	51	37	9	70	148	100	97	81	76	1	55	45	35	94	18	38	25	0	0	29	3	53	2	98	98	26	52	22	95	121	62	130	58	74	41	39	1	112	0	39	1	106	28	51	148	52	149
ETAE_RS04655	478	296	213	305	308	467	383	342	472	522	581	644	506	325	491	422	75	430	182	342	185	164	283	235	241	330	275	575	282	289	326	534	688	572	266	402	265	210	184	72	843	381	475	158	361	288	830	518	763
ETAE_RS04660	192	159	94	35	149	175	104	75	122	178	275	131	256	286	191	126	317	70	143	118	0	0	53	128	238	84	90	137	206	138	73	133	254	206	71	77	83	231	13	171	293	209	86	121	99	75	272	184	267
ETAE_RS04665	1084	872	908	613	926	1224	1327	413	1019	870	909	772	965	492	795	428	388	279	382	364	366	1081	400	736	575	833	518	614	351	419	579	677	521	691	382	370	407	312	527	565	711	680	826	398	338	769	690	603	841
ETAE_RS04670	356	316	163	282	141	290	427	185	438	240	465	341	303	229	296	179	158	228	285	329	102	462	225	70	88	162	257	256	328	186	290	261	255	475	222	208	307	73	204	117	132	80	174	222	215	247	450	209	475
ETAE_RS04675	1803	1685	976	1724	2281	1633	2627	1740	2161	1463	2067	2011	2853	2837	2279	1465	1089	1293	1431	1410	803	1361	1010	1584	1001	1558	1157	2035	1322	1182	1156	2002	2010	2005	1394	1056	1424	982	761	860	1517	1325	2392	769	1238	1295	2564	1843	2285
ETAE_RS04680	875	449	525	417	644	1017	1504	600	1013	870	652	877	1584	862	797	1151	305	303	402	469	412	487	415	502	249	932	640	761	435	470	367	863	824	1014	388	366	455	249	272	423	541	356	776	302	348	476	1169	614	950
ETAE_RS04685	460	498	171	208	569	560	327	289	450	429	546	443	751	387	516	199	226	163	159	377	219	552	176	193	435	303	207	632	255	264	231	412	510	480	280	186	303	131	137	405	727	234	479	411	238	293	555	535	551
ETAE_RS04690	427	156	272	273	375	352	335	193	400	435	390	503	354	322	306	334	157	204	185	528	116	280	145	337	270	345	222	506	208	176	90	379	392	656	282	164	198	297	269	309	825	254	542	159	161	234	563	422	584
ETAE_RS04695	262	122	152	43	296	179	136	85	160	94	159	107	159	74	123	78	26	200	110	29	67	93	241	125	120	96	30	120	53	39	38	87	129	101	83	59	61	2	89	281	82	36	19	60	41	86	176	139	157
ETAE_RS04700	1	0	0	0	0	0	1	0	0	0	1	1	0	0	0	0	0	0	0	1	0	1	1	0	0	0	0	0	1	0	0	0	0	0	1	0	0	0	0	1	0	2	0	0	0	2	2	1	0
ETAE_RS04705	20	1	0	7	25	107	15	2	4	19	12	6	0	14	12	4	0	6	2	0	32	17	8	37	2	1	0	5	0	3	0	12	0	4	6	2	5	1	1	0	2	0	0	1	4	13	6	17	10
ETAE_RS04710	146	41	14	23	56	37	75	59	52	25	68	63	49	16	15	85	26	16	23	131	15	58	33	31	7	36	81	78	15	60	8	36	24	31	75	16	18	9	7	25	14	36	4	14	62	30	47	29	55
ETAE_RS04715	114	43	79	17	141	179	154	68	145	95	68	95	184	108	189	107	35	41	62	169	66	20	92	39	24	151	66	60	34	76	50	240	122	72	107	30	89	42	20	3	8	63	3	39	41	37	229	120	155
ETAE_RS04720	717	631	339	419	907	859	531	822	617	365	557	575	647	901	939	691	234	321	452	436	193	669	293	328	263	534	429	600	327	193	238	778	597	490	505	284	442	258	161	256	230	263	256	239	215	327	1100	573	568
ETAE_RS04730	577	374	243	369	616	491	537	321	494	319	302	423	430	326	286	456	153	153	238	558	154	661	215	273	263	265	353	681	198	364	301	420	428	364	223	224	222	85	236	98	398	321	231	196	223	209	553	367	523
ETAE_RS04735	1146	588	846	941	943	1583	1427	645	1488	1421	1202	1523	1894	1994	1357	1291	846	684	901	1158	491	905	667	1184	848	963	1008	1463	822	738	1004	1771	1607	2013	857	685	919	389	989	628	1314	707	990	970	724	842	2183	1401	2180
ETAE_RS04740	487	338	254	387	536	410	432	158	227	438	346	589	382	667	343	301	184	377	335	391	234	441	332	535	103	255	387	581	214	342	359	520	415	662	207	295	405	181	64	123	859	311	330	110	268	345	752	347	749
ETAE_RS04745	565	345	260	375	472	784	311	301	502	471	360	631	601	499	504	370	272	262	243	348	165	475	108	356	215	370	283	723	332	233	360	550	419	483	238	209	320	87	156	222	452	338	99	210	165	341	815	423	601
ETAE_RS04750	26	10	14	13	2	0	8	5	16	15	20	1	27	1	3	18	5	90	24	0	8	131	5	4	0	0	17	13	0	14	1	2	4	54	3	12	24	2	0	74	5	12	0	3	5	15	36	1	57
ETAE_RS04755	1230	890	513	962	928	1453	1745	774	1305	850	937	1137	1298	1687	1338	918	426	997	910	901	508	1646	598	703	462	1202	1113	1698	1193	708	684	1381	1189	1752	742	686	900	521	531	622	848	927	1072	619	574	720	1515	1060	1465
ETAE_RS04760	596	266	203	327	355	658	568	508	723	345	731	821	602	516	619	376	368	159	289	500	189	515	197	262	250	409	365	206	313	276	241	506	600	539	324	314	409	375	343	86	281	390	538	427	232	286	718	502	603
ETAE_RS04765	183	139	125	109	282	243	120	105	242	253	248	245	1634	399	146	181	39	66	51	159	122	50	83	129	72	319	69	242	186	162	156	241	185	352	89	114	96	41	46	151	244	229	215	70	128	149	509	177	260
ETAE_RS04770	18	18	2	1	18	48	0	2	0	3	1	1	10	0	2	0	0	0	0	0	2	3	23	9	2	2	0	0	0	1	0	3	1	2	1	0	0	0	0	21	2	6	0	0	0	1	1	2	0
ETAE_RS04775	206	66	14	61	179	238	163	61	68	42	115	49	69	108	47	29	70	23	113	74	14	92	90	52	26	40	57	56	47	37	56	53	53	17	20	36	52	41	79	99	89	23	13	1	26	52	103	58	32
ETAE_RS04780	631	390	428	369	591	352	780	633	674	510	733	1975	977	687	1052	470	438	307	491	441	571	487	429	232	251	447	319	825	295	390	519	754	853	702	486	274	306	77	325	70	104	214	577	190	250	383	1106	742	885
ETAE_RS04785	305	226	154	177	251	225	167	260	327	297	382	407	438	404	315	139	89	132	103	386	120	186	58	137	192	353	126	330	147	152	117	392	333	372	197	88	181	36	38	30	91	43	141	135	105	139	409	275	452
ETAE_RS04790	781	489	415	277	776	1141	1046	301	569	522	629	1127	775	648	422	535	319	228	411	533	411	407	311	398	330	423	432	855	541	344	333	569	461	713	313	312	303	128	453	39	676	428	652	364	226	259	853	342	728
ETAE_RS04795	102	73	105	28	34	163	124	48	163	77	146	179	110	94	186	74	48	34	51	10	51	47	3	61	15	38	45	41	78	48	81	162	131	147	52	32	68	39	22	26	101	74	62	96	77	92	263	145	161
ETAE_RS04800	1973	1583	1327	1635	2126	2252	2746	1554	2328	1867	2680	1834	2256	2921	2141	2410	951	999	1276	1729	1003	1936	1097	1039	1812	1805	1590	2124	1302	1297	1371	1746	2389	2187	1436	1072	1409	793	737	801	1114	1452	1181	954	1019	1380	2749	1838	2740
ETAE_RS04805	166	81	88	91	92	154	414	146	246	135	181	173	260	162	177	102	52	72	63	142	89	103	30	84	143	111	150	231	48	102	103	215	129	158	178	89	116	67	154	135	211	82	26	21	105	118	205	123	183
ETAE_RS04810	136	37	57	80	130	248	207	31	62	54	20	17	54	25	33	17	5	10	15	115	37	206	1	189	31	121	29	44	32	29	0	102	41	48	11	9	20	0	19	55	25	13	1	24	24	40	70	46	33
ETAE_RS04815	316	196	273	206	407	746	493	325	329	257	665	302	524	629	1053	326	122	78	217	218	104	369	494	116	115	160	289	350	239	221	271	492	486	378	191	142	235	56	180	150	628	315	151	223	164	164	608	385	426
ETAE_RS04820	172	103	210	45	295	290	284	150	219	141	244	216	197	119	558	174	88	69	142	133	44	365	1	79	72	179	258	190	41	80	112	172	238	254	230	138	176	31	30	147	113	241	108	105	102	183	179	239	332
ETAE_RS04825	1	0	1	0	1	0	0	0	0	0	1	2	0	0	0	0	0	0	0	0	0	0	0	0	2	1	0	1	1	1	0	1	0	0	1	0	2	0	0	0	1	1	0	0	1	18	0	0	0
ETAE_RS04830	25	9	5	12	5	12	41	1	19	12	6	0	0	8	19	5	3	1	3	0	24	5	7	8	0	0	3	18	3	8	3	40	4	34	16	1	0	2	1	0	20	0	0	0	0	0	21	4	5
ETAE_RS04835	200	103	24	64	86	116	49	24	95	152	87	125	175	56	204	121	50	32	40	53	49	192	63	54	215	41	31	31	28	57	71	72	94	132	134	31	81	22	35	56	86	16	30	78	40	25	140	104	140
ETAE_RS04840	128	53	30	71	136	163	124	93	116	110	99	160	121	35	57	74	18	56	26	164	34	135	53	34	160	80	76	146	142	17	32	128	74	218	39	35	31	18	129	47	45	37	74	66	43	48	169	80	137
ETAE_RS04845	1140	641	617	665	885	1415	700	721	955	736	602	745	930	713	1005	488	323	318	432	1152	362	750	387	540	256	826	457	893	414	329	535	617	640	727	415	596	600	270	279	292	434	454	401	157	393	544	957	576	820
ETAE_RS04850	11	1	0	1	5	19	0	0	3	1	2	2	6	6	3	3	2	9	0	0	0	0	0	0	0	2	11	1	3	5	2	0	2	2	5	0	0	0	8	0	0	0	0	1	2	1	16	9	0
ETAE_RS04855	4	1	4	2	10	0	4	1	4	8	3	31	4	23	0	3	0	1	1	0	1	0	1	10	1	0	1	17	1	6	4	2	5	0	0	1	0	0	65	0	2	0	4	2	13	1	8	7	8
ETAE_RS04860	1000	633	477	428	684	785	738	404	607	427	693	604	579	1133	370	439	296	349	519	793	565	635	532	374	887	810	299	606	516	351	239	624	558	403	304	367	525	390	582	802	765	247	353	249	317	360	674	699	547
ETAE_RS04865	333	134	95	245	265	303	166	45	101	144	135	95	605	86	38	44	99	157	210	258	206	307	272	157	525	36	148	106	120	111	110	68	146	82	207	72	329	234	555	137	274	111	280	105	128	84	176	129	86
ETAE_RS04870	569	292	206	199	788	701	327	161	222	103	190	257	106	85	150	161	137	120	203	582	374	757	268	196	258	83	122	308	235	374	91	283	143	143	155	111	249	159	835	347	71	140	266	158	206	161	396	159	157
ETAE_RS04875	2987	1560	1502	1272	2022	2935	2617	565	673	751	732	2473	877	729	454	396	480	1327	1348	2627	2197	3395	3595	1458	2728	812	1204	1040	2247	1769	726	1092	1081	544	755	868	1521	1474	3559	2151	1611	1361	1620	918	1126	851	1500	955	587
ETAE_RS04880	512	240	273	186	297	423	228	122	83	87	148	255	334	122	56	139	83	82	234	481	167	599	255	115	185	232	95	252	236	274	89	117	199	66	95	71	267	290	538	372	112	192	157	155	204	107	241	105	62
ETAE_RS04885	1483	913	812	1429	1775	1667	1219	1179	1846	1407	1204	1579	1961	1497	2090	1281	780	1252	825	964	694	1004	611	1022	872	920	939	2312	937	737	859	1421	1692	1455	765	1017	896	394	976	528	995	959	833	982	771	977	2176	1418	2046
ETAE_RS04890	105	108	79	81	173	188	132	147	116	116	94	203	362	60	150	66	180	55	52	43	44	42	84	36	36	49	64	112	185	65	167	156	130	103	95	34	53	2	21	14	38	38	68	95	41	92	189	119	159
ETAE_RS04895	1003	631	599	638	1231	946	1212	713	947	887	1610	1304	1252	747	878	614	499	751	539	685	319	970	652	553	538	1010	637	1032	770	556	632	733	1003	976	619	647	638	534	389	328	817	504	400	408	480	746	1178	721	1132
ETAE_RS04900	177	94	41	123	173	44	252	40	128	98	323	86	166	283	252	231	156	70	56	92	121	1	42	85	3	114	122	105	119	74	123	144	137	253	77	66	101	27	78	66	15	26	1	84	41	89	173	185	276
ETAE_RS04905	238	188	270	226	205	413	163	144	375	376	211	271	374	467	339	248	62	123	106	379	90	124	137	219	329	183	215	439	304	155	167	218	302	345	139	198	108	148	268	384	599	260	312	371	195	178	356	353	450
ETAE_RS04910	1082	799	940	916	1180	1472	1635	1503	1680	1844	1419	1160	1463	2276	1575	1358	1094	1068	727	1715	629	1381	1309	853	660	977	1373	1800	889	924	958	1868	1404	1978	869	810	909	400	585	923	1567	958	1913	801	756	972	2367	1369	1963
ETAE_RS04915	131	121	80	69	229	155	203	148	207	235	176	221	222	51	156	293	55	81	120	104	73	146	106	114	224	92	142	110	51	153	113	203	160	311	167	137	100	41	34	20	94	144	239	70	111	73	265	129	216
ETAE_RS04920	81	61	47	2	361	154	121	186	191	89	188	131	212	187	556	268	40	105	51	40	114	0	16	61	49	129	236	165	13	29	117	208	142	192	72	125	124	1	91	13	14	115	6	72	37	91	149	221	300
ETAE_RS04925	297	219	103	148	364	435	280	230	327	260	354	232	662	341	313	124	130	185	124	227	68	376	99	119	238	125	186	402	114	122	328	299	328	257	231	127	146	48	221	38	189	190	280	177	148	168	429	188	342
ETAE_RS04930	91	79	77	57	247	266	78	136	100	107	94	87	142	133	49	116	16	38	32	123	4	112	51	63	2	185	108	106	37	59	89	120	132	79	58	29	91	35	188	56	0	178	59	33	67	99	154	169	152
ETAE_RS04935	298	179	149	53	263	134	174	125	325	264	288	411	266	397	454	176	50	171	92	188	116	355	195	128	71	190	212	329	149	168	82	263	411	382	125	90	151	287	39	122	306	105	590	120	110	148	391	348	318
ETAE_RS04940	525	446	332	380	577	685	370	379	604	526	406	523	718	724	664	434	162	421	714	863	255	694	702	359	162	361	254	410	277	235	233	621	677	714	299	281	460	306	421	202	1860	403	218	184	184	317	838	623	576
ETAE_RS04945	219	137	121	155	289	212	231	93	263	236	109	239	316	406	174	96	120	53	79	362	133	171	54	118	120	97	97	114	57	110	93	177	224	227	136	85	85	29	7	199	114	129	122	221	83	93	275	163	313
ETAE_RS04950	2029	1361	1227	1018	1832	2002	2764	1567	2094	2021	2421	2523	4553	2212	2809	1667	1160	1157	1179	2334	786	1400	990	1179	1163	1416	1629	2147	1344	1086	1335	1786	2047	2175	1189	1421	1195	567	691	483	1197	1475	1424	885	1144	1312	2588	1657	2668
ETAE_RS04955	61	33	40	53	30	59	39	9	30	56	54	54	31	36	42	37	2	47	18	0	46	112	33	36	12	53	51	24	18	44	10	61	34	41	8	38	32	0	60	14	19	59	0	32	21	23	97	34	45
ETAE_RS04960	1232	1110	998	1223	1188	1983	1489	1332	2087	1684	1318	1976	1581	1767	2966	1482	878	923	893	1370	642	1472	1358	1702	737	1406	1032	2216	1085	1096	1128	1851	1839	2057	831	1049	1002	632	515	606	1576	1264	1609	880	785	1205	2355	1437	2364
ETAE_RS04965	694	429	457	398	651	1015	523	643	938	666	992	1157	1004	1086	641	588	286	513	406	655	385	602	386	271	477	379	278	739	390	435	297	776	822	967	529	407	510	134	331	639	255	416	582	422	405	472	1005	758	1208
ETAE_RS04970	445	423	236	296	495	855	586	372	538	478	581	697	448	604	648	446	239	492	351	451	182	432	233	173	174	752	460	629	248	244	289	526	581	571	373	246	254	210	196	183	359	256	403	309	250	232	889	573	490
ETAE_RS04975	691	329	489	436	916	1044	767	474	768	834	899	733	866	964	767	673	277	362	350	384	423	503	507	563	223	688	447	1097	372	456	638	805	744	1031	512	274	614	202	491	474	1150	644	727	605	352	660	1057	628	1081
ETAE_RS04980	529	480	323	320	517	650	654	385	858	744	359	449	732	1216	722	428	242	725	1101	528	293	584	319	427	324	606	431	570	397	340	307	631	595	623	385	424	451	149	260	412	596	659	619	252	294	353	900	625	829
ETAE_RS04985	864	516	402	566	870	986	973	919	992	877	1243	1052	906	2585	1209	593	366	545	610	878	532	467	389	399	404	843	805	1315	929	629	706	915	1272	950	582	630	538	352	233	275	808	515	727	466	497	668	1331	849	1225
ETAE_RS04990	165	123	165	146	50	200	67	185	259	157	189	227	263	275	291	164	70	42	104	363	46	257	102	142	33	86	87	115	130	42	101	226	182	168	98	103	151	36	39	9	259	50	29	83	58	95	247	195	300
ETAE_RS04995	285	252	174	143	340	372	705	309	418	340	352	452	492	537	735	496	263	188	222	223	115	150	177	368	151	553	223	412	62	252	269	333	461	408	176	226	255	41	141	149	2	81	134	83	177	215	495	360	381
ETAE_RS05000	254	239	358	292	239	183	155	203	438	375	301	313	318	295	400	253	284	352	349	217	269	250	105	265	131	123	254	599	182	235	240	403	309	250	189	177	207	45	99	400	49	158	361	236	297	148	418	251	338
ETAE_RS05005	623	605	395	699	586	816	772	500	665	1050	756	793	711	561	1222	905	508	518	312	842	201	602	586	418	492	616	596	593	292	431	385	873	679	900	475	502	509	163	65	399	842	745	999	510	360	558	1277	628	1059
ETAE_RS05010	240	115	74	67	136	254	58	185	155	200	173	260	426	90	324	250	69	60	115	136	93	94	180	46	146	311	113	170	265	53	147	164	222	322	88	97	199	59	27	142	69	96	266	153	94	114	387	174	367
ETAE_RS05015	452	375	310	232	573	652	647	264	480	369	591	619	697	311	548	312	158	153	291	460	232	390	80	273	319	354	286	312	225	232	231	358	517	404	316	227	346	116	241	28	212	349	339	199	218	250	769	503	552
ETAE_RS05020	307	337	191	189	308	365	586	204	426	273	383	339	381	186	548	283	138	314	309	203	198	494	305	235	111	144	194	412	192	277	124	263	298	302	202	177	237	165	368	28	186	149	192	226	141	244	512	250	392
ETAE_RS05025	864	399	373	414	723	1093	805	258	642	653	739	691	759	751	585	538	243	395	457	639	255	377	333	380	286	491	405	640	222	345	416	442	611	657	362	295	348	112	323	603	757	315	538	291	363	537	921	581	900
ETAE_RS05030	243	228	67	169	185	218	79	151	236	189	213	335	421	219	426	239	105	88	154	150	79	88	144	180	259	236	182	248	83	74	161	203	271	225	205	116	197	182	142	4	399	258	179	82	111	254	275	175	297
ETAE_RS05035	275	184	223	242	234	274	474	313	303	307	175	282	253	357	443	146	66	166	507	203	165	130	159	62	113	189	200	354	133	189	74	515	268	301	180	131	263	27	55	6	275	99	392	142	95	100	269	341	340
ETAE_RS05040	501	336	400	223	668	765	437	210	574	664	493	1049	622	424	700	209	358	154	413	656	268	365	36	262	165	394	485	387	193	292	170	584	554	572	426	197	238	192	184	97	164	415	382	197	173	309	757	705	616
ETAE_RS05045	1692	1151	1002	1130	1776	2349	2421	1301	1734	1809	1522	1856	2506	2391	2047	1544	889	1153	720	1782	939	1632	975	1224	636	1492	1688	1512	997	1005	921	1619	1925	1786	955	1081	847	343	505	639	1390	1323	1389	774	730	1041	2374	1777	2012
ETAE_RS05050	1860	1484	1737	1460	2200	2305	1519	1646	2362	2247	1934	1874	2482	2622	2097	1049	1431	1604	1368	2098	887	1156	977	1499	891	1655	1210	1849	1257	1134	1297	2574	2471	1776	1251	1084	1392	412	580	878	1192	1105	1596	638	1011	1072	3024	2180	2325
ETAE_RS05055	812	576	620	550	867	1184	527	634	1114	874	1027	1097	1394	878	1323	596	443	471	530	1006	477	604	498	586	582	965	851	885	521	579	581	1191	1225	1041	621	434	516	346	488	340	734	571	725	479	433	580	1498	1018	1391
ETAE_RS05060	453	322	166	176	705	541	718	177	470	325	377	496	728	628	668	256	141	211	179	270	113	227	257	268	161	379	202	374	188	227	151	557	399	417	260	254	181	384	82	171	245	350	173	200	284	328	676	353	516
ETAE_RS05065	513	448	382	416	395	701	821	343	887	693	574	888	718	946	688	662	611	484	422	409	164	287	356	347	374	559	605	457	308	380	293	493	665	554	361	264	528	216	300	134	210	576	625	322	396	508	855	646	851
ETAE_RS05070	253	131	102	125	249	261	467	73	260	294	139	200	222	551	318	677	61	97	122	361	52	205	58	70	68	171	157	135	134	86	72	378	264	261	93	248	196	0	2	19	205	63	123	117	94	92	246	270	198
ETAE_RS05075	188	229	74	158	335	127	388	127	224	201	249	315	364	141	554	211	379	82	72	207	142	371	322	122	53	60	196	380	188	164	83	152	280	342	163	68	148	51	4	1	87	223	1	145	80	133	331	249	327
ETAE_RS05080	223	76	58	115	269	399	219	153	218	123	363	187	209	214	171	231	205	146	94	2	58	195	97	78	14	228	104	262	168	65	138	244	100	178	114	146	207	13	58	88	132	173	81	69	85	118	237	108	282
ETAE_RS05085	339	324	312	306	454	504	466	256	415	301	309	490	461	330	763	353	97	200	286	413	89	196	331	177	460	367	220	394	241	233	243	332	431	457	232	218	334	67	167	311	297	241	69	165	169	229	504	411	492
ETAE_RS05090	791	580	560	654	911	1123	723	835	1135	1220	988	1721	1138	1496	1190	844	318	580	486	815	448	482	526	477	260	958	943	1584	297	548	435	1262	1430	1456	512	353	556	334	268	356	820	970	842	432	381	503	1779	1225	1605
ETAE_RS05095	693	605	324	661	826	616	712	570	834	930	788	891	745	1027	1057	609	234	595	919	614	363	532	151	484	385	608	375	849	563	543	536	772	1024	799	413	442	660	266	225	382	455	425	352	330	363	451	1053	877	972
ETAE_RS05100	563	548	559	426	958	594	506	507	463	560	559	422	1183	641	860	422	282	623	359	328	312	307	216	256	384	361	262	908	237	338	340	509	448	617	440	310	400	161	180	291	396	373	547	384	341	303	802	412	719
ETAE_RS05105	1089	721	498	836	1336	1249	1043	525	1204	903	1186	1027	1408	1547	1243	1338	490	1217	898	1052	294	1094	514	655	427	1046	814	1328	850	720	673	1264	1278	1366	865	841	926	522	428	352	1779	644	932	726	544	761	1835	1146	1306
ETAE_RS05110	554	327	303	342	525	599	594	382	669	557	831	631	887	572	513	355	511	206	382	586	271	277	565	276	192	559	431	667	217	328	352	507	612	592	271	222	246	292	27	296	390	585	360	321	243	361	773	527	837
ETAE_RS05115	773	247	217	144	383	656	330	62	125	123	117	152	177	134	207	80	114	243	131	108	80	368	131	129	135	162	65	97	136	93	56	307	270	140	213	303	174	74	97	50	44	13	33	30	57	63	303	259	147
ETAE_RS05120	926	671	392	536	946	1453	889	646	1071	1058	1149	1177	1330	669	1177	761	292	430	410	715	559	772	454	629	502	746	685	1284	594	470	723	911	946	1109	533	412	551	258	353	276	753	567	847	457	460	566	1167	864	1210
ETAE_RS05125	196	67	226	95	256	328	420	96	143	297	221	154	119	218	82	132	47	56	64	292	53	59	55	213	128	189	120	162	167	140	38	221	150	171	95	69	129	36	14	41	813	158	116	75	106	84	345	152	317
ETAE_RS05130	499	346	370	285	387	225	322	261	561	240	208	288	180	123	268	122	58	54	83	338	259	460	264	243	236	138	255	250	41	120	108	120	155	157	71	70	71	364	195	207	220	181	96	81	114	90	185	342	183
ETAE_RS05135	449	284	351	463	483	468	209	267	666	386	607	503	475	1010	288	437	174	327	258	402	253	296	648	346	322	561	215	407	407	275	226	514	389	417	355	319	255	139	94	220	119	296	464	167	218	198	657	312	606
ETAE_RS05140	714	584	599	276	849	883	633	729	650	964	1375	1296	925	1136	1207	818	311	331	471	642	526	873	577	548	765	841	483	971	428	500	396	942	959	1025	419	518	520	246	537	332	677	555	665	429	442	491	1233	769	1114
ETAE_RS05145	414	324	275	282	429	281	242	288	355	480	526	456	619	282	548	340	170	164	199	576	186	561	296	225	92	423	142	271	117	261	252	509	365	453	323	209	231	156	206	136	328	338	153	297	252	253	508	378	512
ETAE_RS05150	26	1	10	0	7	12	16	19	9	9	6	13	26	11	3	11	0	4	0	1	11	0	1	1	1	0	0	15	23	8	0	13	4	26	10	4	2	0	2	1	0	0	0	2	6	14	15	11	9
ETAE_RS05155	171	119	67	157	376	166	140	78	305	343	177	249	232	123	204	94	73	379	63	255	85	184	88	104	27	173	109	147	69	120	69	145	261	217	136	450	67	59	74	175	39	37	159	55	129	74	184	151	208
ETAE_RS05160	616	431	458	624	467	971	631	369	749	758	373	469	839	378	413	385	55	220	123	647	275	431	421	596	335	552	838	1064	391	478	518	287	476	530	187	171	121	136	86	81	555	431	540	330	361	421	492	436	635
ETAE_RS05165	715	451	246	396	698	809	736	574	708	564	827	793	854	944	538	292	268	449	484	622	207	435	304	480	372	476	440	648	518	417	504	814	728	821	560	335	406	422	52	221	442	140	430	341	394	605	869	665	911
ETAE_RS05170	277	224	163	247	307	410	370	366	423	259	351	564	430	510	380	332	79	225	195	316	140	265	257	189	84	287	204	255	158	246	156	368	509	207	258	259	233	104	143	92	262	213	120	94	116	189	500	337	320
ETAE_RS05175	83	27	56	0	26	58	20	59	53	19	104	17	77	30	15	41	19	26	71	66	26	11	304	27	115	67	48	31	21	48	39	25	19	23	48	11	128	39	28	33	0	57	7	9	40	49	70	24	35
ETAE_RS05180	16	1	6	0	10	60	23	0	4	28	45	69	89	25	1	3	2	16	11	2	9	0	1	8	10	23	0	0	4	2	2	8	0	22	7	3	17	0	2	0	0	10	1	26	7	6	34	0	32
ETAE_RS05185	307	201	187	156	256	359	395	417	270	278	224	355	363	442	846	287	47	205	162	432	148	200	226	273	9	257	84	360	151	121	175	216	314	258	172	97	214	17	153	55	360	133	214	138	173	231	865	327	411
ETAE_RS05190	292	189	239	172	319	314	241	76	160	67	72	107	40	40	56	26	17	30	26	213	116	321	59	240	257	61	87	192	14	43	51	21	36	17	32	27	9	196	95	21	68	62	53	34	30	25	42	26	83
ETAE_RS05195	654	338	418	342	527	906	752	344	589	668	1246	750	776	1191	867	415	193	282	351	599	200	670	88	412	350	584	531	884	343	187	432	670	599	646	494	302	410	289	378	262	1133	629	313	373	382	403	854	524	753
ETAE_RS05200	334	292	180	237	231	233	498	380	322	438	277	304	398	724	293	269	161	164	152	529	154	358	190	120	236	178	274	597	141	231	244	457	385	548	180	142	182	15	283	104	364	287	528	136	146	272	628	468	694
ETAE_RS05205	241	160	123	291	292	499	354	224	229	231	245	351	298	224	303	367	55	151	146	142	248	224	170	149	116	256	244	134	198	173	232	332	313	566	166	166	207	93	181	121	332	386	124	58	116	158	389	312	577
ETAE_RS05210	506	306	347	407	668	684	840	416	747	799	585	1186	795	815	1483	696	372	378	444	516	298	1157	219	328	491	920	426	784	319	218	349	869	682	803	323	240	370	78	479	344	849	404	484	346	449	472	916	701	872
ETAE_RS05215	399	313	255	237	413	427	606	266	440	495	165	476	613	589	838	376	251	289	216	380	165	180	245	426	175	355	257	333	101	236	226	446	430	483	231	209	230	165	112	1	292	442	257	96	182	135	593	429	603
ETAE_RS05220	142	35	60	38	109	194	93	61	100	75	72	129	215	310	119	135	121	31	59	144	34	99	120	97	62	71	10	99	64	72	69	97	106	106	65	39	53	125	82	72	29	79	69	44	32	68	143	124	177
ETAE_RS05225	206	97	174	86	207	342	260	196	335	262	326	508	335	395	213	106	33	45	118	166	49	58	268	75	162	178	201	260	277	96	111	240	261	254	131	60	102	39	24	41	377	227	268	198	153	119	365	271	277
ETAE_RS05230	0	0	0	1	1	2	0	0	2	0	1	0	2	0	1	0	0	0	0	1	0	0	0	0	0	0	0	1	0	0	1	1	0	1	0	0	0	1	0	0	0	1	1	0	0	1	0	0	1
ETAE_RS05235	9	7	30	0	1	30	0	13	7	10	19	1	19	41	77	52	3	13	5	0	0	0	1	0	72	28	0	5	0	23	0	12	74	16	13	16	5	1	56	0	45	42	0	19	9	26	37	17	10
ETAE_RS05240	1955	1360	1430	1218	1714	2330	1834	1233	2112	1413	2172	2315	2636	2263	4205	1747	989	1234	1127	2027	810	1403	998	937	1225	1855	1093	2059	1489	1010	1273	2049	1816	2276	1327	1157	1339	783	790	1084	1484	1128	1493	1434	952	1209	2760	1697	2254
ETAE_RS05245	215	210	60	171	158	170	100	227	226	311	140	308	230	108	448	175	145	268	186	376	83	72	328	160	103	69	93	245	95	113	199	204	156	189	142	601	157	32	48	1	155	60	107	77	111	109	328	148	148
ETAE_RS05250	286	161	107	148	145	225	138	169	103	174	194	142	135	292	215	144	77	198	64	168	172	346	123	151	48	382	93	116	111	98	102	366	263	343	171	149	103	3	81	24	45	123	172	212	104	134	395	211	289
ETAE_RS05255	671	501	447	381	648	673	660	414	807	740	716	1160	716	819	419	485	209	475	253	424	435	578	237	317	410	609	263	683	478	289	277	723	733	850	312	341	315	148	237	146	1433	457	367	262	253	366	884	674	803
ETAE_RS05260	79	119	6	29	67	129	109	26	59	68	21	75	156	71	33	47	26	34	40	1	59	31	52	112	13	25	83	54	41	40	40	52	20	31	14	23	32	1	9	0	30	35	58	33	22	89	94	57	45
ETAE_RS05265	71	133	93	27	59	169	248	43	25	38	104	91	45	109	149	98	70	29	47	130	12	41	99	24	0	71	36	148	43	43	72	88	74	71	40	67	80	75	23	3	396	115	122	18	84	116	186	78	92
ETAE_RS05270	1389	1069	1178	1056	1341	1623	1573	821	1698	1201	1250	1646	2128	1721	1460	1070	1076	659	783	1999	385	1269	588	1023	1013	1032	896	1382	947	877	1250	1558	1597	1501	1155	766	962	152	609	974	997	848	1332	1018	761	1009	2246	1530	1655
ETAE_RS05275	218	241	140	145	240	306	169	196	273	194	169	208	209	368	902	251	36	227	123	187	105	225	197	228	140	154	199	353	103	132	43	302	257	218	189	102	101	47	84	18	473	120	274	50	110	209	279	203	303
ETAE_RS05280	530	340	402	402	739	528	390	368	579	447	451	788	629	847	564	591	227	189	295	692	195	418	399	304	131	266	254	337	214	245	308	397	471	527	205	257	372	127	182	302	279	464	441	199	284	356	774	439	824
ETAE_RS05285	506	397	374	370	610	492	434	378	506	348	491	693	298	509	527	333	164	236	314	267	312	317	223	286	211	284	331	336	288	182	329	322	338	663	304	195	295	115	137	174	222	236	341	170	204	272	451	404	718
ETAE_RS05290	508	351	281	397	545	623	642	276	510	460	639	523	519	552	470	228	472	315	348	377	171	287	106	274	250	504	289	385	337	347	460	389	551	519	333	296	353	262	173	506	337	256	661	388	380	526	749	546	630
ETAE_RS05295	839	619	704	490	762	804	824	803	961	877	1174	1018	949	714	1354	1096	592	483	664	567	383	652	1015	684	494	817	522	814	748	545	509	749	976	775	498	498	601	133	602	270	1330	704	572	429	413	674	1301	1000	1118
ETAE_RS05300	1285	1084	941	742	1302	1370	1133	1034	1477	1492	1054	1819	2043	2020	1747	1284	1302	713	859	1235	649	863	824	989	668	1066	908	1975	795	829	751	1197	1497	1452	750	778	893	573	724	592	1781	828	1319	811	623	943	1744	1252	1890
ETAE_RS05305	179	197	148	193	281	168	112	139	254	363	240	327	285	222	346	211	102	231	120	197	145	262	127	154	102	400	221	408	148	138	97	252	401	270	227	176	158	23	178	101	65	295	279	89	77	260	547	308	281
ETAE_RS05310	50	62	9	60	101	175	102	66	341	100	117	86	53	425	51	177	39	33	61	123	6	104	73	25	5	84	63	44	48	39	20	115	89	76	18	26	62	14	59	111	0	81	119	3	34	36	127	88	106
ETAE_RS05315	503	326	231	356	744	771	674	425	753	589	666	553	726	523	758	429	292	420	241	665	187	270	136	232	444	637	303	605	431	309	227	552	612	849	291	234	278	213	262	232	153	250	293	224	256	394	827	538	804
ETAE_RS05320	447	273	256	508	958	550	383	330	412	542	447	741	599	445	408	321	106	261	239	658	185	531	99	200	211	471	265	510	138	376	373	451	445	381	253	299	253	221	114	115	239	272	394	246	211	279	708	334	549
ETAE_RS05325	258	169	127	150	317	352	426	173	245	213	316	283	302	201	471	355	124	285	108	199	62	211	205	113	161	179	183	448	195	107	166	249	202	240	181	162	97	11	142	114	2	49	146	176	129	122	405	289	439
ETAE_RS05330	90	81	90	152	45	269	174	68	120	68	125	90	182	60	92	108	25	75	25	1	32	88	2	19	38	118	146	72	24	51	40	53	83	100	46	80	65	34	2	121	186	2	43	0	70	75	172	67	122
ETAE_RS05335	128	113	48	103	399	235	224	162	154	122	97	99	110	95	179	136	41	98	66	77	140	195	65	85	73	157	54	120	36	33	41	201	155	133	49	55	152	8	0	102	75	56	17	48	45	52	164	194	142
ETAE_RS05340	1	0	4	0	0	0	2	0	0	0	0	0	0	0	7	0	0	0	0	0	0	0	0	2	0	0	3	0	0	0	0	0	0	0	0	0	0	0	0	0	0	0	0	0	0	1	1	0	1
ETAE_RS05345	20	1	0	3	28	1	19	5	1	1	0	27	16	3	1	1	0	0	0	1	8	7	7	7	1	2	0	1	0	0	1	0	1	2	5	5	0	0	0	0	1	0	3	1	5	2	1	0	0
ETAE_RS05350	28	25	23	14	72	0	15	48	15	30	50	58	14	163	22	50	2	20	6	0	0	0	20	22	0	0	13	19	0	11	115	56	4	38	17	29	0	0	0	42	0	8	1	1	4	22	62	10	37
ETAE_RS05355	222	129	103	110	310	233	184	173	388	136	285	122	208	161	226	94	102	124	91	189	101	315	60	62	46	182	138	95	113	160	128	321	292	215	169	150	124	71	43	176	51	127	109	17	60	171	329	155	191
ETAE_RS05360	595	376	304	445	456	710	566	335	749	706	513	854	483	1031	506	582	187	162	254	249	181	571	402	344	343	569	288	725	487	278	309	597	540	457	340	245	303	342	113	263	1648	219	593	339	252	320	1065	566	755
ETAE_RS05365	29	19	10	73	2	2	5	6	36	5	16	0	30	15	27	6	48	1	13	0	7	0	0	21	0	21	0	5	21	8	2	27	34	20	14	5	13	1	61	0	0	1	0	0	17	7	25	25	15
ETAE_RS05370	6	31	1	0	23	7	5	30	1	5	8	0	5	1	10	2	7	3	12	0	0	0	0	0	0	7	2	1	0	0	0	16	2	1	3	0	18	0	0	0	0	0	0	1	2	0	0	0	2
ETAE_RS05375	204	89	124	65	203	208	203	129	155	111	192	149	204	106	291	206	49	104	155	121	130	192	178	209	20	105	95	173	428	82	58	232	108	146	117	88	128	150	30	53	33	75	38	54	103	112	157	204	158
ETAE_RS05415	1	0	4	0	5	0	1	0	0	3	1	0	1	3	1	0	2	1	0	3	0	0	0	1	24	3	0	1	1	0	0	1	0	0	0	0	0	0	1	1	0	0	1	1	0	1	3	1	9
ETAE_RS05420	129	85	114	240	195	48	302	31	171	72	37	222	153	76	254	137	45	42	44	183	63	109	89	43	68	205	112	169	62	93	91	132	178	176	31	32	49	41	12	48	1	93	206	66	107	73	165	183	124
ETAE_RS05445	876	635	527	452	932	1326	541	347	831	707	673	1096	1137	871	797	826	325	419	408	505	230	781	628	504	524	550	464	958	661	377	550	713	574	660	437	538	481	327	403	542	610	282	609	233	416	366	942	478	890
ETAE_RS05450	733	560	460	410	869	841	1371	538	948	722	771	660	642	351	827	375	251	297	428	301	522	598	723	544	652	550	477	888	404	318	676	628	611	571	335	351	412	209	402	104	171	483	524	413	369	350	672	370	815
ETAE_RS05455	179	126	69	161	170	338	62	52	170	154	152	311	193	146	42	154	168	93	78	272	35	139	125	92	24	80	161	136	109	70	106	196	127	190	85	82	112	14	46	113	315	133	60	15	50	117	158	131	201
ETAE_RS05460	234	115	183	159	239	209	229	198	383	192	222	288	442	374	276	147	172	93	163	207	100	94	90	105	174	244	217	182	57	81	84	149	224	216	179	88	177	64	262	45	70	143	53	32	100	88	390	219	235
ETAE_RS05465	650	554	511	417	804	752	308	320	596	587	786	639	793	327	543	273	317	276	365	429	311	702	164	487	382	290	304	644	366	312	254	501	616	484	310	234	302	291	166	258	649	275	306	235	330	244	659	503	549
ETAE_RS05470	271	212	141	145	297	143	175	153	250	200	221	162	660	72	491	192	52	139	122	309	101	368	383	244	101	167	190	437	254	164	133	268	320	240	154	158	148	86	144	122	475	124	42	13	106	94	250	238	266
ETAE_RS05475	84	87	52	24	77	89	47	24	76	31	38	24	60	51	26	54	38	49	61	80	93	32	17	39	117	70	64	35	17	43	26	17	35	56	61	60	43	81	120	2	154	157	114	33	45	55	46	34	25
ETAE_RS05480	168	150	132	106	150	149	264	95	154	91	311	72	165	90	81	143	112	106	241	144	83	274	235	89	120	66	54	226	215	58	76	68	77	65	65	82	166	57	193	294	142	134	198	69	97	117	173	44	140
ETAE_RS05485	567	394	297	307	476	861	580	288	830	690	606	675	550	571	614	348	308	222	440	369	237	713	129	337	187	263	589	823	274	274	366	743	437	554	350	272	346	79	492	236	339	273	306	312	169	336	787	478	611
ETAE_RS05490	288	289	273	207	134	360	181	242	413	419	382	267	571	468	294	245	178	211	181	444	264	595	218	250	203	429	401	402	178	143	269	448	323	338	180	190	203	110	89	164	751	152	280	84	184	196	439	318	455
ETAE_RS05495	200	78	117	68	209	30	229	136	149	99	140	60	63	205	383	92	112	62	45	85	218	100	42	37	67	97	332	119	51	65	59	119	165	206	33	39	57	0	133	46	145	59	36	89	86	37	220	190	249
ETAE_RS05500	125	136	47	145	142	169	122	106	160	87	91	71	162	53	154	54	37	40	25	182	57	51	28	73	13	146	29	230	60	50	32	105	187	57	38	35	46	20	73	46	24	91	128	24	38	53	136	139	182
ETAE_RS05505	7	0	0	0	0	0	25	0	15	0	0	0	0	0	6	0	0	0	0	0	0	0	0	0	0	0	0	1	0	0	0	1	0	0	0	0	0	0	0	0	0	0	0	0	0	0	0	0	2
ETAE_RS05510	531	449	341	380	645	653	325	486	721	554	668	668	992	590	1031	551	301	312	675	273	266	299	534	453	348	426	552	466	410	227	373	604	594	751	312	198	388	185	217	68	258	432	423	412	303	270	1087	664	843
ETAE_RS05515	647	613	529	421	727	662	555	544	753	652	820	1004	860	1209	1405	769	495	534	1008	538	274	640	283	482	383	657	622	589	572	530	495	921	980	1164	933	627	643	122	117	417	337	610	1159	208	309	428	1075	646	1283
ETAE_RS05520	870	487	337	448	953	784	755	313	749	793	636	722	578	417	1127	842	557	310	467	491	355	633	325	409	360	328	334	558	440	373	498	706	712	775	440	313	429	160	516	519	381	352	366	242	306	380	1183	572	876
ETAE_RS05525	1407	729	623	890	1620	1857	1277	986	1696	1130	1671	1977	1781	1644	1540	1332	478	726	881	1227	645	996	1082	1061	996	1219	1025	1364	655	588	770	1205	1413	1120	769	788	946	605	694	422	1347	641	1314	658	848	902	1831	1372	1747
ETAE_RS05530	356	274	213	241	482	348	376	328	393	271	253	375	445	461	256	228	104	244	159	158	155	274	92	166	101	436	140	342	178	254	283	400	470	292	153	154	176	117	168	148	188	250	414	177	77	148	543	419	421
ETAE_RS05535	218	142	93	106	386	392	389	90	273	300	339	537	327	427	534	154	77	126	100	160	77	397	50	153	222	196	183	230	99	115	205	222	352	259	152	123	128	85	123	12	20	53	62	75	98	158	492	345	367
ETAE_RS05540	433	487	438	275	415	648	410	316	424	316	523	407	770	600	488	281	301	294	351	732	334	506	80	380	439	581	202	483	227	206	354	454	502	401	289	240	254	276	144	20	222	230	417	226	225	325	712	516	533
ETAE_RS05545	1130	704	881	541	1241	1314	1044	835	1451	892	1207	1200	1171	1161	1010	569	299	480	534	771	490	1037	589	626	840	475	632	823	688	511	578	757	821	772	557	432	643	476	572	445	360	711	575	568	454	862	1156	858	1008
ETAE_RS05550	645	299	324	268	678	1079	442	507	640	479	510	887	724	656	437	388	105	291	308	489	294	364	251	336	217	303	469	480	401	321	369	546	545	573	435	248	382	176	310	89	137	433	157	357	350	348	980	603	595
ETAE_RS05555	48	30	14	51	13	61	62	36	22	19	21	42	51	22	22	15	19	95	19	21	52	1	10	6	24	63	23	14	19	4	18	47	15	17	42	31	18	0	0	2	11	10	9	7	1	5	38	13	33
ETAE_RS05560	169	173	65	146	285	306	246	127	193	132	241	224	458	146	185	103	75	63	101	152	77	103	127	116	40	63	58	44	71	104	154	136	148	112	107	50	103	83	8	33	34	23	146	31	59	70	199	128	126
ETAE_RS05565	364	227	154	142	363	346	424	280	418	280	347	334	300	442	256	219	221	169	362	214	178	307	146	214	63	189	191	209	268	139	211	287	296	352	213	127	237	113	163	72	140	169	139	356	251	198	467	267	383
ETAE_RS05570	675	393	407	517	843	967	680	455	524	652	600	403	514	350	490	240	189	135	324	312	284	635	428	401	226	386	299	591	200	184	292	430	513	377	147	143	216	139	99	86	139	195	260	196	172	298	676	439	526
ETAE_RS05575	771	627	546	337	842	657	837	468	857	697	887	998	915	689	898	624	310	363	348	579	383	485	591	610	462	837	547	961	342	388	455	797	742	931	477	372	506	136	370	173	852	493	439	470	269	302	1014	862	1074
ETAE_RS05580	939	896	865	528	1207	1094	1198	833	1318	1023	1176	1217	1323	1727	1089	647	506	925	631	859	514	839	932	701	834	832	584	986	881	551	669	864	874	1014	762	599	584	307	302	877	332	427	688	467	604	787	1320	985	1481
ETAE_RS05585	234	153	193	207	301	323	175	246	422	207	442	547	402	498	125	240	109	105	209	1	128	273	276	426	130	281	202	404	120	169	243	220	237	284	200	246	194	198	94	93	219	329	196	121	141	185	407	177	393
ETAE_RS05590	525	499	371	490	657	667	750	520	733	466	1026	682	480	853	497	589	114	267	330	702	225	380	220	320	200	190	278	682	326	418	300	357	520	602	307	200	444	292	111	200	567	249	347	339	390	273	650	484	789
ETAE_RS05595	254	161	253	168	121	236	173	250	351	279	426	325	202	334	136	265	66	430	371	92	108	235	248	181	32	211	68	299	247	182	241	507	305	536	256	80	197	146	35	158	221	61	290	58	104	110	404	207	363
ETAE_RS05600	326	325	174	245	291	184	525	214	335	328	315	235	280	248	279	279	140	170	165	152	105	347	213	138	135	129	115	308	337	115	106	259	240	340	251	134	218	121	165	26	260	288	285	202	148	148	500	395	434
ETAE_RS05605	395	239	164	187	411	462	510	75	55	72	88	208	161	92	47	67	70	161	1400	164	203	268	267	197	167	59	125	119	74	223	42	82	54	68	109	72	1065	237	406	158	120	108	169	71	101	130	215	71	88
ETAE_RS05610	1127	633	835	753	714	1120	1455	511	940	705	835	1003	1007	535	705	310	263	411	265	1013	394	984	524	843	388	456	418	882	494	238	335	496	353	422	283	445	298	262	553	496	297	322	522	191	255	341	729	406	678
ETAE_RS05615	0	0	1	1	4	8	0	2	8	15	1	0	15	4	9	0	0	0	4	11	15	1	1	1	2	0	9	1	8	1	8	16	2	1	6	1	5	0	0	0	0	2	1	0	2	4	10	8	10
ETAE_RS05620	392	194	325	154	308	439	469	276	171	267	207	87	236	239	237	126	47	155	74	359	97	102	332	118	364	127	126	192	70	75	65	158	119	109	103	98	76	76	60	124	107	97	105	56	75	76	216	143	145
ETAE_RS05625	415	254	204	113	308	550	358	124	327	252	280	438	317	339	403	281	149	279	189	123	176	76	375	126	579	182	232	353	407	318	191	260	258	360	181	196	182	126	77	363	305	244	326	296	142	309	454	193	335
ETAE_RS05630	249	129	218	110	256	342	158	154	452	130	144	264	172	221	707	213	56	118	167	83	126	239	39	77	101	162	135	150	284	144	102	194	207	272	155	118	143	80	162	40	150	127	36	142	50	193	263	201	283
ETAE_RS05635	178	99	113	207	136	106	186	53	102	61	56	77	83	133	56	85	26	34	51	191	40	116	51	86	159	21	57	65	46	71	33	90	61	31	51	39	39	44	23	19	43	19	15	69	52	21	62	43	89
ETAE_RS05640	1195	760	702	789	1015	1503	1436	920	1516	1078	1392	1268	1527	2016	1556	714	574	623	757	1006	469	1030	1095	996	321	1050	1145	1147	724	841	421	1520	941	1032	740	509	892	492	600	576	994	825	740	429	739	570	2035	926	1429
ETAE_RS05645	721	546	414	680	683	936	1041	635	770	692	854	944	1030	710	576	984	308	614	433	658	377	692	771	487	615	829	338	639	638	432	422	1060	613	702	475	501	616	124	472	392	328	435	493	217	396	357	1190	662	733
ETAE_RS05650	17	5	2	3	5	14	13	20	7	6	12	4	8	1	1	3	1	1	2	1	1	23	2	3	3	6	0	1	1	3	6	3	5	1	0	1	5	0	6	0	2	2	2	3	1	1	0	3	4
ETAE_RS05655	54	49	28	4	41	24	53	27	4	8	32	1	32	13	5	3	9	25	11	24	11	10	3	25	5	12	0	18	6	1	7	6	2	4	12	3	9	1	1	0	14	3	9	0	3	7	3	10	4
ETAE_RS05660	2	1	0	1	4	1	7	2	3	1	0	0	6	2	1	2	1	16	2	1	1	0	0	4	1	0	0	3	1	0	0	0	2	1	0	0	1	1	1	1	1	1	1	2	0	0	2	0	2
ETAE_RS05665	22	16	0	4	8	3	36	0	8	3	2	8	5	19	6	1	2	4	7	34	3	1	3	0	5	1	11	2	1	1	5	3	11	2	2	2	0	1	0	0	1	0	5	1	2	7	4	1	3
ETAE_RS05670	23	11	5	24	37	46	62	1	6	1	1	2	38	0	16	2	2	9	2	17	0	3	16	0	1	0	2	1	17	0	13	1	5	8	0	0	3	1	45	34	0	0	5	0	1	3	1	9	5
ETAE_RS05675	257	243	212	130	298	463	194	130	223	145	244	337	219	365	316	107	79	153	104	163	141	505	64	155	143	255	105	180	130	131	123	273	273	182	170	189	165	121	27	171	52	81	266	139	84	83	365	265	295
ETAE_RS05680	328	156	274	245	226	423	522	245	258	196	69	63	245	73	205	53	29	35	50	291	98	380	175	269	225	121	29	136	38	47	133	21	58	28	33	15	38	110	123	280	106	101	34	41	40	111	82	139	53
ETAE_RS05685	2	1	0	1	0	0	2	0	0	0	1	25	1	1	1	0	0	2	0	0	0	0	0	0	1	0	2	2	1	0	12	0	2	2	1	0	3	0	0	1	0	0	0	0	0	1	4	5	0
ETAE_RS05690	11	4	1	1	1	6	2	2	6	6	10	1	2	4	2	1	0	1	4	5	2	6	1	2	0	0	1	1	2	5	0	6	4	3	1	2	0	0	5	0	1	2	0	0	3	5	0	1	11
ETAE_RS05695	21	9	6	0	19	23	10	0	0	2	3	3	4	13	3	0	0	4	2	0	4	1	2	3	4	1	1	6	5	0	0	0	0	2	0	2	4	0	14	3	3	1	45	0	1	2	1	3	0
ETAE_RS05700	26	2	23	2	20	36	14	2	1	0	22	30	4	0	6	5	2	0	4	1	15	12	17	2	11	6	1	1	1	0	1	2	0	2	7	1	5	0	1	1	0	2	0	0	3	2	1	11	7
ETAE_RS05705	6	7	1	10	8	9	7	2	0	0	26	1	7	3	2	2	0	1	1	37	1	1	2	7	32	1	5	3	5	1	0	0	0	0	1	0	2	5	0	5	6	5	6	4	2	7	3	3	9
ETAE_RS05710	282	50	101	99	179	142	203	156	76	84	125	194	196	118	115	43	21	72	56	119	121	110	164	135	123	38	39	97	76	80	66	59	27	33	46	59	72	18	116	3	78	4	21	5	15	43	82	34	25
ETAE_RS05715	233	174	214	107	101	235	54	248	188	99	117	54	147	66	245	106	121	91	152	18	170	0	13	42	156	72	23	93	44	39	64	67	27	70	142	54	102	4	97	13	3	12	2	0	25	16	75	103	61
ETAE_RS05740	429	267	283	322	542	1010	509	387	525	402	379	610	763	371	382	246	196	499	302	297	198	525	232	275	281	254	273	254	290	142	230	320	400	308	273	360	310	275	185	94	241	186	269	104	154	336	440	397	456
ETAE_RS05745	0	0	0	0	0	0	0	0	0	0	0	0	0	0	0	0	0	0	0	0	0	0	0	0	0	0	0	0	0	0	0	0	0	0	0	0	0	0	0	0	0	0	0	0	0	0	0	0	0
ETAE_RS05750	0	0	0	0	0	0	0	0	0	0	0	0	0	0	0	0	0	0	0	0	0	0	0	0	0	0	0	0	0	0	0	0	0	0	0	0	0	0	0	0	0	0	0	0	0	0	0	0	0
ETAE_RS05765	162	299	121	63	120	298	81	164	261	173	83	313	130	247	205	104	456	108	109	119	51	59	122	182	199	143	151	305	201	89	208	484	177	170	145	251	172	214	114	3	50	108	207	101	114	127	449	199	225
ETAE_RS05770	1790	1223	1101	1069	1493	2065	1520	951	1641	1103	1896	1719	1966	1927	2126	956	779	798	958	1592	847	1900	911	1191	675	1058	913	1554	979	852	1140	1221	1388	1411	942	799	1096	453	451	603	1001	730	880	494	690	1030	2208	1496	1916
ETAE_RS05775	455	392	291	354	691	490	339	429	428	388	603	491	623	345	531	336	111	661	328	297	290	570	132	271	159	324	283	694	193	292	216	288	312	473	259	235	206	102	252	217	120	105	231	129	141	328	574	390	607
ETAE_RS05780	677	434	486	627	800	694	906	760	743	517	689	907	1064	1063	620	415	297	438	331	634	301	405	590	407	349	589	517	795	579	347	441	726	680	754	491	402	382	319	290	284	322	630	602	397	277	545	1065	572	819
ETAE_RS05785	131	202	90	50	40	101	195	56	190	123	41	68	159	154	142	368	21	49	56	8	32	113	33	75	7	195	36	91	85	56	92	189	83	151	110	58	57	169	48	40	299	32	12	30	57	87	181	87	208
ETAE_RS05790	88	50	33	108	46	107	107	172	98	79	113	153	180	57	108	73	21	56	46	71	45	9	63	34	24	69	6	80	54	52	78	55	72	98	36	16	26	0	0	0	286	9	43	9	52	42	127	104	141
ETAE_RS05795	516	237	203	213	835	676	429	198	472	339	333	633	808	416	595	343	590	728	447	435	226	160	137	258	235	337	164	334	237	236	299	313	370	343	268	305	424	161	211	230	313	116	309	118	258	460	602	443	570
ETAE_RS05800	199	199	114	78	395	205	17	141	318	258	243	284	256	247	503	165	59	90	89	248	48	155	215	119	39	113	170	185	172	69	185	235	194	173	137	138	127	119	242	39	147	110	133	226	128	89	283	198	334
ETAE_RS05805	45	105	67	124	85	5	62	9	65	31	60	71	20	142	39	26	70	12	24	0	19	0	81	60	12	112	39	39	41	32	0	62	36	40	21	11	30	19	10	66	0	13	0	21	31	11	113	58	63
ETAE_RS05810	396	282	368	328	326	433	355	262	300	292	300	484	355	235	191	122	190	156	155	229	151	586	408	298	349	463	177	295	183	272	166	255	376	308	275	269	141	136	261	246	75	155	347	153	168	217	410	285	400
ETAE_RS05815	471	335	488	324	433	504	494	763	437	329	525	664	668	310	764	487	112	225	265	806	287	170	300	421	57	323	210	447	417	242	240	518	413	347	476	306	265	135	213	392	190	242	358	184	313	233	777	397	524
ETAE_RS05820	1020	1045	869	605	965	1508	1184	653	1108	856	837	1278	1257	1658	892	825	608	674	501	724	370	979	638	657	799	657	639	922	504	504	842	1080	967	931	831	646	613	351	547	758	571	593	427	546	414	662	1572	900	1257
ETAE_RS05825	239	140	125	169	356	305	168	90	222	302	210	143	349	740	225	145	146	97	337	102	74	289	3	125	221	166	256	335	50	156	223	213	168	207	141	69	226	40	99	67	54	92	117	108	135	186	265	200	344
ETAE_RS05830	494	387	356	372	549	690	419	420	645	479	336	471	640	493	476	272	327	224	469	395	172	375	164	440	607	566	302	410	531	214	319	390	420	428	343	197	529	189	321	286	667	359	116	286	237	251	593	404	556
ETAE_RS05835	551	382	402	379	659	748	493	256	949	552	598	686	755	575	1152	455	302	251	236	571	261	502	348	230	395	616	375	679	254	215	227	503	572	606	414	277	284	85	332	157	370	229	440	347	216	308	844	508	946
ETAE_RS05840	520	533	446	296	912	519	828	386	629	547	564	787	623	653	822	419	217	688	335	593	312	603	327	640	397	286	248	655	283	257	411	484	848	825	444	413	425	156	169	310	780	239	567	304	265	312	931	520	949
ETAE_RS05845	718	529	357	569	739	1198	736	805	627	892	641	929	767	929	702	410	280	278	345	830	314	571	434	286	193	640	364	965	495	340	471	736	829	729	322	343	492	254	179	81	1053	329	424	167	330	360	1011	778	1082
ETAE_RS05850	1503	1137	1025	732	1531	1573	1481	724	1437	1061	1368	1695	1389	1370	1471	988	935	753	952	893	660	963	754	905	1014	862	594	1240	992	802	811	1205	1232	1170	1130	727	937	438	538	459	517	703	643	548	717	894	1685	1108	1486
ETAE_RS05855	1021	688	804	660	802	1322	974	817	1099	1071	1097	1083	1166	1747	1544	1197	461	770	619	801	200	1279	396	746	431	1030	747	1060	541	545	644	1141	991	1015	647	632	669	273	707	285	1050	655	711	703	494	677	1374	956	1431
ETAE_RS05860	348	171	187	314	400	430	364	135	329	316	551	499	543	368	443	216	143	305	176	412	91	322	149	162	244	245	141	136	201	111	85	259	210	309	221	198	199	218	157	87	306	83	110	115	154	312	443	303	380
ETAE_RS05865	545	448	314	370	643	779	663	247	491	486	636	830	809	455	529	385	154	611	348	496	263	505	297	306	356	225	205	677	176	203	337	651	411	408	375	326	342	100	163	230	79	189	151	175	229	327	520	477	589
ETAE_RS05870	120	33	39	48	61	40	87	59	65	36	45	4	93	85	42	30	24	27	37	28	37	70	38	29	125	46	21	18	30	6	21	23	39	26	53	33	33	26	8	45	45	17	22	18	33	40	86	64	70
ETAE_RS05875	507	201	252	146	315	297	499	172	244	144	198	261	243	139	570	91	145	72	309	406	159	321	271	290	245	300	132	245	76	160	136	142	155	151	181	50	145	77	244	112	121	195	146	96	156	136	289	231	228
ETAE_RS05880	7	8	6	0	24	0	0	8	5	4	6	18	5	6	4	1	6	2	9	0	0	0	51	30	1	7	1	0	6	0	5	7	1	1	3	4	3	1	2	0	0	11	12	2	4	0	4	7	8
ETAE_RS05885	3	3	1	4	4	0	2	0	0	4	3	3	1	1	0	1	1	0	0	3	0	5	0	0	2	4	3	0	5	0	5	0	6	7	5	0	1	5	0	1	1	1	3	1	2	3	2	1	2
ETAE_RS05890	1402	1304	822	666	1776	1368	1382	977	1385	1167	1213	1301	1804	1134	1405	939	604	633	716	1195	678	1209	620	882	1116	1055	702	1206	757	491	935	1063	1089	1065	621	679	863	561	676	1127	957	643	800	566	722	880	1694	1107	1505
ETAE_RS05895	20	10	0	48	27	31	0	13	58	20	65	105	14	54	25	29	18	1	8	0	0	31	0	7	61	5	6	140	0	11	2	13	50	18	7	1	8	2	0	0	0	37	82	3	8	8	45	62	38
ETAE_RS05900	367	214	141	188	401	423	320	249	257	143	582	533	658	346	675	275	46	171	190	255	155	490	198	245	133	224	159	381	153	134	228	212	195	229	297	244	195	99	184	86	261	147	282	104	150	223	288	212	336
ETAE_RS05905	46	32	89	23	42	41	7	26	21	53	17	39	26	34	22	20	5	28	23	0	32	162	75	6	0	78	7	64	16	34	2	74	19	55	23	13	30	1	26	1	67	70	2	42	32	21	55	33	50
ETAE_RS05910	2044	1379	1176	1225	2388	2931	2656	1358	1659	1355	2003	2559	2526	2894	2066	970	920	1172	1220	980	653	1312	1690	970	1014	1467	868	1244	1141	655	1130	1759	1459	1204	1273	1011	1403	480	843	1066	1183	557	995	714	866	931	2359	1614	1860
ETAE_RS05915	296	150	205	112	334	268	258	204	198	353	279	537	683	711	327	206	48	247	138	165	185	154	266	159	80	213	129	264	99	99	142	205	306	223	185	141	257	109	61	202	162	96	90	223	95	159	359	284	221
ETAE_RS05920	478	276	262	154	383	461	641	202	452	217	349	587	391	216	267	171	161	223	132	208	178	387	447	265	164	256	59	257	123	108	186	181	258	183	198	207	195	138	130	129	360	105	172	56	143	175	306	264	259
ETAE_RS05925	194	125	172	149	168	152	222	192	209	168	101	165	143	79	248	84	309	70	177	122	114	281	54	78	238	150	99	333	41	100	288	167	201	165	162	118	228	40	37	30	156	55	84	46	91	157	227	240	240
ETAE_RS05930	59	24	69	116	43	77	27	51	113	57	156	17	55	34	184	34	9	22	23	130	4	1	0	20	14	91	94	36	52	39	94	76	78	145	49	27	217	6	1	1	248	11	1	2	55	136	158	71	93
ETAE_RS05935	173	82	109	114	346	119	85	86	184	100	136	214	243	179	175	94	105	131	127	157	107	115	43	53	51	312	74	152	62	86	192	73	146	79	91	87	113	71	147	42	35	65	48	39	70	44	195	118	104
ETAE_RS05940	471	182	264	165	435	491	487	263	535	457	425	311	567	214	364	452	573	333	364	302	233	201	309	145	116	123	180	164	284	169	222	283	284	249	351	254	284	207	175	88	132	88	253	128	195	177	530	393	343
ETAE_RS05945	1851	1065	1008	781	1520	2011	1723	1267	1337	1122	1874	1757	2311	1294	1348	751	411	1203	859	1067	728	1341	783	897	811	1116	594	1133	571	608	598	1119	1034	794	856	684	862	562	706	424	938	540	653	341	547	797	1517	1030	1379
ETAE_RS05950	99	81	21	39	46	80	48	13	47	39	127	118	56	35	58	16	50	46	54	100	38	37	3	20	88	12	13	60	10	18	29	24	39	10	38	41	35	36	56	1	43	17	1	3	22	20	53	55	33
ETAE_RS05955	440	167	192	178	517	355	285	235	364	341	406	556	309	440	383	211	189	201	161	235	150	145	81	155	294	520	185	360	214	122	204	265	281	285	200	198	158	188	288	256	172	117	173	77	117	231	471	320	425
ETAE_RS05960	23	1	1	5	48	1	23	22	13	73	1	28	8	4	19	2	2	6	0	0	0	0	10	3	39	11	2	24	8	9	10	17	30	10	8	2	2	0	0	0	0	1	6	17	5	15	20	17	7
ETAE_RS05965	725	439	615	288	650	895	774	443	713	631	1051	675	909	672	693	447	236	328	459	519	261	502	290	310	475	505	282	623	343	308	468	604	598	743	421	359	477	371	311	311	654	244	353	412	264	441	1008	654	795
ETAE_RS05970	418	187	256	411	373	383	474	250	554	353	379	315	395	249	482	205	183	82	263	154	97	148	139	206	78	325	171	734	97	92	204	279	409	357	203	105	263	93	209	247	199	121	61	195	128	293	786	416	393
ETAE_RS05975	238	184	164	265	132	292	285	60	147	155	99	333	243	128	258	90	177	108	135	260	19	52	76	218	119	205	40	83	48	70	188	216	175	156	164	151	145	25	107	115	126	88	209	30	73	114	237	126	353
ETAE_RS05980	226	130	182	229	143	270	261	176	161	127	205	227	239	191	110	230	73	65	55	57	60	110	67	211	142	115	72	152	81	53	118	184	190	220	126	124	81	15	75	99	15	62	16	40	70	98	269	184	235
ETAE_RS05985	62	31	71	6	53	85	54	86	54	27	45	11	49	28	41	44	15	28	34	0	0	72	7	11	202	50	14	57	19	27	28	64	35	41	57	19	68	109	12	1	1	4	42	4	26	44	103	32	41
ETAE_RS05990	1	0	0	0	1	0	0	3	0	0	1	16	24	0	2	1	0	0	0	0	0	0	1	0	1	0	6	1	0	0	1	8	1	4	2	0	0	0	0	0	0	0	0	0	0	1	5	0	0
ETAE_RS05995	653	335	410	380	651	1116	476	557	874	833	730	796	774	551	1084	1010	232	339	573	610	428	674	459	460	353	662	575	736	319	475	403	749	743	702	453	284	404	183	322	117	429	487	345	146	331	347	1197	659	981
ETAE_RS06000	156	98	39	107	113	138	148	95	89	63	54	269	168	247	133	38	50	87	86	21	23	59	35	11	11	42	41	33	23	12	24	68	38	44	95	30	71	9	43	0	8	0	33	3	36	5	116	86	71
ETAE_RS06005	145	57	14	64	24	282	190	62	81	121	292	226	278	110	46	51	55	13	62	19	26	78	36	31	3	74	21	18	20	11	51	59	78	99	115	15	124	69	1	2	3	16	35	21	19	35	121	86	70
ETAE_RS06010	134	64	144	43	134	145	166	45	186	137	79	358	133	49	224	145	314	104	119	38	23	172	2	108	113	51	87	112	108	58	51	158	163	77	28	47	74	4	75	150	50	121	40	76	69	45	249	178	165
ETAE_RS06015	327	143	159	197	283	269	589	240	414	356	268	508	311	259	226	139	27	91	262	244	85	234	93	88	135	248	155	292	180	53	239	253	350	299	175	139	223	14	162	62	100	194	103	93	114	161	421	372	405
ETAE_RS06020	1949	1315	1080	1147	1741	1808	2359	1184	1402	1226	1142	1754	1886	1707	1406	1168	670	592	1334	1602	858	1088	1321	949	1067	1106	957	1471	662	468	942	1478	1214	1142	728	721	1127	699	824	609	1085	787	517	334	698	894	1809	1246	1459
ETAE_RS06025	136	63	140	99	25	52	213	223	194	77	236	210	280	177	254	167	22	33	73	288	44	86	84	86	2	37	74	124	49	24	79	134	165	115	73	61	136	26	103	2	178	49	252	51	57	74	211	133	206
ETAE_RS06030	519	305	182	407	297	474	355	488	531	394	369	357	473	681	854	343	276	258	248	554	145	508	496	197	249	383	245	426	272	229	243	392	434	276	253	350	341	178	399	99	771	180	171	177	235	233	707	419	464
ETAE_RS06035	125	67	113	29	15	92	67	65	97	79	43	61	76	130	132	57	89	83	52	0	76	16	37	72	23	146	94	86	73	80	37	108	171	85	55	88	54	40	101	45	77	61	0	45	57	30	288	96	118
ETAE_RS06040	86	100	126	99	117	136	127	57	171	201	63	21	494	48	456	111	95	82	56	63	62	21	102	76	16	177	70	83	59	79	54	76	121	104	58	73	106	74	2	3	83	45	68	18	16	63	154	137	144
ETAE_RS06045	118	115	46	72	262	258	102	64	220	151	47	114	98	69	138	153	3	39	79	19	28	34	20	150	36	21	24	99	28	60	41	100	85	75	89	91	125	100	116	73	0	49	140	2	39	46	160	108	97
ETAE_RS06050	738	570	588	373	784	862	917	338	678	549	598	1067	897	1093	1437	533	294	360	523	639	205	499	208	353	297	362	274	783	466	219	434	641	688	448	481	440	402	36	349	294	188	397	410	224	321	431	1009	735	641
ETAE_RS06055	471	402	271	253	437	582	474	358	694	520	496	541	599	763	443	317	134	200	383	270	316	295	298	370	240	321	223	443	218	208	252	418	371	472	407	209	514	185	361	88	194	161	263	236	211	277	665	409	530
ETAE_RS06060	83	56	47	1	6	85	68	27	74	132	36	33	28	473	68	54	61	37	71	93	0	0	1	105	82	26	17	12	13	67	64	82	44	72	37	23	127	155	35	19	9	40	14	1	25	24	99	51	82
ETAE_RS06065	12	5	0	3	22	0	54	24	6	38	1	102	22	14	2	15	0	0	13	0	0	56	0	13	31	6	0	1	11	2	2	4	1	0	5	0	8	2	0	1	0	8	2	0	7	13	34	3	3
ETAE_RS06070	521	246	290	327	463	729	521	240	395	520	403	660	576	360	691	254	124	189	200	364	116	470	334	151	168	215	180	423	257	220	305	377	378	243	293	230	271	254	218	137	148	244	235	99	245	306	569	262	398
ETAE_RS06080	814	432	232	229	689	749	862	361	745	333	872	611	924	398	729	345	259	230	302	363	302	259	300	330	433	289	149	304	209	138	267	453	250	334	283	265	296	151	102	108	334	125	74	218	183	270	542	350	480
ETAE_RS06085	638	586	350	459	1109	2114	1528	503	814	742	514	1081	713	675	507	673	273	488	489	506	277	735	180	263	338	571	294	860	357	301	295	779	479	606	385	439	573	41	201	115	344	248	412	428	354	397	751	523	702
ETAE_RS06090	461	267	292	210	436	538	584	241	295	370	387	462	693	442	477	191	150	196	256	129	101	398	182	220	161	151	197	177	234	163	156	485	249	288	307	289	250	159	178	164	959	181	313	131	215	244	525	301	394
ETAE_RS06095	441	350	280	218	637	533	505	210	412	489	465	758	1140	916	374	349	134	285	310	404	233	324	253	229	357	614	472	462	354	261	312	799	398	392	319	320	345	101	177	41	241	156	252	135	256	308	663	355	525
ETAE_RS06100	847	724	523	899	946	1444	874	595	1110	841	845	1175	1319	875	1213	654	446	649	760	902	431	814	419	576	628	715	386	844	564	526	806	960	888	883	659	462	631	310	375	344	1085	487	535	333	359	577	1262	892	1116
ETAE_RS06105	603	474	248	291	834	796	570	471	612	398	799	702	1086	503	546	455	318	180	398	514	314	388	286	168	634	462	257	525	348	242	315	356	377	352	377	212	492	224	396	132	174	230	275	77	199	299	586	495	621
ETAE_RS06110	0	0	0	3	1	1	0	0	0	0	1	0	1	0	1	0	1	0	0	0	0	0	0	1	0	1	0	0	3	1	1	0	0	1	0	0	0	0	0	0	1	0	0	0	0	0	0	0	1
ETAE_RS06115	1	2	0	0	0	4	0	0	0	0	1	1	0	0	1	0	0	0	0	0	0	0	0	0	2	0	1	0	0	0	0	2	2	0	0	0	0	0	0	0	0	0	1	0	0	0	5	1	8
ETAE_RS06120	4	1	2	1	0	2	5	1	5	3	2	0	2	0	0	1	3	1	1	2	0	1	2	1	1	0	9	1	1	0	0	1	2	24	2	0	1	0	1	0	0	0	0	1	2	0	1	2	2
ETAE_RS06125	0	1	0	0	0	0	0	0	0	1	1	0	0	0	0	0	0	1	0	0	0	0	0	0	0	0	1	4	0	0	0	0	1	0	0	0	0	0	0	0	1	1	0	0	0	1	0	0	0
ETAE_RS06130	6	0	0	0	1	1	2	0	3	1	1	0	4	7	0	2	0	0	1	7	0	0	1	0	1	0	0	1	0	0	3	1	2	1	5	0	2	0	0	0	11	0	2	2	1	0	1	1	2
ETAE_RS06135	2	0	0	1	0	0	0	0	1	1	1	1	0	0	0	0	0	1	0	0	0	0	0	0	0	0	1	0	0	0	0	0	0	0	0	0	0	0	0	0	0	0	0	0	0	0	0	0	0
ETAE_RS06140	4	2	0	0	0	0	0	0	0	0	2	2	0	0	0	0	1	0	0	0	0	0	2	1	0	0	0	0	0	0	0	0	0	0	0	0	0	0	0	0	0	1	0	0	0	0	0	0	1
ETAE_RS06150	414	330	424	180	830	633	660	307	511	232	632	758	596	733	714	265	305	352	891	281	150	121	187	208	188	419	186	268	193	139	278	456	286	262	325	258	256	209	369	94	135	156	207	140	210	201	459	359	422
ETAE_RS06160	41	21	3	0	17	59	46	5	67	16	9	61	7	3	17	5	2	39	8	30	4	2	0	26	4	11	8	30	1	4	1	6	22	23	14	14	23	6	31	2	1	2	3	17	11	17	17	23	15
ETAE_RS06165	100	111	128	60	222	58	202	30	134	55	87	68	104	78	50	71	46	11	148	35	44	67	56	93	37	73	60	26	16	43	61	28	91	68	42	36	102	12	13	69	1	53	7	3	15	36	147	88	98
ETAE_RS06170	156	70	63	53	142	320	203	167	146	154	77	190	246	57	54	75	108	91	103	127	25	236	100	101	110	83	52	66	63	40	143	125	112	71	155	103	83	10	8	44	52	51	22	52	48	70	128	137	153
ETAE_RS06185	313	204	176	277	375	391	244	208	232	258	517	327	276	185	295	156	88	454	2131	176	158	473	27	171	97	186	131	274	244	93	123	297	243	281	226	171	175	27	206	1	324	126	2	196	108	168	294	275	354
ETAE_RS06190	532	542	348	377	1049	841	714	249	559	388	494	605	595	394	548	377	308	269	281	476	171	85	426	420	535	284	173	414	295	210	328	508	483	598	350	267	366	67	182	309	480	206	467	180	253	271	619	439	524
ETAE_RS06195	275	122	75	208	176	249	218	177	185	180	142	274	222	292	722	171	66	148	267	73	61	239	293	200	221	117	48	205	296	105	147	171	196	209	189	130	109	6	169	25	91	66	99	54	105	214	293	194	314
ETAE_RS06200	59	77	62	2	12	8	6	18	74	39	46	46	126	56	52	12	3	36	33	67	36	0	1	69	52	55	23	11	30	19	39	46	44	43	35	36	14	4	6	2	0	6	0	20	15	41	56	34	26
ETAE_RS06205	308	170	148	201	146	329	260	153	230	238	257	539	1440	414	523	95	88	113	457	263	106	140	222	130	68	117	98	170	168	136	179	269	201	124	196	173	173	51	55	100	87	93	74	84	115	98	296	229	279
ETAE_RS06210	632	756	447	335	810	701	711	506	805	786	461	790	944	1462	1025	620	409	440	393	349	105	643	201	380	149	542	541	669	1092	450	413	725	658	1001	517	391	483	218	239	311	1031	460	981	382	301	425	933	740	813
ETAE_RS06215	807	568	583	646	1038	1484	890	528	1100	644	973	977	898	1217	1042	617	329	566	473	523	471	975	658	534	552	542	349	798	360	491	660	666	879	813	509	425	645	215	687	144	1334	462	577	375	496	356	1030	791	1096
ETAE_RS06220	506	424	278	211	685	607	582	343	518	577	651	684	718	584	566	403	155	417	244	669	161	456	166	310	177	466	299	842	322	162	287	633	449	522	335	258	337	80	106	275	644	535	453	284	190	322	709	484	579
ETAE_RS06225	664	596	458	403	785	693	592	712	930	666	851	641	771	562	837	336	474	304	398	400	222	745	444	376	483	510	375	759	675	479	589	696	684	521	372	223	496	141	244	172	366	455	469	312	297	453	939	672	595
ETAE_RS06230	577	556	269	272	534	810	646	578	648	520	427	837	911	776	625	513	144	339	656	426	388	206	233	202	272	261	196	619	145	247	179	484	453	506	398	510	529	172	208	134	640	227	187	117	241	343	625	482	596
ETAE_RS06235	1412	810	652	819	1705	1715	1580	805	1006	904	1508	1842	1154	1426	1630	932	538	808	1303	940	816	1176	726	813	431	962	793	1073	674	499	632	830	905	1023	902	673	857	360	817	482	570	410	710	453	586	609	1469	896	1417
ETAE_RS06240	166	105	124	82	253	189	106	132	212	172	267	317	246	76	270	220	71	128	167	61	129	154	48	168	29	150	182	218	67	79	134	127	144	123	122	63	126	66	36	156	129	48	415	133	38	198	184	141	170
ETAE_RS06245	354	252	192	296	326	396	325	230	459	370	681	775	465	694	421	256	164	291	213	57	171	263	167	110	164	215	348	258	227	184	267	390	387	461	134	241	264	80	75	196	102	203	335	148	190	246	766	317	539
ETAE_RS06250	1472	1118	868	798	1246	1811	1282	1109	1504	1371	1334	1496	1743	2133	1769	1526	805	960	992	854	553	1054	677	744	489	1341	718	1244	791	669	808	1301	1491	939	1096	817	1136	306	852	538	587	421	771	507	525	671	2048	1465	1682
ETAE_RS06255	1176	710	746	830	1629	1368	1377	1211	1598	1192	1045	1556	1628	2070	1743	1163	632	692	944	1035	600	969	1027	587	599	922	688	996	934	720	621	1649	1303	1206	709	849	785	500	794	370	699	654	534	425	635	805	1924	1385	1507
ETAE_RS06260	614	664	436	647	853	799	744	601	921	512	662	1230	874	763	822	570	557	504	478	495	377	788	230	398	729	851	461	450	885	531	499	921	947	1229	501	520	562	172	326	339	534	357	843	452	525	591	1282	671	991
ETAE_RS06265	1503	1351	1236	1066	1756	1887	1991	1171	1808	1584	1740	2519	1915	1899	1724	1746	1368	937	1139	1140	686	897	1095	1374	937	993	827	1812	1041	757	756	1443	1745	1640	1218	887	1040	539	425	770	1068	729	1082	613	853	1097	2373	1473	2173
ETAE_RS06270	432	206	328	286	614	700	654	344	599	457	677	742	621	627	400	244	153	204	483	330	201	157	215	228	341	370	202	456	229	317	128	440	504	530	249	306	211	89	248	550	354	387	266	176	248	259	788	380	616
ETAE_RS06275	664	432	580	455	717	704	432	412	682	509	522	924	659	742	601	396	472	545	532	711	388	338	238	299	319	438	359	711	347	427	346	520	586	508	359	274	314	126	132	315	428	382	409	161	349	227	790	508	642
ETAE_RS06280	455	274	269	471	268	504	586	409	655	547	423	432	829	766	737	402	252	210	214	265	237	538	35	238	262	434	356	503	186	325	354	432	573	587	363	318	249	54	72	152	479	511	628	192	208	231	653	490	607
ETAE_RS06285	234	296	192	100	347	175	74	563	364	290	254	301	213	818	315	328	141	58	259	223	52	106	72	301	88	454	302	546	132	188	122	315	299	381	220	97	179	38	67	124	163	148	164	104	139	116	465	271	373
ETAE_RS06290	611	448	311	505	763	622	646	559	738	485	691	461	996	756	651	313	486	508	412	193	243	458	334	386	303	552	197	577	255	267	260	471	533	677	481	440	365	147	466	255	193	203	226	277	235	321	817	599	636
ETAE_RS06295	144	104	149	147	155	246	105	140	161	128	217	169	589	181	148	125	71	64	46	228	112	151	73	159	68	183	78	124	89	96	112	91	244	257	97	73	79	50	54	127	46	147	12	40	85	120	145	272	187
ETAE_RS06300	689	467	439	398	550	815	581	386	592	479	526	727	717	481	595	487	200	578	277	575	351	596	184	254	494	401	304	460	551	280	362	930	562	505	486	429	370	280	286	125	451	382	450	367	427	408	757	523	748
ETAE_RS06305	89	43	46	33	50	24	34	48	54	63	89	85	120	54	70	20	250	32	26	131	21	7	2	24	59	47	11	45	23	18	29	49	37	86	101	35	31	1	14	0	0	15	58	11	21	37	46	48	115
ETAE_RS06310	291	172	95	148	324	375	488	240	233	282	419	298	237	517	531	192	114	222	162	224	66	182	82	136	405	234	139	250	60	147	124	254	239	278	126	141	152	111	232	37	240	114	316	55	137	146	457	198	409
ETAE_RS06315	678	415	395	403	602	952	643	531	761	459	619	1186	721	628	834	422	426	612	326	141	229	511	405	529	222	449	314	553	359	266	316	716	449	469	465	359	361	127	344	245	583	215	341	259	292	249	726	438	634
ETAE_RS06320	255	185	185	71	260	447	246	340	232	165	247	265	303	134	516	202	29	178	124	376	144	51	41	269	103	121	88	213	63	39	127	137	153	260	125	103	94	14	78	72	267	66	54	68	99	123	228	135	322
ETAE_RS06325	847	724	525	665	979	1156	1009	539	908	745	986	1059	923	2020	1297	476	405	1596	502	946	366	846	485	484	485	785	600	794	560	380	522	1599	944	785	568	505	611	420	389	267	732	432	300	281	415	530	1245	790	1011
ETAE_RS06330	297	181	205	194	474	558	271	316	363	204	307	284	628	369	382	99	176	208	244	298	189	365	183	168	182	205	139	201	157	139	201	187	236	231	158	183	190	19	423	74	38	77	141	93	117	91	353	162	283
ETAE_RS06335	591	523	260	309	648	835	516	439	686	693	631	485	997	548	636	312	222	329	570	354	227	651	200	304	122	485	290	420	248	160	230	415	515	435	358	209	305	114	203	169	64	140	546	237	293	394	675	512	645
ETAE_RS06340	1247	1132	1071	580	1399	1183	1748	972	1294	1164	1444	1711	1511	2517	1429	981	441	814	703	671	614	1076	868	971	671	718	833	1261	549	523	766	1238	1250	1183	714	769	933	444	145	354	1141	517	804	439	555	834	1727	1085	1647
ETAE_RS06345	399	394	271	358	406	484	338	192	412	353	343	275	541	549	677	304	196	193	275	306	149	217	107	236	186	344	251	403	91	212	167	320	556	369	188	207	260	37	102	94	590	229	258	143	214	203	528	515	498
ETAE_RS06350	461	547	440	393	722	460	558	388	763	511	487	617	603	562	495	287	275	213	366	452	192	600	123	176	330	398	371	466	240	316	384	526	540	493	298	306	426	177	151	149	169	307	368	228	249	207	782	478	661
ETAE_RS06355	81	105	54	62	99	64	17	138	92	40	38	255	63	84	52	35	79	6	37	51	23	0	9	24	25	72	15	58	33	36	63	101	33	67	121	15	23	15	1	101	186	31	83	185	43	50	109	79	92
ETAE_RS06360	71	106	108	80	41	145	98	81	116	39	56	109	108	112	173	275	32	19	74	50	55	164	41	206	42	64	49	77	8	50	39	50	77	59	66	21	57	2	20	76	23	21	204	38	40	74	187	68	92
ETAE_RS06365	379	287	270	253	379	492	581	274	411	399	503	359	682	495	349	338	96	119	304	234	175	380	177	339	160	271	216	555	171	184	213	602	541	417	234	192	311	3	126	80	220	168	144	137	164	166	667	525	532
ETAE_RS06370	495	383	329	205	508	421	373	229	229	265	220	199	434	400	228	147	83	54	107	314	154	271	210	151	150	223	35	254	107	121	106	156	270	175	221	99	133	144	221	216	167	46	391	13	58	241	355	253	171
ETAE_RS06375	342	331	319	110	500	666	416	295	545	305	486	446	435	271	658	142	95	163	192	670	160	339	282	88	100	139	228	244	281	173	345	278	354	244	147	140	324	85	131	83	327	165	124	142	125	229	357	339	323
ETAE_RS06380	292	164	124	232	205	383	176	238	433	278	190	440	233	206	452	233	131	131	177	207	111	124	128	120	160	172	111	315	110	120	192	131	284	273	148	139	191	233	84	150	157	163	206	150	151	116	422	227	396
ETAE_RS06385	447	454	187	379	493	470	333	358	449	538	473	364	477	871	918	375	277	221	475	355	255	529	186	456	108	547	260	369	212	390	256	445	681	528	261	345	251	69	115	13	260	243	335	363	222	263	674	566	620
ETAE_RS06390	404	286	231	318	564	624	589	372	337	574	525	490	509	311	311	283	210	170	251	175	135	198	478	325	211	285	267	769	298	234	295	331	419	487	271	218	416	200	91	140	1260	194	277	218	213	224	482	314	477
ETAE_RS06395	117	71	43	46	83	154	34	46	130	100	80	124	170	109	532	56	154	60	136	156	46	73	368	46	51	85	70	78	67	17	26	91	78	71	89	57	47	11	90	223	15	76	51	18	41	56	105	105	103
ETAE_RS06400	235	291	96	238	447	286	249	317	363	327	367	365	300	356	273	265	169	171	161	324	113	142	260	59	142	350	150	197	111	224	182	231	279	366	225	90	235	92	58	316	123	74	56	138	94	185	322	233	346
ETAE_RS06405	705	516	453	578	1037	878	841	666	733	743	692	963	1087	805	1348	581	350	386	759	419	370	651	536	395	342	635	544	489	489	336	422	783	790	1025	556	410	566	210	330	295	354	355	747	325	333	511	1173	881	1084
ETAE_RS06410	579	376	312	429	748	839	852	543	758	748	715	696	849	757	615	686	448	223	556	345	412	674	375	350	641	436	660	781	513	317	550	843	699	665	374	247	524	220	617	474	446	179	367	299	299	550	1044	588	978
ETAE_RS06415	765	445	306	406	856	850	864	561	693	741	689	893	975	648	800	742	793	547	499	598	214	566	390	412	273	622	478	659	282	319	537	646	789	619	443	373	681	219	167	401	454	305	319	292	264	441	942	821	825
ETAE_RS06420	1000	732	530	606	1240	1350	1089	708	1240	949	1295	1075	1381	1088	2209	771	533	417	853	575	457	1421	796	529	427	861	493	1068	546	622	531	1099	1205	906	629	628	739	171	339	810	1150	555	827	643	543	614	1414	1039	1166
ETAE_RS06425	293	178	248	89	340	339	177	302	337	306	223	275	350	351	266	165	84	242	118	196	104	383	64	79	276	333	261	181	121	81	116	268	193	300	70	193	268	24	81	59	67	142	62	67	121	194	406	232	357
ETAE_RS06430	733	712	693	572	861	750	843	573	1001	673	800	916	769	737	708	495	438	443	622	676	236	662	290	364	331	424	426	495	431	394	560	682	642	586	671	397	573	225	476	173	434	197	691	158	376	393	880	743	801
ETAE_RS06435	1096	983	738	682	1379	1702	1646	677	1308	1205	1011	1328	1201	1428	1157	931	657	584	766	917	590	958	460	706	825	885	598	1202	799	573	624	1309	1421	1225	725	675	713	425	348	444	875	785	779	455	515	663	1932	1207	1579
ETAE_RS06440	570	369	373	329	346	677	596	367	511	323	437	649	560	654	568	248	243	303	341	370	210	326	123	249	262	375	209	401	230	132	251	275	339	290	346	262	292	199	245	324	434	149	184	107	155	240	500	349	438
ETAE_RS06445	266	218	151	173	195	255	394	283	99	226	262	416	277	56	196	194	137	176	375	258	153	229	153	86	299	230	57	176	102	53	72	265	171	239	206	129	148	40	84	140	39	63	184	49	166	106	279	165	280
ETAE_RS06450	597	663	551	478	579	780	628	379	348	269	866	773	667	434	644	432	201	272	482	453	310	419	293	274	237	402	137	320	482	252	254	386	431	322	495	212	405	105	191	86	186	65	146	134	186	287	638	454	609
ETAE_RS06455	134	42	60	62	116	97	87	53	108	58	100	228	101	31	49	70	46	75	22	121	45	130	2	40	4	45	35	72	38	33	86	43	76	52	59	126	42	32	60	141	126	80	12	6	45	44	82	89	69
ETAE_RS06460	439	395	249	278	499	533	478	310	573	449	406	379	526	460	517	305	289	422	286	277	322	336	373	281	111	425	135	461	230	309	374	462	511	439	361	243	292	97	108	96	450	61	355	212	201	303	580	379	562
ETAE_RS06465	186	58	210	102	174	187	126	100	202	104	71	107	133	116	183	74	100	69	134	99	0	25	179	61	175	87	37	167	174	135	115	126	63	98	116	99	109	11	56	62	84	15	61	36	75	90	194	58	167
ETAE_RS06470	724	700	394	448	705	1222	517	639	829	620	595	979	827	1036	1471	388	438	416	334	539	376	267	230	356	187	488	241	395	421	277	291	835	562	539	465	303	343	75	173	246	332	205	183	64	175	286	769	649	719
ETAE_RS06475	117	128	71	47	271	86	139	116	175	79	128	130	111	164	66	61	53	36	52	242	24	58	167	140	54	52	65	192	70	63	97	97	135	111	58	55	86	21	113	46	7	15	0	12	44	88	135	116	132
ETAE_RS06480	209	165	118	110	234	230	221	24	277	252	304	269	214	185	179	154	76	232	132	296	124	130	343	189	98	121	230	100	41	159	47	161	277	161	115	125	196	2	31	74	265	166	98	59	75	103	342	311	232
ETAE_RS06485	200	100	157	168	291	280	56	137	192	150	352	125	84	76	108	36	196	101	60	146	48	148	239	203	25	170	41	87	52	89	54	167	214	104	79	134	73	64	124	192	251	170	238	85	45	143	193	117	167
ETAE_RS06490	176	130	85	307	295	178	67	185	370	351	273	232	682	242	351	197	175	222	345	245	82	192	130	237	135	285	108	278	233	120	178	369	271	256	244	259	224	93	184	96	210	151	354	129	133	129	400	228	337
ETAE_RS06495	608	470	578	410	707	843	604	423	685	602	619	905	785	1219	837	567	182	743	476	855	310	587	305	434	191	447	613	767	479	318	524	630	549	726	331	269	500	296	760	130	57	381	798	326	532	530	1064	734	880
ETAE_RS06500	173	44	135	100	80	231	162	128	114	106	80	357	242	152	208	16	90	34	45	156	47	23	66	163	3	233	27	124	85	92	115	272	111	93	179	41	122	123	60	2	210	33	5	86	74	55	246	140	164
ETAE_RS06505	900	393	461	485	761	842	907	432	963	551	761	1169	1335	1210	804	743	575	550	463	643	409	226	219	296	467	766	441	484	307	457	298	700	769	762	468	462	411	287	562	164	566	342	473	464	368	372	1032	724	1031
ETAE_RS06510	882	611	693	670	896	1289	730	495	1078	726	1243	1323	1119	1446	1187	480	393	585	627	366	472	759	287	577	601	871	509	784	767	329	606	904	916	756	659	632	619	162	159	311	1073	272	372	253	324	534	1244	955	1118
ETAE_RS06515	203	169	209	251	259	199	139	236	245	332	107	256	321	293	342	146	120	92	74	185	102	63	290	180	46	183	131	385	135	140	107	233	231	286	264	93	120	12	127	173	57	35	0	133	133	112	462	235	309
ETAE_RS06520	117	107	50	120	121	275	223	36	129	99	58	105	146	135	159	90	34	64	76	72	81	175	78	202	163	120	91	149	99	63	22	143	154	99	71	97	77	20	2	118	15	164	42	78	95	107	241	146	124
ETAE_RS06525	127	101	76	82	128	54	118	72	59	95	81	102	168	64	130	62	15	39	115	227	80	91	3	97	6	57	75	141	36	45	77	69	66	70	51	50	93	6	39	74	21	29	50	37	52	100	154	94	65
ETAE_RS06530	805	624	630	648	808	967	753	511	876	454	551	774	938	856	729	401	338	523	978	564	268	548	306	377	238	627	218	585	244	319	381	454	608	674	597	401	660	246	289	223	449	238	340	248	348	379	871	705	876
ETAE_RS06535	222	144	163	139	200	292	207	133	153	142	283	270	344	270	224	108	96	123	93	108	86	204	243	122	118	220	62	221	214	90	92	213	177	202	142	113	143	11	120	60	147	55	38	36	116	136	343	153	287
ETAE_RS06540	351	189	136	191	273	310	237	89	216	115	229	162	219	139	167	95	74	98	151	216	112	231	132	93	156	54	73	119	199	27	73	111	181	91	158	73	179	21	48	57	405	19	136	70	52	70	258	204	160
ETAE_RS06550	0	0	0	0	0	0	0	0	0	0	0	0	0	0	0	0	0	0	0	0	0	0	0	0	0	0	0	0	0	0	0	0	0	0	0	0	0	0	0	0	0	0	0	0	0	0	0	0	0
ETAE_RS06555	0	0	0	0	0	0	0	0	0	0	0	0	0	0	0	0	0	0	0	0	0	0	0	0	0	0	0	0	0	0	0	0	0	0	0	0	0	0	0	0	0	0	0	0	0	0	0	0	0
ETAE_RS06560	5	1	0	0	0	0	7	2	8	0	1	33	0	0	0	8	0	0	10	0	1	0	0	0	15	3	2	0	1	1	0	1	15	1	0	0	0	0	0	0	0	1	0	0	0	0	0	2	4
ETAE_RS06565	88	33	43	31	66	172	132	37	54	48	71	125	57	84	137	10	3	33	36	0	48	13	34	4	51	58	13	31	27	7	21	35	43	14	34	29	37	0	22	0	185	13	3	11	17	15	66	42	39
ETAE_RS06570	4	2	3	11	15	0	29	0	2	0	5	0	16	2	4	49	2	1	2	0	1	0	0	20	0	2	1	0	0	0	0	3	7	2	1	2	5	0	0	0	0	7	7	0	0	7	2	4	0
ETAE_RS06575	520	312	160	259	529	370	242	258	432	225	323	413	328	374	351	99	148	329	362	227	321	275	167	141	79	322	49	153	138	88	115	189	181	88	238	169	200	145	84	36	116	33	281	39	101	143	251	214	244
ETAE_RS06580	70	15	12	4	14	38	52	2	12	4	12	32	7	16	40	2	2	4	1	101	21	86	12	17	16	1	1	20	4	9	12	12	12	10	1	1	8	9	20	24	0	10	11	4	4	4	20	14	25
ETAE_RS06585	0	0	0	0	2	0	0	0	0	0	0	0	1	0	1	0	0	0	0	0	0	0	0	0	0	2	0	0	0	0	0	0	0	0	0	0	1	0	0	0	1	0	0	0	0	0	0	0	0
ETAE_RS06590	111	58	73	13	60	85	88	118	47	40	46	92	85	97	64	29	59	119	74	3	43	28	4	42	40	49	8	71	55	37	24	60	126	65	57	49	107	65	28	39	124	31	6	57	42	68	71	167	74
ETAE_RS06595	826	604	388	458	750	1026	1078	423	717	501	577	748	783	387	927	573	560	407	365	732	377	731	415	488	515	397	291	410	459	242	182	569	518	501	482	304	515	136	373	215	373	214	250	209	209	319	908	540	627
ETAE_RS06600	0	0	0	0	1	1	0	0	0	0	0	0	0	0	0	1	0	0	0	0	0	0	0	0	0	1	0	1	0	0	0	0	1	0	0	0	0	0	0	0	1	0	0	0	0	1	0	2	3
ETAE_RS06605	3	10	1	10	0	18	8	35	0	6	24	1	44	18	14	11	0	12	7	0	2	34	1	28	0	5	1	5	1	3	27	7	2	1	6	1	0	0	32	0	2	6	0	4	13	19	4	9	24
ETAE_RS06610	0	0	0	0	0	0	0	1	0	1	0	0	1	0	0	0	0	0	2	0	1	0	1	0	0	0	1	0	0	0	0	0	0	0	3	1	0	0	0	0	0	0	0	0	0	0	0	1	1
ETAE_RS06615	13	1	0	8	29	15	7	5	10	1	13	0	0	1	13	2	0	1	5	0	0	0	1	3	1	0	0	12	0	1	0	13	16	5	1	5	2	0	0	5	16	0	1	0	4	8	13	2	1
ETAE_RS06620	1	0	0	1	3	0	0	0	0	0	0	0	0	0	0	0	0	0	0	0	0	0	0	1	0	0	0	0	0	0	0	0	2	0	1	0	0	1	0	0	0	1	0	0	0	0	0	1	0
ETAE_RS06625	75	18	24	8	15	7	5	12	14	4	25	21	2	0	2	10	4	1	2	5	11	15	105	11	8	2	22	1	2	4	17	5	0	18	22	2	8	1	4	2	1	11	25	5	19	2	3	7	4
ETAE_RS06630	339	269	238	233	324	441	415	315	302	356	407	389	341	750	343	239	119	218	320	370	140	498	146	100	149	154	110	310	336	210	194	368	299	347	210	136	198	91	50	188	309	334	135	158	200	147	465	325	384
ETAE_RS06635	10	0	11	8	37	11	17	0	13	1	13	17	11	3	1	2	15	2	9	56	31	0	8	9	0	18	12	0	23	14	26	1	5	14	7	2	18	0	0	0	8	0	0	1	29	53	19	17	7
ETAE_RS06640	661	609	528	479	744	857	469	531	788	653	780	867	888	1433	755	515	287	254	363	406	243	676	438	295	172	548	360	624	497	383	521	946	810	654	351	420	528	154	356	203	738	217	398	281	395	350	1067	826	986
ETAE_RS06645	201	107	122	212	199	354	146	115	173	144	188	111	198	140	435	225	53	32	86	127	65	62	78	92	77	211	145	160	96	77	150	149	164	182	204	51	124	34	62	55	144	83	97	45	83	138	322	210	270
ETAE_RS06660	325	313	249	224	378	487	479	299	569	446	262	237	591	690	696	277	176	186	197	144	65	410	34	190	298	437	412	608	144	202	151	335	413	395	221	163	254	25	118	146	223	244	135	206	127	168	666	428	472
ETAE_RS06665	847	640	685	648	1089	796	831	727	1060	766	870	1226	1214	839	1300	652	500	670	493	951	303	484	854	480	404	549	429	938	591	618	558	719	780	825	574	550	541	161	253	244	335	402	854	524	441	624	1213	827	972
ETAE_RS06670	527	392	285	408	783	649	750	659	831	463	885	934	895	892	664	335	365	265	392	651	114	304	305	295	159	516	485	522	298	279	356	617	495	401	439	250	350	165	558	292	325	196	242	248	270	497	1017	525	753
ETAE_RS06675	448	341	200	271	598	609	795	523	729	406	444	517	393	618	680	336	396	233	323	152	121	426	541	226	299	251	240	601	163	168	77	440	391	481	351	251	308	99	122	413	411	91	111	69	165	227	605	400	516
ETAE_RS06680	614	554	276	433	425	1267	701	393	855	450	907	816	773	743	747	655	555	507	691	442	299	325	239	265	542	331	310	374	358	256	258	510	606	553	351	235	590	305	315	298	146	261	167	218	266	280	751	512	876
ETAE_RS06685	98	93	97	46	77	241	81	108	211	75	55	168	123	367	161	74	36	50	129	38	38	175	55	36	6	21	103	69	17	48	61	127	206	227	45	84	105	2	2	51	83	72	58	71	16	114	254	159	240
ETAE_RS06690	436	231	222	269	323	532	532	228	251	146	264	153	524	155	357	148	110	195	138	155	101	287	388	125	165	183	140	261	144	122	152	232	256	205	149	209	254	98	231	0	153	54	172	49	126	122	324	304	243
ETAE_RS06695	971	780	538	570	1048	1611	985	942	1252	1002	1058	1226	1419	1834	1626	838	1031	619	687	1030	381	1196	352	525	555	490	544	880	594	349	757	1192	977	1057	801	524	776	206	661	551	474	450	487	396	450	678	1652	929	1367
ETAE_RS06700	587	483	484	332	467	688	665	290	607	443	369	568	494	530	373	223	119	283	190	360	163	410	264	210	282	351	133	243	144	125	255	323	288	166	177	171	212	188	292	59	140	94	230	97	132	180	343	358	295
ETAE_RS06705	360	499	195	260	275	418	502	207	414	435	267	511	688	483	364	395	206	156	251	339	190	205	229	87	10	210	210	532	242	221	169	358	352	311	211	130	312	46	123	406	388	269	173	122	208	309	474	329	452
ETAE_RS06710	10	10	0	0	1	33	7	0	1	5	9	7	9	12	22	26	40	13	19	1	0	0	4	1	82	29	1	42	5	22	40	9	11	9	4	4	10	0	0	1	1	0	0	1	2	3	25	11	26
ETAE_RS06715	24	12	12	39	1	64	39	11	25	28	27	12	49	40	14	18	5	11	8	37	7	26	2	20	1	9	2	7	0	4	2	3	36	13	20	24	7	3	11	98	9	27	12	1	11	20	30	10	29
ETAE_RS06720	75	56	72	38	111	45	50	78	118	30	128	61	41	175	142	71	19	40	39	0	16	101	2	44	20	59	27	151	6	16	21	35	87	60	57	23	39	9	100	106	0	64	39	41	37	11	152	38	83
ETAE_RS06725	456	294	295	220	324	642	349	362	734	519	752	528	588	1480	798	316	152	471	395	131	158	301	289	172	306	426	325	401	261	225	89	387	575	447	302	355	395	79	61	172	308	270	135	139	242	289	617	534	655
ETAE_RS06730	400	380	148	268	498	560	343	605	509	419	369	822	586	699	547	326	229	211	343	637	102	278	551	137	271	454	308	546	261	272	274	618	698	541	212	197	331	115	180	159	130	362	426	122	230	264	815	663	734
ETAE_RS06735	208	168	238	153	306	415	460	65	235	279	283	348	403	449	215	232	168	254	175	155	52	310	113	207	162	172	214	254	281	152	132	247	330	213	147	170	100	12	110	2	91	221	50	97	116	210	568	226	295
ETAE_RS06740	156	70	155	63	262	301	159	163	181	140	221	247	125	210	263	198	103	91	248	94	80	88	23	125	45	196	88	348	61	75	166	227	199	182	113	85	157	1	96	45	10	83	170	36	91	86	394	209	270
ETAE_RS06745	1378	851	865	880	1332	1622	1786	896	1694	1341	1644	2174	1628	2625	1863	1033	1285	900	1101	911	545	1078	695	875	782	1042	452	1186	864	644	1006	1288	1408	1291	1028	863	887	382	668	662	1225	674	1790	764	669	951	2122	1300	1665
ETAE_RS06750	437	341	323	415	504	793	427	365	429	472	553	723	748	822	562	328	259	312	283	558	230	347	140	229	208	263	288	302	245	242	220	384	614	541	427	388	354	204	318	197	281	207	305	221	182	247	796	529	809
ETAE_RS06755	144	24	52	47	87	130	160	40	123	67	33	75	64	123	111	33	42	82	84	21	41	6	62	74	135	68	30	52	61	49	50	80	56	103	16	34	124	64	17	26	54	75	147	16	44	37	152	73	124
ETAE_RS06760	1	0	1	0	33	2	1	2	2	7	4	0	2	2	7	0	0	1	2	0	0	0	1	0	0	1	0	0	0	2	0	3	0	3	3	0	2	1	0	10	32	0	0	0	1	1	1	0	2
ETAE_RS06765	182	106	108	41	170	123	178	104	113	157	169	127	215	199	256	258	62	82	112	74	26	119	123	112	133	140	77	178	108	70	101	146	223	157	148	76	55	60	80	0	58	110	265	56	73	105	314	223	232
ETAE_RS06770	273	180	125	61	206	159	67	118	169	156	178	222	204	287	304	151	58	101	153	76	71	130	61	143	17	100	104	159	62	60	66	263	88	90	89	76	192	23	90	80	59	67	90	54	64	116	181	116	133
ETAE_RS06775	0	0	0	0	0	1	0	0	0	1	1	1	0	0	0	1	0	0	1	2	0	0	0	0	1	0	0	0	0	1	1	0	0	0	0	0	0	1	0	0	0	0	0	0	0	0	12	0	2
ETAE_RS06780	6	0	4	2	7	0	46	26	11	3	1	10	19	24	42	6	23	3	4	0	34	75	1	4	0	0	7	12	2	3	0	15	9	4	8	1	4	0	0	0	358	14	26	9	11	3	21	4	8
ETAE_RS06785	4	3	6	0	0	0	2	2	4	2	16	1	0	0	0	1	1	0	2	0	1	20	0	1	0	0	0	1	4	0	0	6	0	2	0	0	6	0	0	1	0	0	0	0	0	2	0	1	3
ETAE_RS06790	215	99	123	38	167	115	217	33	57	74	179	575	662	49	94	31	19	22	41	68	41	54	57	93	128	41	22	24	29	41	53	63	39	31	22	59	66	50	43	56	69	25	37	1	36	25	122	35	71
ETAE_RS06795	174	159	87	116	289	236	313	101	119	181	154	269	647	184	137	109	35	43	52	90	53	172	107	162	26	43	58	162	55	23	138	168	165	112	73	63	57	31	131	67	7	66	173	95	94	83	186	176	169
ETAE_RS06800	251	108	140	104	163	203	120	98	167	74	29	97	216	198	76	26	33	48	73	168	103	238	111	78	79	28	89	71	4	30	24	53	44	9	43	51	40	14	49	1	19	44	29	25	57	32	87	48	67
ETAE_RS06805	629	369	231	288	364	509	301	243	390	271	259	513	273	292	448	131	44	227	337	346	96	282	201	121	271	116	66	294	106	117	104	237	150	101	160	134	172	100	84	105	360	70	42	32	127	69	247	214	140
ETAE_RS06810	166	113	43	50	242	155	169	75	79	49	16	76	29	43	16	45	6	6	17	77	56	24	61	42	19	25	46	26	13	8	9	10	20	18	7	6	14	20	6	141	34	22	17	7	17	4	35	14	21
ETAE_RS06815	252	186	216	190	185	298	224	189	265	279	156	263	401	218	398	225	556	108	133	177	71	265	68	117	88	177	278	316	167	66	172	257	295	343	122	120	185	46	177	157	524	188	85	95	84	133	391	298	445
ETAE_RS06820	282	227	164	218	304	338	263	208	277	207	244	348	242	373	408	111	184	201	123	133	79	104	254	121	287	187	161	205	39	162	142	161	179	100	112	91	165	206	41	110	194	262	40	90	84	137	417	211	155
ETAE_RS06825	408	286	225	253	385	737	434	184	343	286	276	591	478	201	429	428	149	413	240	270	147	204	95	85	75	301	177	427	195	175	170	341	425	484	447	223	291	98	69	107	73	138	120	43	122	166	438	258	343
ETAE_RS06830	500	516	249	297	511	688	344	394	749	452	393	985	493	829	472	380	176	209	395	176	348	512	275	257	184	343	181	555	314	272	217	458	457	535	260	352	325	138	249	168	280	213	573	297	115	239	535	445	520
ETAE_RS06835	195	191	150	132	189	321	114	68	38	66	60	45	91	51	74	27	24	12	24	43	53	76	132	85	48	136	11	104	2	7	38	22	73	47	19	18	14	33	51	35	123	35	63	14	28	13	56	75	49
ETAE_RS06840	503	466	190	286	289	600	426	308	399	341	355	542	331	656	525	321	198	173	259	207	180	310	222	323	149	262	166	415	211	228	384	427	486	305	289	317	261	201	129	85	606	217	268	170	281	321	531	492	514
ETAE_RS06845	0	0	0	0	0	0	0	0	0	1	0	0	0	0	0	0	0	0	0	0	0	1	0	0	0	0	0	0	0	0	0	0	0	0	0	0	0	0	0	1	0	0	0	0	0	0	0	0	0
ETAE_RS06850	417	317	234	266	527	513	390	335	492	299	406	273	586	488	521	223	200	326	335	381	190	549	208	242	404	234	181	347	218	228	381	331	327	373	272	288	279	89	123	142	52	246	267	143	200	363	463	332	376
ETAE_RS06855	63	19	23	1	102	145	40	3	32	17	86	29	18	23	357	32	12	20	32	0	0	66	66	34	1	9	10	26	16	10	13	36	59	33	16	19	63	77	13	31	25	12	2	0	14	11	37	67	40
ETAE_RS06860	340	203	134	227	399	346	428	191	480	120	348	435	393	277	551	182	77	84	116	184	111	235	132	200	12	202	93	225	190	117	169	277	242	235	243	144	107	74	198	116	225	75	120	146	133	190	468	292	287
ETAE_RS06865	30	0	0	0	1	1	0	5	0	13	2	4	31	5	1	3	1	0	0	2	8	5	9	19	4	0	36	1	5	8	1	16	0	10	25	5	11	3	2	3	1	0	0	8	38	3	9	10	17
ETAE_RS06870	0	1	1	1	0	0	0	0	0	0	0	3	0	0	0	0	0	0	0	0	0	0	0	0	0	1	0	1	1	0	1	1	0	1	0	0	0	0	0	0	0	0	0	0	1	0	0	0	0
ETAE_RS06875	302	264	305	230	377	284	347	362	392	344	708	397	454	447	343	311	274	208	155	147	122	132	265	161	268	175	293	430	92	149	152	253	330	365	162	222	218	15	111	232	314	127	249	119	136	231	668	317	494
ETAE_RS06880	1329	813	623	630	1460	1640	1053	1528	1525	1121	1574	1745	1659	3353	1428	1107	1051	1284	711	1134	645	1204	467	1002	923	969	756	1289	918	618	1023	2406	1568	2079	1270	970	1195	288	541	379	793	386	729	311	550	753	2257	1333	2213
ETAE_RS06885	608	412	423	295	486	500	584	218	482	313	419	439	218	554	588	150	296	160	349	197	116	359	376	297	357	306	133	520	283	172	171	355	330	274	213	123	413	127	373	159	290	95	178	37	132	93	482	338	338
ETAE_RS06890	22	2	7	0	0	1	1	0	0	0	0	0	0	0	3	0	0	1	3	0	3	0	0	10	0	0	0	0	0	0	0	0	0	0	5	0	0	0	0	0	0	1	0	0	0	1	1	0	0
ETAE_RS06895	184	70	46	38	309	104	10	18	17	7	31	23	83	38	83	9	22	32	164	0	7	6	2	38	1	36	0	17	6	1	8	12	16	1	37	8	27	0	3	0	0	3	1	0	3	5	24	67	13
ETAE_RS06900	464	161	72	40	188	280	200	77	122	84	191	32	135	290	335	23	58	54	56	58	52	189	43	73	18	23	14	92	56	24	17	79	55	42	54	44	101	19	75	74	32	10	102	6	24	13	122	114	23
ETAE_RS06905	257	93	87	118	250	622	237	195	244	242	370	308	778	277	257	185	70	172	243	403	49	112	164	136	134	152	88	174	105	55	76	259	247	176	125	112	81	53	102	66	132	66	90	78	77	74	294	305	208
ETAE_RS06910	608	526	374	355	633	712	1095	392	662	605	729	839	814	812	557	410	237	432	438	472	412	316	166	136	252	346	305	553	583	291	369	661	557	474	524	251	435	102	28	495	230	133	518	226	270	330	679	673	734
ETAE_RS06915	472	432	397	303	492	765	418	561	613	493	371	621	494	636	1046	362	411	397	340	213	256	499	149	311	206	260	207	444	256	220	225	412	567	397	244	166	500	225	315	210	333	121	315	161	144	249	685	464	558
ETAE_RS06920	299	183	183	154	391	266	196	90	200	154	209	256	333	124	436	233	105	255	97	283	28	50	33	54	158	124	115	231	139	77	94	317	171	191	117	123	174	39	98	1	57	91	101	74	44	87	192	204	190
ETAE_RS06925	150	48	51	79	91	86	82	24	32	65	1	72	26	21	8	12	2	6	29	121	52	86	25	36	10	13	23	47	14	9	21	16	14	3	5	0	25	78	197	28	0	16	6	0	33	15	38	11	28
ETAE_RS06930	1416	889	924	584	1139	1702	1267	596	1176	936	961	1428	1206	2093	1050	871	489	461	705	1243	625	965	740	499	682	748	599	1090	726	543	584	1069	1032	939	670	506	1226	295	626	151	670	332	442	341	426	486	1437	895	1067
ETAE_RS06935	16	6	0	7	0	24	23	1	31	46	24	0	12	1	41	24	0	3	7	0	8	0	1	9	0	10	33	7	31	15	9	18	47	8	0	9	10	34	10	0	0	20	28	30	0	1	10	45	8
ETAE_RS06940	4	12	0	4	34	3	2	5	1	1	2	0	11	1	0	3	1	1	0	0	0	0	0	1	0	3	0	4	0	0	0	0	0	0	6	0	2	10	0	1	0	3	1	3	2	3	1	0	1
ETAE_RS06945	1378	999	878	799	1423	1755	1725	894	1443	1024	1580	1243	1673	1284	1685	810	893	825	809	941	703	844	845	916	733	733	560	1368	726	469	610	1033	1004	836	921	798	975	281	490	610	1178	460	588	516	539	636	1537	1263	1438
ETAE_RS06950	768	697	629	671	910	1004	890	476	1160	726	672	1083	970	1210	1372	718	515	907	1580	465	300	690	496	563	597	799	360	850	264	428	484	1040	647	652	709	505	578	259	354	314	171	461	567	247	327	538	1171	819	812
ETAE_RS06955	26	64	25	10	115	27	37	35	46	41	47	49	23	93	48	22	6	12	13	87	2	0	55	5	13	17	1	48	37	4	20	34	14	26	20	14	11	31	42	19	4	11	5	26	5	35	30	22	55
ETAE_RS06960	201	126	142	70	264	234	277	109	143	55	57	127	300	142	82	42	71	253	107	260	25	244	78	114	117	52	24	138	56	34	72	85	73	47	84	73	72	32	205	65	17	34	30	34	67	105	141	70	93
ETAE_RS06965	1282	767	773	1019	1422	1775	1357	1515	1446	1229	1372	1778	2172	2147	2071	1032	831	2759	1054	1209	555	1030	520	859	1168	1178	751	1168	877	732	719	1163	1585	1059	991	762	1305	393	768	629	2831	508	1171	697	608	678	1734	1414	1641
ETAE_RS06970	947	650	565	686	1133	1873	945	781	1285	957	1190	987	1312	1564	1367	742	624	511	1030	753	573	1120	547	676	548	638	464	850	583	662	422	887	1039	936	590	515	1084	177	576	387	705	363	639	383	522	492	1396	1088	1339
ETAE_RS06975	1399	963	979	667	1692	1662	1464	1119	1312	1184	1382	2072	1589	1482	1455	1034	849	600	953	972	665	1411	599	711	488	946	569	1089	658	577	592	1147	1187	995	906	782	1136	352	467	366	579	416	488	305	576	740	1561	1221	1518
ETAE_RS06980	707	690	426	612	378	1027	723	428	669	693	973	1001	893	1052	1034	554	362	488	627	324	286	391	359	515	368	366	354	629	350	269	253	578	568	498	496	367	594	152	319	393	150	274	466	180	229	379	917	543	716
ETAE_RS06985	1768	1180	716	851	1732	2153	1980	1238	1719	1206	1670	1608	2022	1878	2408	1097	653	1183	1046	1019	774	1056	874	831	690	880	702	1376	852	559	881	1577	1385	1095	951	916	1061	404	590	354	573	387	581	391	568	769	2070	1682	1424
ETAE_RS06990	339	192	212	257	341	384	542	328	535	306	227	676	398	695	258	168	153	312	161	114	107	93	315	253	214	280	173	213	170	166	293	417	321	316	278	202	274	28	120	57	219	199	55	212	189	316	641	286	442
ETAE_RS06995	38	11	23	26	5	2	4	4	25	29	4	24	42	16	13	12	6	21	8	27	10	6	0	10	7	3	0	21	0	37	9	17	13	6	4	19	19	2	66	0	0	2	8	12	40	10	6	16	19
ETAE_RS07000	119	62	79	62	124	201	88	104	89	89	153	205	154	75	69	23	56	56	483	20	62	65	31	7	45	39	25	112	78	29	61	220	70	45	64	59	189	32	0	69	36	5	12	26	20	23	119	74	66
ETAE_RS07005	321	176	214	185	388	285	277	181	234	184	138	330	427	355	300	97	136	56	76	113	177	319	387	260	98	151	99	275	119	92	131	182	242	115	150	135	170	160	38	145	91	50	56	48	118	153	307	245	140
ETAE_RS07010	103	11	10	49	88	41	119	53	117	83	23	47	88	144	117	145	18	18	54	17	57	28	10	90	115	51	52	55	37	35	30	90	52	82	97	21	41	6	12	113	3	15	12	53	26	20	123	74	140
ETAE_RS07015	250	143	79	231	152	496	322	24	82	54	9	16	81	21	13	15	15	36	31	3	101	105	148	115	168	60	30	119	0	82	53	10	27	14	27	23	5	19	83	177	7	15	50	15	15	42	23	40	19
ETAE_RS07020	552	265	321	441	786	825	468	429	495	470	509	641	950	704	625	337	130	271	200	249	308	251	391	395	491	387	190	401	412	137	221	393	448	413	262	252	277	260	245	177	332	92	338	271	159	204	635	460	499
ETAE_RS07025	1064	863	625	644	1162	1631	936	788	1184	692	952	1047	1418	1404	1186	806	319	556	506	727	360	663	434	627	492	892	430	661	415	320	539	834	809	781	583	430	669	299	462	373	264	289	436	292	425	403	1185	877	1101
ETAE_RS07030	85	25	25	35	88	43	69	68	69	60	16	83	62	33	24	84	24	11	33	35	0	38	16	87	86	17	23	9	9	20	63	33	45	33	32	31	37	10	3	73	24	25	13	22	24	24	61	31	46
ETAE_RS07035	636	297	228	292	546	615	563	273	628	537	464	825	598	590	469	302	386	183	385	487	360	377	260	281	241	366	295	574	325	285	297	366	431	460	332	160	362	207	241	363	352	177	193	322	213	290	663	566	577
ETAE_RS07040	991	782	664	774	1414	1455	914	672	1062	1001	1346	795	2365	1108	1065	522	421	472	1030	857	363	1011	747	395	731	589	366	728	652	409	667	890	680	775	539	525	557	190	480	689	267	303	646	319	401	483	1208	825	1018
ETAE_RS07045	1003	686	457	591	988	960	1133	744	1029	643	950	862	852	1192	1137	577	448	628	573	674	287	515	288	524	217	687	328	737	469	214	348	817	737	850	513	562	799	209	378	713	683	205	245	257	402	519	973	795	940
ETAE_RS07050	146	120	69	118	180	185	146	128	214	132	234	280	234	75	246	89	139	40	146	47	123	33	24	162	43	83	36	243	106	92	162	118	151	74	114	96	140	101	273	24	47	14	81	57	141	114	202	144	139
ETAE_RS07055	167	209	141	23	318	208	212	178	213	141	90	187	282	202	166	78	63	64	60	69	128	343	106	77	19	87	81	227	68	56	96	149	118	190	76	104	96	109	210	17	130	33	58	28	52	104	349	183	249
ETAE_RS07060	270	104	171	75	322	271	153	177	208	197	106	393	132	362	191	257	58	82	228	30	88	225	74	75	113	151	80	205	102	85	81	133	130	168	169	184	154	14	197	71	243	53	42	26	83	137	283	170	278
ETAE_RS07065	326	186	110	289	377	392	280	313	352	277	483	437	165	437	277	217	89	160	188	125	118	186	159	154	52	342	79	414	93	162	138	355	270	252	182	167	189	88	56	70	21	70	71	72	87	143	456	290	280
ETAE_RS07080	841	585	586	412	820	751	911	860	1005	1060	1237	1037	1142	1388	1438	777	528	774	752	354	367	1006	558	632	420	677	332	908	541	430	441	1082	873	791	886	653	726	203	315	224	416	351	392	427	349	438	1387	848	1099
ETAE_RS07085	512	415	422	547	1016	627	731	457	724	486	443	682	1070	2227	982	727	388	537	391	311	232	352	351	307	275	419	385	615	352	248	393	877	955	688	509	403	686	93	311	162	271	160	394	109	296	367	1154	923	860
ETAE_RS07090	749	639	385	385	861	895	720	396	847	748	934	747	699	874	919	679	282	504	826	578	384	443	445	364	299	555	425	769	848	685	441	930	720	785	568	450	739	182	583	155	271	225	378	175	245	388	1244	734	1084
ETAE_RS07095	9	0	0	20	1	2	58	4	4	9	6	2	12	62	5	1	3	9	0	0	10	1	0	5	3	5	4	9	21	0	21	25	1	16	8	2	5	1	0	0	1	3	0	5	2	24	13	2	5
ETAE_RS07100	0	0	0	0	0	0	0	0	0	0	0	0	0	0	0	0	0	0	0	0	0	0	0	0	0	0	0	0	0	0	0	0	1	0	0	0	0	0	0	0	0	0	0	0	0	0	0	1	0
ETAE_RS07105	932	474	562	433	733	1070	691	608	917	539	743	1348	727	1564	831	479	568	388	563	443	432	429	365	275	213	510	399	405	650	350	417	864	669	636	610	565	941	124	326	148	133	116	279	218	289	455	1028	607	688
ETAE_RS07110	1210	945	563	767	1360	1307	1446	968	1358	945	1171	1463	2012	1368	1544	735	486	484	488	908	474	994	698	557	994	782	612	970	794	443	515	977	956	767	498	539	641	315	351	226	873	274	403	283	330	450	1220	953	989
ETAE_RS07115	320	284	304	200	208	396	339	283	189	248	355	246	402	513	386	225	191	90	193	303	308	206	96	176	468	122	69	285	108	145	109	250	253	231	190	136	238	128	51	109	165	45	15	34	121	142	514	250	270
ETAE_RS07120	1176	715	687	702	1337	1343	1217	753	1270	817	1500	1185	1440	1123	1395	647	323	838	744	575	308	753	696	528	729	608	359	767	457	414	485	966	924	781	516	566	717	488	497	242	489	283	492	207	316	566	1177	1171	1120
ETAE_RS07125	518	298	329	292	456	382	869	338	367	309	316	561	658	519	657	245	273	431	331	574	157	233	329	180	201	278	171	422	196	156	164	352	409	273	293	274	330	136	361	166	92	61	183	92	122	215	511	479	534
ETAE_RS07130	519	508	312	341	325	649	405	353	454	323	528	790	501	670	545	231	282	194	251	207	398	532	233	243	83	442	105	241	207	157	263	634	306	277	434	168	311	130	494	76	19	139	175	112	150	201	682	399	402
ETAE_RS07135	384	269	267	219	312	579	476	241	376	402	388	342	701	906	373	232	540	211	264	83	172	87	146	246	370	204	96	336	245	220	230	356	394	297	262	212	144	108	375	40	288	132	92	130	130	159	469	343	331
ETAE_RS07140	553	581	305	319	742	848	624	625	553	583	521	480	620	475	1061	585	336	434	432	485	160	304	340	265	510	334	206	395	424	285	270	514	425	338	525	304	377	193	230	358	1299	139	134	186	206	227	668	401	579
ETAE_RS07145	72	27	1	55	32	50	64	13	24	15	17	27	96	54	107	12	30	27	25	59	44	98	33	10	37	22	39	69	47	23	17	91	51	39	27	36	18	0	31	0	36	4	12	3	15	12	31	76	40
ETAE_RS07150	60	13	32	0	18	1	2	0	16	4	2	37	26	29	8	3	0	28	7	0	3	0	2	3	3	1	1	0	0	0	2	4	4	2	11	8	8	0	1	1	1	1	1	0	0	10	6	9	8
ETAE_RS07155	431	302	205	163	426	424	553	227	510	342	701	816	746	507	316	297	86	180	226	350	141	319	146	236	138	330	120	540	253	112	202	532	333	235	249	192	222	125	309	104	293	102	248	169	149	176	435	323	384
ETAE_RS07160	145	65	109	75	164	316	89	60	238	74	460	311	98	174	116	147	67	78	50	2	25	331	103	100	150	118	31	91	111	71	87	231	60	111	27	82	115	15	19	37	36	39	41	27	80	59	206	92	133
ETAE_RS07165	224	185	112	215	290	406	241	109	188	186	188	49	122	263	94	69	21	29	36	259	146	490	36	91	174	109	171	160	230	148	70	85	128	100	63	45	53	40	157	0	87	108	146	31	73	78	127	133	124
ETAE_RS07170	198	201	96	59	146	127	230	129	260	152	153	184	158	243	248	75	42	36	149	121	19	127	29	127	79	137	97	61	32	62	59	85	105	132	133	54	97	53	73	79	161	27	39	24	17	95	144	60	140
ETAE_RS07175	20	11	9	7	9	24	0	22	8	6	9	2	11	11	0	10	4	14	3	0	1	9	1	1	1	3	2	28	2	1	16	11	5	1	5	15	3	0	0	0	0	10	1	0	5	1	4	10	5
ETAE_RS07180	511	399	488	218	608	646	665	299	572	454	539	732	510	1119	603	204	327	161	546	330	192	468	433	264	121	344	307	547	248	225	270	413	367	396	293	244	330	178	282	64	225	203	236	171	237	253	610	421	692
ETAE_RS07185	451	209	118	153	437	625	387	169	256	167	244	384	333	369	401	122	245	657	240	249	124	220	105	188	77	164	57	268	134	115	161	240	186	130	150	170	206	69	88	15	24	32	69	18	123	100	323	223	208
ETAE_RS07190	169	35	73	23	102	154	154	137	148	37	41	34	116	78	127	35	27	101	54	4	38	3	43	46	19	56	7	50	44	5	17	72	60	56	38	37	77	7	6	9	51	46	15	9	26	12	95	56	83
ETAE_RS07195	620	369	354	421	663	893	1132	237	403	375	638	841	661	678	800	189	548	483	283	698	208	412	344	236	232	319	228	443	170	155	287	561	379	295	382	387	387	169	186	157	28	131	156	135	142	254	592	384	518
ETAE_RS07200	117	76	56	99	126	126	32	92	108	48	106	213	106	15	100	81	31	93	86	25	22	33	45	78	0	154	79	53	79	56	72	143	59	60	42	89	109	12	218	20	46	17	50	23	52	27	187	102	103
ETAE_RS07205	305	153	184	253	533	326	508	261	477	336	386	441	578	484	429	190	152	246	206	25	138	329	313	112	219	433	152	434	147	140	177	339	262	254	168	199	274	17	74	142	56	65	137	96	155	197	493	288	350
ETAE_RS07210	567	429	328	329	595	862	762	566	805	634	607	816	970	828	806	703	213	607	281	644	422	656	354	239	427	414	325	631	327	345	213	598	527	652	330	617	426	92	216	371	661	163	482	216	215	349	731	651	865
ETAE_RS07215	537	349	388	279	728	866	466	534	841	441	437	825	670	5664	909	478	268	293	425	230	277	766	456	410	219	427	339	510	258	258	360	857	558	814	340	314	469	69	75	438	247	249	313	214	306	355	1027	616	852
ETAE_RS07220	225	115	147	246	242	451	200	212	294	201	243	440	137	128	278	234	117	92	116	225	85	100	176	129	26	144	81	263	126	82	88	372	325	222	190	76	130	19	54	2	9	157	350	115	70	115	269	287	224
ETAE_RS07225	429	392	433	444	493	649	484	411	673	457	453	328	508	331	609	401	426	465	394	757	151	509	224	411	86	344	292	572	390	384	536	572	718	636	462	269	352	22	643	211	712	246	390	144	282	246	783	552	604
ETAE_RS07230	884	779	652	610	803	1062	1197	910	1077	908	748	1045	1116	763	1360	1048	392	1099	629	392	235	1034	614	502	355	560	323	1304	540	496	292	874	971	908	609	494	563	149	274	419	499	424	340	376	390	556	1290	828	1094
ETAE_RS07235	217	148	39	128	299	364	189	189	149	108	299	339	204	357	186	134	51	66	113	119	116	390	162	70	8	126	71	274	55	63	61	151	206	122	80	79	99	92	197	36	131	84	67	87	73	95	223	141	170
ETAE_RS07240	350	169	241	164	310	402	535	236	353	261	542	458	327	521	391	179	154	356	158	20	115	251	221	81	225	202	173	183	171	118	132	459	248	307	120	219	194	41	102	80	164	126	166	46	102	112	457	326	407
ETAE_RS07245	17	0	10	18	31	12	0	164	4	17	17	117	41	5	15	3	10	2	14	0	0	0	0	17	0	12	17	0	10	10	3	15	14	12	14	1	6	0	0	0	0	0	0	4	5	4	1	11	16
ETAE_RS07250	441	252	234	267	504	453	288	208	446	396	430	542	709	361	426	292	254	339	249	217	250	187	77	214	263	324	236	359	274	299	237	487	288	284	235	229	379	217	154	109	295	150	200	209	139	264	576	316	516
ETAE_RS07255	637	466	432	394	552	1049	834	451	686	592	424	776	704	955	936	472	479	558	347	409	325	573	220	509	99	536	322	722	449	316	373	542	509	439	457	448	423	106	95	257	329	133	222	185	270	324	770	554	706
ETAE_RS07260	483	312	441	281	622	619	591	460	816	522	499	1480	978	516	1003	510	247	210	507	510	225	291	328	181	310	468	286	506	331	229	284	525	568	633	471	291	445	182	188	103	206	268	263	238	249	321	900	547	805
ETAE_RS07265	368	354	206	193	514	521	347	207	407	259	368	196	446	363	751	235	68	359	158	173	206	247	69	189	99	239	86	312	211	129	169	347	205	228	217	245	203	104	100	101	299	135	138	76	194	186	493	253	250
ETAE_RS07270	319	252	177	182	365	534	368	220	337	342	247	328	446	558	425	191	128	148	111	248	133	183	130	174	284	175	87	309	264	203	149	418	324	212	336	131	211	34	203	49	64	185	266	120	124	231	384	267	314
ETAE_RS07275	191	121	38	95	265	380	180	137	166	232	317	290	235	259	161	212	33	38	131	9	73	109	234	70	53	172	83	214	33	111	122	175	249	245	119	43	101	7	30	37	15	79	48	95	104	63	262	243	293
ETAE_RS07280	26	16	13	0	29	6	1	0	0	48	0	0	9	0	2	2	14	0	0	39	0	4	23	6	0	4	1	0	0	0	0	11	5	1	0	0	0	21	1	0	0	0	0	1	0	0	12	1	0
ETAE_RS07285	891	763	755	631	979	1122	1012	749	1331	1091	1294	1567	1409	1527	1566	974	302	755	742	539	349	638	293	505	626	1020	754	1181	896	900	790	1142	858	1133	852	715	905	161	450	363	555	355	685	543	457	699	1541	956	1051
ETAE_RS07290	133	68	41	76	172	177	29	208	218	197	99	157	80	117	469	93	65	197	72	198	25	135	48	60	114	118	74	94	59	67	30	159	160	220	82	89	108	13	110	108	90	145	50	8	29	83	242	114	200
ETAE_RS07295	121	109	121	73	193	56	87	131	75	121	170	107	153	179	107	178	23	40	114	60	29	135	30	52	103	84	132	158	145	52	28	92	175	137	111	49	117	3	4	1	371	38	212	36	56	36	178	131	140
ETAE_RS07300	356	307	188	115	259	343	537	266	411	315	240	472	406	518	401	153	529	172	107	261	105	376	36	186	206	136	139	395	232	158	135	405	322	314	170	172	162	74	204	154	54	78	161	58	157	129	602	349	318
ETAE_RS07305	584	266	332	347	774	770	354	480	631	401	565	401	508	452	509	395	192	273	242	328	193	122	251	300	157	486	305	578	179	202	350	324	301	500	225	173	219	270	158	340	600	177	159	84	173	187	585	365	576
ETAE_RS07310	212	136	53	68	103	151	231	95	123	107	118	249	100	105	77	77	39	67	141	125	43	155	11	63	34	85	50	18	44	37	44	71	89	129	62	81	57	6	17	39	21	31	28	50	61	44	108	81	132
ETAE_RS07315	10	24	9	7	11	6	9	2	2	3	16	9	9	13	0	5	0	8	0	0	9	19	6	0	0	0	3	1	0	1	0	7	10	5	2	10	1	0	0	1	17	0	3	2	0	0	9	5	2
ETAE_RS07320	4	0	1	10	1	2	2	2	0	1	2	1	0	5	5	1	0	0	0	0	1	0	0	0	0	4	6	0	1	1	0	0	0	1	1	0	1	0	1	2	0	0	1	0	0	2	5	0	2
ETAE_RS07325	42	28	22	16	44	45	87	7	15	19	22	3	26	11	10	7	3	7	7	41	30	56	0	11	26	9	7	12	14	5	5	8	15	1	12	2	12	14	49	42	0	7	9	7	8	15	4	24	0
ETAE_RS07330	563	283	322	490	453	627	887	398	421	495	256	332	513	409	423	251	730	411	226	223	199	344	248	235	243	211	123	487	236	234	143	381	436	262	262	277	274	268	298	281	23	240	164	144	170	234	637	390	398
ETAE_RS07335	414	297	267	168	262	471	368	125	254	208	460	368	246	132	310	86	113	310	459	188	163	110	207	155	76	208	71	143	185	84	191	195	169	118	211	137	193	222	362	45	54	46	63	81	99	85	284	230	235
ETAE_RS07340	420	132	184	186	344	343	206	319	294	273	158	184	259	251	212	87	36	120	107	200	222	175	133	215	94	145	85	290	120	49	59	148	131	144	104	65	74	308	113	134	114	55	30	53	110	69	281	185	218
ETAE_RS07345	489	377	475	347	374	413	880	225	363	200	257	296	152	427	735	107	122	233	115	145	220	469	301	161	378	136	148	170	225	80	88	145	195	67	182	167	125	68	223	298	193	126	74	70	95	135	204	288	160
ETAE_RS07350	551	287	375	269	371	606	347	291	530	301	380	362	376	416	225	79	67	187	161	438	253	563	139	224	87	231	103	193	229	51	98	111	185	182	199	130	154	94	193	193	294	158	82	85	151	150	288	245	158
ETAE_RS07355	454	438	182	387	833	831	513	460	675	547	633	1284	526	581	669	512	320	267	279	685	209	434	404	204	242	324	249	723	247	233	407	425	537	515	444	261	257	28	162	108	104	247	397	160	182	245	840	495	802
ETAE_RS07360	1025	724	812	911	1613	1468	1289	956	1408	1107	1595	1963	1391	1488	1444	642	720	877	979	820	505	637	602	646	699	838	613	1310	633	531	455	1297	1187	1149	855	667	824	352	301	257	289	279	678	258	486	529	1335	1203	1427
ETAE_RS07365	100	110	61	42	83	73	146	27	96	26	10	129	96	85	77	103	53	23	30	46	59	106	44	18	249	39	40	5	16	28	16	76	32	81	35	35	50	39	93	20	17	9	0	12	45	42	119	47	104
ETAE_RS07385	795	546	687	412	924	986	846	725	915	668	921	853	825	854	938	467	519	410	781	648	377	674	435	400	436	452	453	690	479	216	342	629	651	522	480	457	539	133	132	390	725	313	582	271	288	440	1171	751	840
ETAE_RS07390	2	0	0	0	0	0	1	0	0	1	0	0	0	0	0	0	0	0	0	0	0	0	0	0	1	0	0	0	1	0	0	0	1	0	0	0	0	0	1	0	0	0	0	0	0	0	0	0	0
ETAE_RS07395	271	222	145	297	393	318	221	263	542	309	341	703	545	522	579	221	146	86	224	107	170	82	259	243	131	372	229	337	59	157	284	447	283	307	281	143	247	4	29	91	283	256	266	94	123	212	562	215	363
ETAE_RS07400	352	281	216	211	180	372	394	167	248	216	142	247	271	269	388	166	108	213	112	109	189	109	101	138	173	107	107	188	113	106	134	283	227	178	139	148	155	133	161	149	114	71	90	95	88	103	357	308	247
ETAE_RS07405	289	157	165	161	310	187	165	153	263	169	197	412	192	293	299	127	174	128	97	176	107	234	134	128	90	246	81	201	76	88	73	183	188	232	172	121	184	13	244	161	208	54	101	57	76	177	362	313	362
ETAE_RS07410	182	115	295	164	254	251	152	156	275	207	149	38	181	448	187	113	90	76	97	149	46	60	112	88	168	44	26	168	84	82	58	86	112	38	142	65	181	37	95	1	52	18	7	56	23	71	212	151	146
ETAE_RS07415	536	306	208	131	489	610	394	268	497	342	245	422	513	761	607	445	200	224	1090	140	141	288	34	299	125	221	115	410	264	140	189	288	423	365	301	230	366	120	186	112	119	150	139	81	160	171	540	331	594
ETAE_RS07420	208	154	118	98	308	332	352	183	221	232	255	302	277	319	249	268	115	163	136	142	58	144	151	70	94	100	84	170	85	82	61	214	296	174	147	70	172	65	31	15	137	64	77	51	64	144	316	295	259
ETAE_RS07425	480	319	370	247	542	682	566	533	600	670	577	566	777	431	742	344	276	701	578	114	307	542	140	291	207	323	283	654	277	344	484	590	576	629	420	260	436	287	173	192	302	314	465	155	195	318	810	604	763
ETAE_RS07430	210	160	151	168	278	131	205	91	483	256	173	314	297	268	368	102	129	142	130	102	91	325	141	185	130	217	161	412	87	105	236	210	278	116	199	110	180	51	266	197	132	191	256	83	136	148	388	278	224
ETAE_RS07435	408	219	166	144	374	524	333	243	314	268	221	476	580	262	378	184	491	203	195	363	138	312	54	203	110	186	113	188	155	114	270	267	215	242	274	154	180	82	80	80	137	142	290	92	120	215	322	208	321
ETAE_RS07440	783	506	455	558	909	851	845	535	690	538	566	754	1008	572	407	340	450	652	420	494	359	491	322	300	184	396	190	549	257	311	284	485	566	481	454	464	427	208	171	158	139	270	276	236	331	333	680	566	709
ETAE_RS07445	56	33	43	82	153	65	28	105	59	66	47	38	34	185	79	82	9	26	29	80	1	45	59	54	1	29	35	64	28	22	14	77	76	34	37	32	35	0	24	24	42	56	62	15	24	10	154	84	108
ETAE_RS07450	455	348	505	369	526	563	395	231	642	533	442	525	482	504	1103	226	223	342	296	354	186	568	200	347	196	427	180	469	314	199	289	419	481	301	333	208	332	155	63	158	340	135	244	220	185	216	540	476	614
ETAE_RS07455	651	588	340	364	694	603	759	524	763	627	866	677	762	974	1003	679	246	391	389	394	260	477	235	334	185	535	263	425	287	278	500	647	617	558	397	338	477	146	214	133	244	185	204	354	176	312	915	715	729
ETAE_RS07460	263	129	119	234	173	224	360	112	293	171	446	272	293	227	427	102	81	217	332	127	110	104	99	210	72	84	135	167	132	63	103	193	186	177	170	150	267	2	26	50	458	97	220	33	70	136	316	189	300
ETAE_RS07465	607	573	524	333	548	923	653	676	842	585	754	659	1030	768	610	568	332	419	367	230	436	525	279	296	591	678	269	555	326	271	280	521	563	487	395	343	385	131	373	352	445	350	436	255	219	376	796	579	687
ETAE_RS07470	104	31	64	84	130	94	142	27	100	29	62	42	71	197	108	65	15	115	56	0	4	42	9	48	8	74	18	25	33	42	20	66	96	68	35	48	45	53	13	7	356	17	32	16	60	36	187	99	102
ETAE_RS07475	1407	1065	693	965	1390	1631	1890	883	1114	1369	1625	1606	2096	1315	1294	715	886	1149	715	992	508	995	522	979	316	978	456	1360	668	528	862	1102	1165	968	907	614	1053	458	626	236	1095	422	528	354	626	681	1595	1229	1415
ETAE_RS07480	183	167	72	41	202	145	244	189	154	124	301	321	111	264	158	96	101	130	178	127	40	43	81	147	125	97	26	93	170	114	132	107	177	167	105	38	132	83	40	180	8	66	43	31	95	85	187	194	160
ETAE_RS07485	103	74	95	72	199	82	159	42	165	163	50	79	65	216	63	55	26	61	62	326	70	213	134	62	22	78	19	99	81	27	79	96	114	73	57	66	86	9	6	2	45	6	44	14	38	70	190	107	105
ETAE_RS07490	423	406	367	435	341	679	666	258	601	315	532	468	396	850	566	244	105	297	346	242	288	188	144	234	334	289	207	488	202	192	407	484	366	222	309	275	326	313	282	255	417	192	179	100	265	203	535	411	417
ETAE_RS07495	154	107	81	85	171	95	83	71	109	104	130	154	185	81	172	82	179	217	54	2	23	11	85	13	22	28	48	74	30	46	28	85	89	59	93	112	83	1	138	0	12	19	13	24	38	80	92	83	126
ETAE_RS07500	454	237	181	182	548	365	325	332	361	234	470	346	495	411	424	151	203	281	164	245	164	291	238	283	67	198	105	306	222	180	227	221	339	238	333	146	237	128	240	225	196	116	149	55	119	249	318	246	267
ETAE_RS07505	29	11	44	12	28	19	16	6	32	0	21	22	61	7	18	6	31	11	12	0	6	31	10	13	0	12	0	5	0	26	21	7	2	0	9	11	24	4	12	7	0	0	2	1	0	0	15	18	4
ETAE_RS07510	4	0	0	0	6	8	22	0	0	0	2	1	3	0	2	0	0	0	1	1	0	0	1	1	1	0	0	1	0	0	0	1	0	0	1	0	0	0	0	0	0	0	0	0	0	0	0	0	2
ETAE_RS07515	53	17	6	24	29	53	148	51	34	21	13	10	0	4	31	10	3	57	13	0	0	0	1	16	23	10	3	23	5	1	4	8	3	1	20	20	24	58	53	44	0	1	0	17	7	17	9	9	24
ETAE_RS07520	145	85	52	112	128	146	180	92	125	75	79	155	139	102	280	97	32	37	79	63	32	75	3	135	69	20	63	78	151	47	96	60	129	89	92	62	72	19	33	20	71	5	25	5	63	48	114	85	113
ETAE_RS07525	362	352	318	185	386	580	485	422	424	340	737	701	572	538	391	270	185	200	221	504	247	110	572	223	166	403	187	239	373	278	162	385	489	278	255	243	345	11	256	205	170	168	110	141	188	224	450	421	467
ETAE_RS07530	48	51	92	42	105	35	166	47	48	53	76	50	195	53	63	32	36	6	21	14	32	38	1	60	50	37	22	104	43	39	30	50	41	38	33	14	32	46	19	7	175	22	37	45	8	37	104	107	104
ETAE_RS07535	79	35	38	22	38	23	127	23	36	28	35	73	58	72	112	28	26	48	50	33	73	76	0	47	17	42	22	35	2	11	58	59	19	47	67	12	42	36	18	0	38	8	0	14	7	64	82	22	77
ETAE_RS07540	382	177	222	260	333	298	325	317	322	277	526	275	255	302	386	207	222	166	184	295	174	212	431	205	90	138	74	426	253	173	143	446	237	212	249	229	238	133	182	220	100	77	121	152	148	119	481	334	305
ETAE_RS07545	0	0	0	0	0	0	0	0	0	0	0	0	0	0	0	0	0	0	0	0	0	0	0	0	0	0	0	0	0	0	0	0	0	0	0	0	0	0	0	0	0	0	0	0	0	0	0	0	0
ETAE_RS07550	0	0	0	0	0	0	0	0	0	0	0	0	0	0	0	0	0	0	0	0	0	0	0	0	0	0	0	0	0	0	0	0	0	0	0	0	0	0	0	0	0	0	0	0	0	0	0	0	0
ETAE_RS07560	2	1	0	4	3	3	0	0	2	0	3	2	3	6	0	0	2	1	0	3	1	1	1	1	1	2	0	0	1	1	1	1	0	1	5	4	1	0	1	0	1	0	1	0	1	1	0	1	2
ETAE_RS07565	184	103	151	68	125	253	182	137	186	99	130	85	178	144	193	111	44	26	62	372	53	32	12	45	42	131	89	134	113	148	106	129	141	149	147	51	121	104	27	59	116	123	123	24	103	119	199	191	215
ETAE_RS07570	7	0	6	0	0	13	34	0	40	21	9	0	25	1	24	27	1	6	5	9	0	0	0	9	0	5	0	8	69	14	3	5	29	2	3	1	3	0	87	0	0	4	0	9	7	15	24	18	12
ETAE_RS07575	171	70	72	119	146	208	247	48	247	180	292	406	725	117	313	150	93	167	81	76	132	223	104	116	226	168	132	225	82	73	76	204	164	164	84	122	86	146	14	35	115	33	55	34	59	187	406	228	256
ETAE_RS07580	294	302	231	123	367	408	151	154	388	217	281	216	163	451	201	111	239	261	203	217	140	181	188	262	108	167	87	245	118	129	128	259	245	175	199	142	283	43	47	36	277	90	135	119	124	165	332	306	327
ETAE_RS07585	696	438	458	354	692	812	658	779	742	609	627	796	857	745	818	722	374	534	539	702	338	659	536	552	414	500	406	696	321	329	316	602	629	611	541	415	496	97	196	251	250	191	362	125	371	366	856	706	817
ETAE_RS07590	121	103	70	144	119	155	411	85	178	93	110	111	105	125	152	151	44	53	65	41	66	158	23	80	70	43	18	55	37	70	90	254	134	98	144	53	71	0	0	1	194	14	20	35	56	43	158	116	124
ETAE_RS07595	162	82	63	30	198	202	220	15	123	157	182	128	123	149	113	50	61	102	91	118	65	136	35	32	126	155	66	93	57	61	77	83	48	75	100	122	105	37	34	2	23	6	9	31	93	78	119	84	137
ETAE_RS07600	72	28	32	15	58	116	41	100	68	28	143	47	57	39	23	151	22	36	20	90	88	33	100	147	28	81	64	76	50	29	9	53	26	36	70	23	37	0	1	36	4	17	5	0	25	41	61	48	70
ETAE_RS07610	18	24	20	3	56	41	0	17	2	0	4	2	5	2	12	1	10	0	2	1	4	6	0	1	0	4	2	7	1	0	4	3	0	10	3	0	12	0	0	1	0	0	0	1	0	1	0	0	0
ETAE_RS07615	13	2	5	18	6	38	13	6	34	4	6	15	2	31	8	1	1	15	1	0	5	0	1	0	1	2	0	1	1	0	5	0	6	5	4	2	1	1	15	0	0	3	1	2	3	0	6	5	1
ETAE_RS07620	241	90	34	142	148	63	104	4	36	17	30	65	15	8	23	4	3	8	16	42	45	75	39	32	46	17	30	18	7	9	26	9	14	35	8	19	4	12	153	26	4	31	0	0	9	10	16	15	30
ETAE_RS07625	139	101	140	43	116	169	185	89	85	91	62	47	228	159	203	78	21	76	66	13	32	124	24	28	77	68	27	34	69	23	140	107	50	59	88	33	139	64	2	19	1	8	35	6	33	28	192	95	53
ETAE_RS07630	22	94	16	0	69	11	38	2	54	15	17	61	25	34	22	16	23	30	21	0	16	12	257	19	1	25	2	15	0	23	37	18	16	12	29	24	33	0	0	61	0	4	0	9	22	33	79	11	21
ETAE_RS07635	61	50	48	76	30	13	85	32	39	58	35	64	86	54	50	76	68	19	64	11	36	7	13	42	49	64	68	31	39	56	33	43	59	70	34	16	62	2	14	10	44	21	16	0	27	18	91	67	80
ETAE_RS07640	389	293	221	252	532	433	387	163	319	333	426	399	463	1102	542	325	257	275	329	305	189	344	186	186	117	193	189	383	211	156	174	309	283	309	209	136	241	83	140	113	44	91	449	112	279	113	521	259	438
ETAE_RS07645	211	120	145	95	176	229	186	105	163	333	163	145	210	271	289	163	85	180	70	16	115	189	46	66	165	156	65	219	168	82	75	203	132	137	185	138	126	64	238	123	19	116	78	23	130	43	326	212	181
ETAE_RS07650	44	14	8	2	15	44	77	24	23	20	52	8	18	19	18	12	22	17	20	0	0	19	21	11	1	27	6	46	9	8	22	39	18	20	19	4	34	0	8	2	0	0	0	7	4	15	21	39	26
ETAE_RS07655	179	97	49	60	135	270	181	148	166	87	196	232	195	233	198	151	52	108	157	0	74	151	27	160	57	66	26	189	43	47	61	129	172	142	184	98	78	36	43	1	29	34	23	23	62	91	224	132	146
ETAE_RS07660	47	18	60	7	82	47	36	51	42	8	30	33	22	53	23	16	15	5	25	0	8	34	14	42	114	8	41	24	35	12	0	16	20	11	14	24	18	0	9	0	2	0	20	1	8	29	37	8	33
ETAE_RS07665	243	218	152	144	230	325	159	192	232	171	290	272	249	414	195	63	164	112	189	125	173	285	19	89	183	124	111	338	198	84	153	154	152	143	142	77	168	32	86	78	512	73	62	93	91	139	371	206	207
ETAE_RS07670	237	245	165	173	305	487	315	190	493	220	206	132	235	350	631	252	77	132	154	188	105	229	95	93	292	299	107	231	140	145	120	326	320	269	180	189	187	39	114	157	34	70	92	101	141	111	443	310	395
ETAE_RS07675	240	205	123	80	185	234	387	180	171	235	124	354	787	603	414	123	308	379	163	17	194	119	26	158	272	138	95	230	138	119	172	304	466	156	230	181	179	27	85	53	254	49	74	26	242	141	570	438	284
ETAE_RS07680	185	202	109	178	140	252	37	118	286	137	350	106	161	82	273	116	166	103	200	181	36	43	107	69	44	123	80	186	129	67	84	137	147	113	181	60	175	64	15	87	148	119	113	26	78	101	183	134	184
ETAE_RS07685	579	366	334	425	582	819	793	307	705	317	621	565	383	799	622	259	168	785	454	297	294	251	178	362	373	351	112	342	184	244	259	376	317	295	396	271	419	81	351	151	308	72	261	136	188	306	642	307	416
ETAE_RS07690	82	64	37	45	66	100	13	77	84	102	5	135	181	109	51	23	33	59	42	173	42	128	65	91	23	67	53	13	20	21	43	142	109	43	73	42	47	2	9	2	0	65	33	17	24	101	104	99	96
ETAE_RS07695	210	107	84	122	299	243	149	48	253	190	346	246	233	223	262	104	93	123	114	93	134	158	85	129	159	122	126	371	76	138	131	128	206	156	146	83	156	98	45	54	102	43	229	39	41	54	259	197	133
ETAE_RS07705	23	16	12	12	0	50	2	9	0	10	11	0	53	75	27	4	1	2	8	21	0	5	0	9	33	27	14	62	4	1	7	11	16	17	8	5	19	1	0	0	0	60	0	2	0	1	30	43	42
ETAE_RS07710	415	304	286	224	738	479	317	367	466	464	448	486	355	377	470	535	435	383	295	171	81	160	325	94	191	313	252	341	241	207	237	333	495	395	482	241	364	66	223	41	449	134	299	215	181	182	520	506	508
ETAE_RS07715	176	44	122	81	136	304	141	137	114	133	157	181	249	193	308	95	205	120	110	42	70	377	113	126	124	157	38	294	65	111	75	121	156	124	98	165	137	32	2	48	9	31	21	46	70	47	204	173	122
ETAE_RS07720	0	0	0	0	0	0	0	0	0	0	0	0	0	0	0	0	0	0	0	0	0	0	0	0	0	0	0	0	0	0	0	0	0	0	0	0	0	0	0	0	0	0	0	0	0	0	0	0	0
ETAE_RS07725	0	0	0	0	0	0	0	0	0	0	0	0	0	0	0	0	0	0	0	0	0	0	0	0	0	0	0	0	0	0	0	0	0	0	0	0	0	0	0	0	0	0	0	0	0	0	0	0	0
ETAE_RS07740	225	125	93	68	310	228	375	150	136	148	158	277	110	191	172	85	65	76	81	49	69	161	166	83	121	123	18	83	144	35	86	104	127	104	95	112	100	2	79	92	120	40	40	39	43	66	165	153	135
ETAE_RS07745	275	175	240	71	516	364	269	78	225	157	174	374	329	410	408	101	58	131	163	219	79	170	76	74	192	126	113	145	115	117	149	205	319	195	194	166	76	111	36	17	162	29	77	37	85	160	403	221	367
ETAE_RS07750	96	150	124	152	111	202	17	72	182	60	79	105	159	286	91	63	60	88	241	44	25	157	120	22	3	65	51	17	7	28	32	107	49	62	59	84	145	50	2	34	49	53	36	45	77	51	155	57	156
ETAE_RS07760	173	219	103	46	209	235	258	142	300	312	250	107	190	222	613	199	118	116	115	163	43	8	88	93	14	179	255	238	193	47	82	344	376	197	140	144	124	33	67	115	237	105	182	23	93	201	472	418	280
ETAE_RS07765	59	37	11	49	56	98	0	55	54	25	47	57	43	42	76	9	62	57	16	20	18	0	23	28	0	10	53	55	3	23	14	16	35	21	21	28	12	55	9	0	4	0	9	0	16	4	20	35	61
ETAE_RS07770	154	172	62	136	222	261	332	213	278	168	173	249	656	241	564	62	250	477	254	396	74	385	34	307	174	151	99	231	84	107	177	152	213	184	102	126	150	27	37	11	67	75	97	53	84	86	304	223	273
ETAE_RS07775	308	173	220	165	420	372	297	243	427	184	422	427	466	477	303	397	622	154	1164	73	200	224	185	256	98	252	91	278	91	177	93	340	308	291	248	160	377	198	151	247	198	37	195	79	87	155	380	400	457
ETAE_RS07780	388	275	323	242	353	318	416	289	542	450	430	497	451	820	651	264	274	128	204	227	196	215	161	209	166	384	224	246	158	125	129	431	453	419	242	214	279	299	42	105	128	169	142	58	134	260	464	490	522
ETAE_RS07785	308	200	135	184	426	498	494	295	473	234	418	528	380	338	558	374	113	353	159	211	197	168	138	126	105	266	104	406	125	204	148	373	287	335	135	249	171	120	40	104	415	186	78	98	173	172	611	363	430
ETAE_RS07790	795	568	399	484	927	1109	1087	885	1161	753	1258	910	1086	1574	1630	463	354	498	436	601	317	987	511	515	467	709	581	839	563	374	368	1166	1016	775	458	412	570	369	548	257	450	237	338	344	362	514	1522	991	972
ETAE_RS07795	1126	974	908	696	1307	1831	1223	1190	1809	1122	1831	1719	1919	1704	1892	724	469	913	958	553	489	776	663	1035	889	962	632	1168	387	646	643	1327	965	1203	688	890	768	403	404	335	334	398	649	437	485	728	2026	1068	1394
ETAE_RS07800	287	248	221	256	307	431	255	315	318	204	192	546	257	286	265	283	136	207	145	275	248	130	210	164	266	122	157	463	144	192	116	285	228	231	176	284	169	39	150	79	52	132	380	45	100	160	430	213	374
ETAE_RS07805	153	128	151	48	122	202	199	86	183	123	209	238	123	134	94	70	24	43	53	58	76	43	111	72	126	133	46	107	25	49	69	60	72	69	53	62	117	67	7	5	285	47	81	22	31	30	94	70	84
ETAE_RS07810	131	144	90	110	191	128	21	71	121	71	93	153	156	113	123	96	227	80	73	105	20	58	34	53	63	44	6	147	52	31	61	57	71	71	142	48	111	38	18	26	53	12	62	4	18	59	85	96	91
ETAE_RS07815	26	6	3	1	0	0	0	9	4	0	2	2	5	0	4	1	8	3	11	1	2	3	18	1	1	0	0	0	13	7	0	3	5	0	3	1	8	1	66	0	0	2	2	1	2	0	17	3	2
ETAE_RS07820	948	655	551	566	1135	1582	1143	908	1019	803	1090	1258	1259	1176	1429	656	368	435	582	385	401	570	482	563	369	859	447	1088	464	415	659	1052	849	696	600	483	682	378	643	487	750	237	463	261	489	513	1481	885	1073
ETAE_RS07825	105	21	31	7	71	84	97	40	22	8	19	49	11	88	187	10	12	19	43	13	10	4	5	12	0	31	12	38	3	2	4	24	12	10	17	20	26	0	0	1	0	0	3	0	1	0	43	38	26
ETAE_RS07830	1141	767	809	744	1212	1658	1232	1221	1280	984	1164	1442	1817	1188	1690	838	726	672	662	334	513	1001	758	437	638	713	621	1197	543	540	544	1082	1074	1038	657	590	707	226	730	654	1116	372	370	214	425	500	1534	1157	1254
ETAE_RS07835	691	412	359	380	704	767	515	315	780	471	815	648	740	1102	1199	342	427	390	307	468	177	480	341	365	211	475	246	502	278	256	187	433	620	393	396	274	640	80	94	123	334	172	269	242	197	200	900	606	569
ETAE_RS07840	28	19	27	29	8	73	22	0	40	16	6	50	11	6	66	24	6	3	20	48	0	12	12	0	0	2	44	80	2	16	1	56	10	15	22	27	13	12	0	0	0	3	9	18	10	18	36	5	35
ETAE_RS07845	351	439	272	227	344	722	590	249	510	399	416	824	435	403	335	509	286	220	234	222	221	303	275	138	262	301	260	273	369	119	241	613	532	329	242	201	310	176	226	211	69	166	123	129	143	204	605	432	424
ETAE_RS07850	209	187	125	160	299	164	228	118	222	262	135	231	292	473	237	230	104	124	127	127	99	250	19	101	145	116	110	182	111	50	97	166	147	121	182	86	190	99	34	23	135	89	40	31	76	75	266	166	253
ETAE_RS07855	372	383	253	258	502	575	610	383	470	439	279	547	437	855	390	310	247	238	197	249	161	442	190	237	41	261	155	524	171	241	292	407	329	420	342	192	271	124	327	141	256	100	135	133	199	243	655	390	539
ETAE_RS07860	193	85	63	101	334	174	145	127	218	119	58	126	259	367	92	122	54	115	96	81	44	220	47	87	132	132	41	101	47	38	54	145	131	171	118	71	62	127	37	13	67	24	56	45	52	101	181	137	137
ETAE_RS07870	1249	965	991	908	1509	1803	1400	1075	1452	1320	1165	1809	1353	1791	1939	904	757	1128	1234	681	649	1493	367	770	876	824	599	1040	710	524	764	1490	965	1129	1038	787	1007	494	892	559	831	430	492	638	548	584	1981	1166	1480
ETAE_RS07875	483	399	293	339	704	775	778	296	591	484	628	767	1239	843	670	469	308	651	260	188	276	369	336	331	239	402	153	640	214	172	431	471	487	471	418	358	510	183	120	58	91	152	249	366	173	200	682	457	526
ETAE_RS07880	301	152	148	193	203	430	125	273	180	112	121	155	168	171	561	98	97	220	136	235	121	230	59	88	60	123	167	99	82	74	102	115	125	236	147	148	143	63	159	85	247	28	76	54	65	55	260	161	205
ETAE_RS07885	293	251	144	159	355	253	248	129	309	346	245	434	286	320	238	173	113	329	284	522	115	187	82	36	37	148	85	439	59	158	83	309	260	212	164	135	307	72	64	162	85	68	147	37	88	122	482	266	343
ETAE_RS07890	72	63	53	58	61	163	33	109	96	50	118	49	95	159	129	28	19	56	293	1	34	6	1	38	129	106	33	57	47	21	81	117	70	55	69	50	40	5	16	1	43	66	75	26	38	40	168	77	101
ETAE_RS07895	619	402	351	353	479	757	554	381	845	556	594	784	776	1148	868	441	442	440	527	477	398	439	184	209	318	553	313	628	453	242	374	780	515	642	539	482	718	76	232	215	242	216	290	228	206	305	1035	714	869
ETAE_RS07900	204	75	53	6	153	136	153	70	107	89	94	54	63	373	94	47	31	47	50	35	17	32	42	43	84	76	31	71	70	32	62	60	63	73	21	50	89	33	51	23	119	21	1	9	17	43	129	64	85
ETAE_RS07905	0	1	0	0	0	1	1	0	0	0	0	0	0	0	0	0	0	0	0	1	0	1	0	1	0	0	0	1	0	0	1	1	0	0	0	0	1	0	0	0	0	1	0	0	0	0	0	2	1
ETAE_RS07910	311	173	172	103	385	324	176	331	289	248	159	375	243	481	424	123	114	236	141	55	107	394	132	94	40	91	123	356	134	49	105	219	211	184	175	160	150	124	43	30	3	69	43	33	76	119	352	267	245
ETAE_RS07915	62	20	36	43	22	45	65	69	47	32	58	14	33	21	36	8	32	26	10	4	27	55	52	36	92	28	8	51	25	7	23	25	21	32	40	19	9	14	34	7	4	11	7	4	33	29	14	16	51
ETAE_RS07920	1134	978	686	991	1290	1510	1845	664	1292	948	1247	1230	1883	1816	1447	788	678	897	815	566	619	515	742	856	419	820	346	746	612	407	502	940	896	783	705	535	858	257	322	285	826	127	267	191	354	565	1368	1106	1153
ETAE_RS07925	4	6	1	0	0	1	1	12	5	4	24	27	0	17	15	6	0	0	9	0	0	1	1	0	0	2	19	1	1	0	0	4	3	7	0	1	13	0	0	1	1	7	0	0	3	2	11	3	0
ETAE_RS07930	345	322	232	202	411	508	405	395	380	285	283	254	490	566	602	291	92	173	295	155	136	210	80	79	41	159	127	339	242	104	151	242	282	217	229	169	303	37	142	57	272	79	87	53	93	133	361	326	291
ETAE_RS07935	197	120	70	161	134	239	206	138	200	48	113	118	93	50	150	112	58	174	135	127	70	7	84	37	41	72	89	65	25	103	60	64	101	74	73	53	76	58	80	44	3	14	19	124	35	50	104	122	90
ETAE_RS07940	173	132	219	93	377	241	166	294	198	117	93	432	249	306	172	93	98	104	142	301	97	255	114	96	52	116	75	108	40	99	83	82	123	100	98	58	74	70	141	43	32	79	123	79	99	56	197	107	189
ETAE_RS07945	395	371	269	257	340	715	534	250	702	368	488	409	704	1097	1108	432	737	661	485	194	89	204	101	154	194	365	68	304	221	202	246	596	560	447	409	359	332	80	32	194	255	55	222	79	111	238	685	628	591
ETAE_RS07950	101	80	82	32	67	83	120	81	127	121	75	19	121	48	149	62	200	83	54	0	79	35	95	35	29	73	4	70	40	31	72	85	229	130	44	44	132	41	64	0	0	28	42	12	81	29	247	178	189
ETAE_RS07955	2	0	11	2	1	4	0	0	0	0	20	0	0	2	0	0	0	0	0	1	0	0	0	1	0	0	0	0	0	6	0	6	0	0	0	0	0	0	0	0	0	0	1	0	0	1	0	0	0
ETAE_RS07960	13	3	1	0	9	10	0	0	13	0	27	2	13	17	0	7	5	0	11	0	8	2	0	7	3	10	8	5	5	5	0	1	1	0	4	0	0	4	0	2	0	0	0	4	4	1	1	1	7
ETAE_RS07965	303	294	186	211	316	407	558	161	334	244	309	410	374	239	572	95	182	308	217	168	88	179	100	114	204	150	111	259	263	82	88	260	250	115	278	132	253	37	39	12	97	52	41	33	62	127	303	274	280
ETAE_RS07975	567	416	438	274	444	637	542	164	405	336	369	527	298	634	262	164	165	313	170	289	146	182	255	224	269	225	142	375	160	129	202	232	250	179	232	158	271	83	105	170	197	160	259	86	132	193	384	305	257
ETAE_RS07980	35	4	6	10	43	4	4	11	6	2	25	38	9	8	22	6	4	4	5	21	6	7	25	7	1	2	1	15	2	8	3	7	8	3	0	7	21	10	4	0	12	0	0	2	10	0	14	19	20
ETAE_RS07985	71	81	70	5	64	93	48	70	105	35	28	69	50	65	92	33	49	31	42	82	0	24	1	35	51	35	13	17	67	21	7	18	28	16	76	19	92	11	1	0	0	6	2	2	16	4	65	82	68
ETAE_RS07990	35	2	14	0	28	31	43	4	17	5	2	8	11	15	1	1	1	2	2	0	6	55	0	1	0	1	5	0	12	9	5	7	12	3	19	2	2	0	18	0	0	0	0	0	0	2	8	24	4
ETAE_RS07995	9	0	0	0	0	5	0	1	8	0	2	0	0	0	0	0	0	0	0	0	0	0	3	0	1	0	0	0	0	0	0	0	0	0	0	1	0	0	0	2	0	0	0	0	0	5	13	0	0
ETAE_RS08000	17	0	11	3	71	0	0	1	5	376	0	8	13	6	4	2	0	0	4	2	0	0	3	0	20	1	3	1	7	0	1	4	62	0	3	2	6	0	6	1	1	2	2	4	0	1	2	16	1
ETAE_RS08005	67	26	15	33	24	62	10	60	64	16	15	35	54	29	75	17	10	31	9	27	0	43	8	22	0	84	0	33	16	7	12	22	23	47	17	10	21	13	27	1	16	23	1	1	11	23	27	28	107
ETAE_RS08010	4	1	2	0	1	0	0	1	0	0	2	0	19	1	1	0	0	0	0	1	0	1	10	1	0	1	0	0	0	0	0	0	1	0	1	2	0	0	0	1	1	0	0	0	2	1	0	0	0
ETAE_RS08015	6	0	5	6	1	6	0	0	0	0	2	1	0	11	4	0	0	0	0	0	0	4	3	0	1	0	0	1	0	2	2	2	0	0	0	0	1	0	2	0	0	0	1	1	1	1	0	0	1
ETAE_RS08020	178	185	37	58	185	249	309	201	286	139	229	284	296	382	311	190	329	81	105	82	59	157	53	109	51	176	67	98	78	60	73	122	124	145	137	79	119	95	35	94	98	11	80	8	164	143	226	166	258
ETAE_RS08025	237	232	182	132	260	265	240	144	361	189	205	265	320	459	305	247	81	235	316	39	136	312	127	51	209	134	140	345	177	122	86	254	266	196	133	290	278	60	55	93	234	52	79	59	145	80	327	291	305
ETAE_RS08030	146	82	118	129	143	85	85	95	162	44	100	167	105	172	223	82	42	68	45	3	33	52	83	20	77	71	59	62	149	21	22	94	64	94	80	37	72	44	33	26	36	8	26	16	62	52	142	115	126
ETAE_RS08035	297	230	287	157	338	378	212	282	230	257	473	237	399	247	407	150	115	172	136	61	155	371	55	194	128	359	111	340	227	76	134	307	222	169	185	221	141	59	51	1	207	24	131	48	114	124	290	250	269
ETAE_RS08040	71	27	26	11	29	25	95	17	12	53	60	8	0	27	27	12	11	6	11	0	66	54	10	31	2	42	20	115	68	14	18	38	22	39	39	33	40	12	41	0	34	26	6	21	18	23	48	63	80
ETAE_RS08045	513	346	311	145	642	521	646	367	607	331	339	454	329	649	750	282	223	181	306	175	128	108	440	284	140	484	150	328	299	185	226	463	373	414	303	233	464	163	362	178	253	135	164	111	251	252	585	438	491
ETAE_RS08050	241	112	45	138	141	125	187	35	87	93	77	148	204	30	70	61	43	41	66	67	54	399	8	46	27	52	49	66	26	11	62	34	204	51	52	26	67	118	289	30	24	6	7	44	28	22	67	84	112
ETAE_RS08055	368	289	248	182	280	625	309	302	456	230	377	445	561	604	386	271	98	118	257	427	115	175	60	264	105	199	212	384	145	144	266	342	251	370	282	234	232	30	681	83	141	118	266	166	198	236	519	311	435
ETAE_RS08060	123	79	96	91	187	193	87	112	154	96	120	195	44	67	146	69	435	149	68	45	83	141	50	53	55	24	23	46	49	61	105	102	137	80	74	85	46	25	21	37	26	31	58	29	39	23	180	234	126
ETAE_RS08065	725	696	553	580	828	971	647	554	862	468	748	608	581	456	502	375	182	436	312	574	339	692	389	415	351	387	384	622	310	277	395	427	494	316	221	289	305	253	393	169	497	278	459	154	223	409	601	446	526
ETAE_RS08070	419	314	294	313	483	384	548	301	558	332	289	403	315	356	736	215	268	225	297	130	190	346	156	197	227	265	116	152	154	149	137	307	342	275	178	199	178	60	178	62	257	77	153	142	143	196	399	352	470
ETAE_RS08075	384	275	266	129	445	526	241	254	317	268	343	268	295	699	719	204	213	203	172	163	100	115	224	93	339	140	198	297	63	99	115	459	292	155	182	128	179	84	92	201	63	68	98	46	144	107	284	270	247
ETAE_RS08080	498	330	437	292	409	793	487	402	487	339	432	441	303	392	972	274	294	299	367	390	161	340	276	185	218	279	159	345	169	130	269	448	393	232	308	185	411	196	76	46	19	102	238	132	182	196	499	410	513
ETAE_RS08085	1097	861	543	661	993	1352	1017	657	1059	704	943	1080	1577	665	1037	585	514	739	714	523	359	664	554	378	505	529	424	625	805	369	662	806	881	604	695	564	757	335	335	622	341	254	387	213	364	553	1154	861	817
ETAE_RS08090	198	74	167	47	105	352	179	204	193	94	218	238	94	184	126	38	54	88	79	28	72	183	19	48	109	93	13	60	68	64	84	93	137	133	188	90	102	15	11	64	115	1	80	69	43	30	156	127	158
ETAE_RS08100	755	476	455	504	614	827	708	354	661	396	433	684	1039	589	1101	236	364	631	641	380	124	378	306	349	388	275	124	281	328	126	302	379	427	317	366	420	505	111	154	229	293	76	255	139	147	290	648	541	489
ETAE_RS08105	1134	840	521	404	1225	1636	1371	887	932	804	1073	1135	1160	723	947	663	793	970	664	340	432	795	367	513	399	381	261	588	546	332	493	464	582	554	767	662	738	153	425	493	514	133	245	159	274	446	874	769	819
ETAE_RS08110	347	282	232	214	368	490	498	359	425	299	390	405	525	418	653	235	177	162	254	413	234	118	85	109	139	290	89	446	132	163	210	284	413	309	307	213	208	72	100	121	305	81	69	150	197	213	391	473	350
ETAE_RS08115	256	189	228	192	287	312	174	354	281	206	212	294	220	218	255	67	122	90	119	33	25	271	68	32	77	275	58	234	71	68	66	272	162	122	126	103	138	8	79	28	38	90	80	26	68	61	308	215	176
ETAE_RS08120	122	49	36	75	60	149	65	50	154	85	84	49	133	74	126	16	38	49	27	30	30	26	68	73	102	41	29	17	28	51	32	105	42	112	78	56	78	79	56	0	16	17	129	66	39	47	123	49	126
ETAE_RS08125	147	226	61	15	229	153	266	116	252	119	84	251	377	252	307	124	43	176	110	173	55	72	29	13	140	128	132	235	21	44	88	118	142	113	189	140	107	14	278	104	63	22	42	16	46	62	217	152	145
ETAE_RS08130	137	61	110	51	211	171	85	58	80	140	57	165	167	296	108	92	53	137	89	70	24	92	42	17	88	36	12	79	64	47	67	41	54	65	67	77	77	9	26	7	39	20	65	38	49	23	116	95	136
ETAE_RS08135	1253	1064	739	684	1316	1662	1792	1049	1068	944	1305	1149	1310	1419	1683	852	828	858	794	687	470	921	626	651	419	1099	362	952	603	402	646	1167	818	661	871	573	818	227	419	300	835	225	819	381	396	440	1478	945	1134
ETAE_RS08140	143	105	55	78	164	137	188	72	122	51	142	262	196	57	102	54	59	36	70	51	52	116	25	38	74	58	34	88	51	20	14	95	73	43	74	52	72	65	24	50	7	3	6	63	16	46	97	122	107
ETAE_RS08145	1023	802	622	675	1104	1265	916	452	1034	694	787	885	996	1429	1537	531	802	792	652	773	369	483	258	444	417	495	273	605	558	366	493	604	543	428	739	534	826	66	359	246	400	168	425	200	269	295	943	785	796
ETAE_RS08150	227	173	107	193	192	332	95	116	178	120	171	215	1144	339	223	159	70	127	79	41	102	113	212	95	82	85	28	85	21	55	109	161	96	103	100	147	146	79	261	6	121	44	57	22	45	49	180	149	184
ETAE_RS08155	58	39	2	30	68	29	24	12	49	4	12	9	8	13	72	5	0	4	40	22	42	67	7	5	5	8	16	34	22	23	9	28	6	9	25	8	36	6	0	1	6	3	0	1	14	3	17	19	17
ETAE_RS08160	84	46	1	66	8	77	93	45	43	23	26	6	87	11	290	13	25	43	121	55	16	8	1	3	1	2	38	50	9	8	106	13	7	17	44	36	62	0	12	0	0	1	44	0	1	15	29	34	15
ETAE_RS08165	48	37	29	84	82	83	35	41	65	45	118	71	42	86	75	19	25	14	17	0	11	51	14	22	40	56	17	3	28	21	5	58	35	19	36	17	44	0	67	2	0	0	43	8	11	9	67	36	87
ETAE_RS08170	316	225	102	94	282	391	233	133	308	141	165	261	171	212	150	37	78	119	103	129	50	111	32	64	30	55	28	110	64	45	92	161	96	99	124	62	193	164	99	54	103	48	20	49	42	68	222	127	121
ETAE_RS08175	485	539	340	256	438	678	485	466	426	311	534	585	537	851	543	269	264	344	307	217	202	425	159	246	111	391	161	466	260	81	197	332	337	197	332	232	394	148	131	16	127	68	220	124	163	182	531	498	311
ETAE_RS08180	77	37	8	26	171	25	46	61	29	13	89	40	89	32	118	87	91	16	33	60	8	15	52	18	23	19	7	11	21	4	10	27	31	19	13	135	28	6	1	97	0	3	2	2	14	8	36	23	46
ETAE_RS08185	15	7	2	1	10	0	5	14	3	0	2	28	18	5	13	2	10	19	20	0	11	13	0	0	17	0	0	3	0	1	3	4	0	1	2	0	2	0	1	0	0	0	0	0	0	0	0	0	2
ETAE_RS08190	389	182	244	265	480	445	261	269	419	213	472	426	223	572	427	207	177	285	153	526	146	257	108	152	89	195	107	247	208	143	102	201	184	235	175	217	240	140	196	132	58	86	35	26	103	78	407	316	252
ETAE_RS08195	360	242	165	237	529	530	320	248	377	166	275	722	364	564	368	206	120	172	301	166	118	356	135	143	185	180	104	245	110	143	177	268	204	229	184	159	207	8	48	175	175	87	103	76	91	149	451	274	367
ETAE_RS08200	721	485	444	369	1051	851	723	412	641	764	719	970	699	1037	993	383	369	591	509	348	252	487	412	343	216	489	176	402	431	245	355	580	472	457	536	245	650	188	242	159	230	101	221	100	214	308	767	549	701
ETAE_RS08210	239	152	114	89	180	452	99	707	135	148	171	221	196	144	246	57	136	69	100	66	56	67	47	97	76	86	33	118	51	46	83	139	136	74	119	39	96	21	6	23	83	3	3	7	42	59	176	211	131
ETAE_RS08215	294	193	74	176	392	462	122	170	258	182	200	285	206	336	496	242	352	162	159	136	204	152	44	80	129	219	76	170	314	94	119	204	277	118	207	197	172	48	138	55	88	102	50	41	79	123	238	212	244
ETAE_RS08220	856	589	401	519	931	959	888	652	1041	610	1042	976	1230	1335	1182	514	316	787	553	582	326	518	560	412	451	484	276	1101	561	275	256	1008	728	578	608	608	408	272	429	197	181	189	442	148	155	345	941	708	674
ETAE_RS08225	836	887	654	563	652	899	848	744	1169	757	758	1134	787	1001	1312	727	537	601	533	632	262	956	294	787	278	892	473	901	512	411	442	871	1067	1049	806	673	856	104	127	254	799	254	401	198	340	364	1149	1019	1053
ETAE_RS08230	206	154	103	117	220	299	199	151	233	140	208	470	292	223	254	252	102	142	409	140	84	148	95	153	180	138	97	252	88	89	136	208	189	252	121	94	171	63	58	122	7	65	57	128	92	146	289	214	340
ETAE_RS08235	523	377	311	331	595	823	500	389	518	528	521	795	533	809	580	425	216	449	368	135	180	357	348	196	264	271	209	602	87	195	209	520	397	470	343	315	441	135	408	110	170	144	317	101	146	189	685	528	543
ETAE_RS08240	80	23	18	0	47	123	37	17	40	76	110	17	47	101	78	46	7	12	22	0	31	33	10	5	61	59	17	40	36	14	7	56	39	23	26	0	39	19	39	23	22	35	0	37	7	20	91	25	43
ETAE_RS08245	339	394	148	200	373	380	194	335	366	231	224	433	472	671	671	272	358	266	302	82	120	159	141	255	176	343	135	398	173	178	241	307	244	257	206	141	180	39	111	401	830	116	44	107	111	129	431	277	388
ETAE_RS08250	396	199	166	201	327	393	326	142	486	249	234	407	417	626	395	328	167	162	253	373	53	347	73	225	128	198	99	298	129	136	219	450	245	173	283	144	273	252	16	32	220	110	135	55	94	158	347	361	299
ETAE_RS08255	403	330	244	143	426	493	495	248	438	317	362	601	404	489	748	230	246	393	326	321	166	275	103	327	306	257	160	363	272	130	252	383	491	281	248	318	277	136	37	213	275	94	212	78	174	173	690	499	447
ETAE_RS08260	542	393	386	388	635	867	630	389	670	415	407	687	604	786	949	310	424	278	311	378	230	522	307	355	121	271	203	575	175	210	297	555	419	413	310	219	291	96	257	273	321	162	146	151	125	235	682	512	618
ETAE_RS08265	210	238	181	211	151	176	166	199	388	220	172	327	211	68	273	72	52	103	203	46	94	239	152	193	188	92	48	110	95	86	73	121	197	115	140	115	243	31	142	195	29	39	86	25	113	142	241	212	157
ETAE_RS08270	194	170	112	65	200	338	73	127	173	106	98	254	147	187	413	66	73	99	71	111	85	120	27	92	101	67	89	165	58	102	81	152	73	76	141	62	111	11	61	161	42	28	54	56	42	67	195	123	102
ETAE_RS08275	699	446	567	317	654	937	411	494	745	693	624	756	938	599	821	400	443	410	542	277	379	426	367	320	223	636	151	721	309	231	282	563	653	447	504	355	680	367	520	271	735	134	416	147	248	307	898	634	758
ETAE_RS08280	257	90	104	85	226	277	210	187	211	230	218	244	277	192	436	73	108	63	112	77	48	333	67	95	286	260	76	68	91	55	136	152	160	112	149	64	149	124	93	44	104	84	39	98	56	95	271	240	216
ETAE_RS08290	279	230	64	150	340	371	303	115	163	214	138	480	307	139	306	169	44	268	102	274	77	189	79	142	27	112	53	120	168	28	86	119	112	96	165	116	186	70	27	35	35	25	23	10	50	69	166	136	160
ETAE_RS08295	131	42	98	13	90	198	62	64	167	72	40	65	75	158	80	46	19	30	39	32	14	0	1	15	27	70	33	97	49	12	16	61	36	42	130	39	81	7	66	4	6	3	1	13	27	30	83	90	99
ETAE_RS08300	218	94	76	108	114	242	273	102	216	159	245	323	232	132	175	55	109	83	81	181	39	94	87	32	43	132	40	117	73	50	55	137	71	84	73	108	127	21	54	19	1	25	40	24	34	56	162	101	141
ETAE_RS08305	181	193	65	124	247	161	186	132	246	155	256	222	139	557	164	164	95	120	146	257	93	191	25	84	34	74	74	156	34	85	53	189	260	231	76	140	110	15	100	8	0	41	63	55	65	97	187	154	276
ETAE_RS08310	1137	588	767	829	995	1197	1132	1019	1348	1028	1015	1444	1329	1284	1846	852	492	526	860	832	391	823	751	581	301	739	430	928	584	549	526	833	1072	1129	662	575	851	275	616	559	281	411	423	405	485	483	1290	1163	1086
ETAE_RS08315	106	128	56	107	137	323	95	145	186	118	99	110	166	123	112	58	574	46	113	2	52	60	132	79	45	178	24	94	41	123	130	80	149	199	170	94	97	1	19	29	30	0	70	20	46	128	202	145	123
ETAE_RS08320	142	57	61	128	154	208	216	67	191	135	224	89	216	284	300	93	41	148	70	127	30	92	159	162	83	62	52	84	62	88	86	72	146	76	118	85	123	21	0	39	73	34	36	8	61	48	145	96	121
ETAE_RS08325	593	530	349	474	658	1057	676	617	959	674	629	871	600	901	696	562	292	445	426	497	250	678	290	316	410	542	212	603	267	307	452	486	688	567	366	367	541	119	275	230	543	195	439	225	219	291	927	724	834
ETAE_RS08330	425	196	176	205	470	785	531	273	423	346	486	554	703	567	629	228	171	188	341	175	168	449	209	140	68	258	138	233	180	120	154	226	224	231	269	175	390	69	139	106	212	104	105	79	108	136	428	351	330
ETAE_RS08335	163	79	99	65	113	206	243	64	171	121	136	171	124	108	665	52	51	65	116	184	85	76	91	195	53	53	23	92	81	40	113	136	106	60	64	66	75	49	90	107	11	42	104	26	64	132	149	103	184
ETAE_RS08340	128	183	121	96	172	134	92	55	205	122	189	225	699	147	185	56	73	67	59	191	63	46	188	9	3	58	32	190	145	57	42	105	129	172	163	78	132	74	172	1	2	62	107	36	70	83	308	98	263
ETAE_RS08345	124	11	32	98	64	58	177	23	207	77	366	178	213	98	261	37	17	28	68	0	15	74	122	35	3	114	41	117	56	30	18	136	131	88	164	16	76	15	68	16	156	40	72	50	29	26	159	141	143
ETAE_RS08350	197	101	117	86	105	228	179	152	182	198	483	282	231	149	144	140	254	62	91	149	59	127	97	149	40	128	30	53	90	39	21	124	102	133	139	78	168	27	90	1	167	30	79	39	57	54	197	118	171
ETAE_RS08355	101	50	18	43	61	144	92	90	44	33	24	47	41	88	185	17	18	67	238	12	16	25	60	1	22	22	11	17	42	20	7	48	44	43	113	33	130	37	16	51	24	11	10	4	15	13	89	57	60
ETAE_RS08360	1634	1245	1357	1044	1807	1584	1219	1293	2050	1321	1458	2008	2049	1664	2292	1282	878	1197	1294	956	630	1005	820	771	1033	1212	775	1307	890	842	875	1978	1447	1205	1197	873	1023	314	299	407	1146	449	884	524	820	793	2293	1489	1879
ETAE_RS08365	672	556	410	414	698	843	801	661	924	816	962	730	1053	1227	976	550	389	528	517	506	310	508	302	215	281	459	322	523	496	300	398	553	599	460	431	382	583	103	256	189	228	232	453	329	303	344	962	627	735
ETAE_RS08370	71	40	26	96	28	26	31	24	79	144	23	3	74	114	65	60	32	50	37	42	3	18	90	23	16	48	18	42	95	10	28	59	40	117	27	20	59	0	0	37	0	35	11	68	19	27	106	54	82
ETAE_RS08375	448	179	271	231	280	571	429	309	478	333	253	382	447	516	554	160	236	234	210	227	96	390	161	112	127	77	93	206	137	108	132	293	263	236	223	147	224	238	232	64	88	59	133	90	152	164	461	363	346
ETAE_RS08380	487	290	366	342	386	743	446	454	608	351	537	502	493	655	721	265	175	327	375	286	292	298	340	253	183	335	178	519	162	198	298	479	422	321	323	297	325	50	311	148	254	182	60	105	207	281	625	402	479
ETAE_RS08385	96	43	33	69	73	175	121	242	95	122	75	111	104	169	137	76	276	20	44	12	81	14	113	69	11	111	89	138	101	34	52	104	113	106	62	24	46	66	101	150	49	52	22	12	25	31	153	77	86
ETAE_RS08390	1405	966	714	724	2013	2324	1609	967	1678	1510	1433	1668	1772	1737	2146	759	1291	1024	1172	845	478	1326	689	693	365	939	660	1544	567	566	926	1311	1193	1270	878	722	1143	286	464	718	604	314	859	550	556	748	2177	1342	1569
ETAE_RS08395	241	123	121	149	186	338	168	438	215	114	162	92	100	145	319	49	31	79	76	143	26	68	44	99	113	182	51	119	97	33	39	99	117	90	71	59	61	36	42	28	72	89	103	13	33	63	179	133	107
ETAE_RS08400	788	480	478	245	735	1274	664	447	767	658	640	960	841	741	923	698	418	540	531	151	336	388	424	353	389	621	251	555	491	270	419	592	599	567	527	441	611	399	266	169	227	377	404	170	332	365	965	622	793
ETAE_RS08405	297	326	88	175	263	119	386	258	223	203	112	196	150	228	213	74	150	127	111	31	87	327	71	116	116	116	63	111	116	87	120	113	178	144	222	96	139	32	155	59	159	52	67	63	63	65	183	211	173
ETAE_RS08410	61	25	12	6	12	53	4	0	5	1	3	19	0	1	0	2	3	1	1	10	4	2	0	16	5	2	4	2	12	1	1	0	0	1	0	0	0	0	1	5	0	1	3	1	0	4	0	0	0
ETAE_RS08415	473	289	291	297	504	683	209	423	516	401	409	197	609	414	456	216	265	281	235	172	260	393	208	197	167	244	212	300	104	90	122	315	323	325	189	187	277	79	168	79	136	103	104	142	148	137	550	379	398
ETAE_RS08420	40	20	21	46	18	137	9	8	61	48	28	191	87	59	75	35	27	20	26	11	10	27	0	10	7	36	18	96	7	20	20	49	19	67	11	17	12	28	0	1	7	2	79	30	8	32	60	17	61
ETAE_RS08425	128	118	148	54	133	272	161	229	218	167	315	143	176	867	173	130	68	71	118	41	56	75	24	52	71	85	67	148	65	55	60	231	168	184	107	67	135	34	52	108	159	19	0	26	41	57	311	168	239
ETAE_RS08435	1112	766	627	551	912	1147	1155	734	1174	1146	1157	1442	1342	1550	1312	845	768	817	970	615	596	819	494	632	704	810	851	1232	1309	898	616	1424	1275	1205	990	679	982	203	558	475	696	496	780	700	473	581	1566	1032	1323
ETAE_RS08440	405	370	300	351	447	539	362	338	447	555	548	495	560	426	664	563	250	324	311	605	171	210	111	225	187	329	182	372	319	183	151	621	473	579	350	398	244	209	138	116	211	196	159	111	151	187	654	538	546
ETAE_RS08445	186	126	116	124	233	369	391	349	243	201	137	280	259	441	220	123	83	67	156	50	82	138	78	110	129	126	63	192	42	104	67	239	151	254	117	68	88	58	118	40	75	32	71	32	84	123	447	301	238
ETAE_RS08450	360	222	372	316	664	437	367	253	449	240	382	269	607	478	556	303	146	215	214	416	119	273	237	157	236	263	136	438	122	172	265	337	349	194	248	194	294	87	189	6	205	124	103	84	125	201	519	376	328
ETAE_RS08455	210	216	198	280	253	359	258	298	357	216	323	280	229	238	388	93	155	50	69	183	35	195	155	54	216	61	165	95	133	213	108	203	182	138	154	62	134	65	50	200	110	74	74	164	107	132	354	292	245
ETAE_RS08460	385	243	215	277	384	726	577	397	464	287	286	515	457	468	559	222	215	189	240	221	254	250	244	168	148	216	273	302	297	133	199	404	410	272	264	178	373	74	143	121	58	134	71	107	155	212	616	463	425
ETAE_RS08465	230	195	153	127	337	364	119	228	304	432	456	355	173	484	238	242	98	148	154	103	141	311	186	122	83	175	130	266	149	90	94	249	209	228	252	121	176	133	132	23	118	98	69	80	129	119	341	219	362
ETAE_RS08470	255	137	216	189	190	326	420	178	308	159	289	334	300	516	355	150	81	95	72	240	152	180	47	154	120	177	122	211	63	125	107	246	270	189	163	153	167	60	262	39	120	129	46	25	75	76	295	293	210
ETAE_RS08475	425	204	316	233	391	652	316	237	345	234	414	341	402	387	537	150	105	230	623	319	136	243	217	377	45	204	102	224	55	122	217	309	240	165	204	195	306	124	216	133	62	47	92	123	116	141	419	262	287
ETAE_RS08480	176	39	45	64	155	188	142	90	96	100	125	110	202	205	82	88	753	119	89	111	51	21	40	77	71	40	30	162	37	37	102	127	152	87	74	55	63	9	74	32	24	54	170	46	40	117	182	158	141
ETAE_RS08485	198	113	126	99	170	206	162	105	174	180	229	163	248	404	362	116	156	138	125	56	11	93	119	46	86	180	46	144	90	132	72	223	151	145	90	88	153	63	107	62	2	79	19	55	47	37	288	159	202
ETAE_RS08490	213	197	89	115	192	267	139	108	141	126	224	98	147	104	107	56	113	56	199	15	40	106	49	52	69	211	66	109	142	85	78	184	95	38	179	56	166	96	31	65	83	40	52	32	62	65	172	102	124
ETAE_RS08495	3	0	0	0	0	0	0	0	2	0	0	1	0	2	0	1	0	0	0	0	0	0	0	0	0	0	1	0	0	0	0	0	0	6	1	0	0	0	0	0	0	0	0	0	0	0	0	0	0
ETAE_RS08500	2	0	2	1	1	1	0	0	1	1	0	0	2	1	0	1	1	1	1	1	0	0	1	0	0	0	1	2	1	0	0	2	0	1	0	0	0	0	0	1	1	0	1	0	1	2	1	0	0
ETAE_RS08505	4	3	0	0	0	0	1	0	0	1	11	0	2	0	7	2	0	1	2	0	1	2	0	0	1	4	0	0	0	0	10	0	7	0	1	1	9	0	0	0	0	0	0	0	4	1	1	0	0
ETAE_RS08510	0	0	0	1	0	1	1	0	0	0	0	1	1	0	0	0	0	0	0	0	0	0	0	0	2	0	0	0	0	0	0	1	0	1	0	0	0	0	2	1	0	0	0	0	0	0	0	0	0
ETAE_RS08515	2	1	0	0	0	0	0	0	0	0	0	0	0	0	0	0	0	0	0	0	0	0	0	0	0	0	0	0	0	0	0	1	0	0	1	0	0	0	0	5	0	0	0	0	0	0	0	0	0
ETAE_RS08520	0	0	0	0	1	0	1	0	0	3	0	1	1	1	0	0	0	0	0	0	0	0	0	0	0	0	0	0	0	0	0	0	0	0	0	0	1	0	0	0	0	0	1	0	0	0	1	0	1
ETAE_RS08525	0	1	0	0	0	0	0	0	0	2	0	1	1	2	0	0	0	1	1	1	0	3	1	2	1	1	1	0	1	0	1	2	0	0	0	0	0	0	0	0	0	0	1	3	0	0	1	2	2
ETAE_RS08530	1274	908	956	816	1588	1178	1104	774	1267	1242	1346	1568	1495	1836	1812	1057	726	1038	742	981	470	1035	908	966	515	800	402	941	631	525	668	1169	1168	943	762	554	776	312	781	295	704	370	464	314	428	526	1769	1420	1358
ETAE_RS08535	150	116	86	70	136	240	82	112	115	71	108	110	122	197	77	93	51	53	90	95	79	55	88	30	88	47	14	119	53	63	65	94	67	74	54	17	103	1	57	83	88	22	11	27	40	51	197	115	111
ETAE_RS08540	112	36	96	53	124	176	85	33	135	137	66	141	115	84	276	103	16	109	68	54	74	93	175	29	84	68	17	77	83	49	44	243	94	114	35	88	42	59	97	119	112	37	37	24	54	60	207	116	155
ETAE_RS08545	137	108	106	28	104	101	243	140	209	121	194	77	205	103	226	56	91	93	164	122	20	84	96	189	4	75	110	98	89	89	90	287	117	225	72	77	126	7	15	114	191	47	89	75	53	75	191	73	142
ETAE_RS08550	762	499	512	499	722	764	761	954	1170	543	896	1023	927	917	1100	930	493	615	518	334	267	680	190	328	399	532	371	763	335	286	344	773	765	673	460	475	512	112	253	408	374	155	365	245	350	312	1038	786	1043
ETAE_RS08555	76	50	23	43	70	141	119	34	53	41	48	45	53	62	109	15	158	38	47	0	0	89	7	20	0	54	16	58	25	24	13	57	80	28	23	27	128	1	11	0	7	12	0	0	30	12	72	105	54
ETAE_RS08560	758	660	359	455	1267	1048	1103	569	698	396	548	627	597	475	393	195	104	193	175	593	187	465	376	167	219	319	143	389	234	163	120	241	428	192	237	146	200	87	245	387	366	216	266	209	172	191	358	394	282
ETAE_RS08565	509	444	406	263	512	716	490	273	612	420	262	413	590	1207	630	399	167	370	354	588	181	216	696	195	155	315	222	352	293	210	176	379	410	375	321	253	385	138	113	43	128	77	234	189	249	156	585	434	651
ETAE_RS08570	1434	1046	956	811	1611	2222	1543	815	1681	985	1654	1580	1977	1268	1908	1173	847	1138	912	576	685	865	762	538	622	803	504	921	920	391	570	1249	1232	818	792	904	1177	402	565	195	433	268	463	279	473	709	1886	1462	1305
ETAE_RS08575	244	221	130	199	344	268	371	140	265	115	115	168	244	713	576	112	58	135	216	93	73	261	127	44	49	116	42	85	145	108	120	202	139	204	154	202	156	59	119	20	59	72	62	113	113	50	247	130	280
ETAE_RS08580	148	167	128	42	73	191	145	37	196	124	103	115	54	130	177	56	168	167	76	2	37	21	113	57	11	67	94	73	24	29	47	142	131	103	138	91	76	24	13	144	22	35	8	37	81	67	164	163	93
ETAE_RS08585	174	108	112	107	173	272	258	250	159	205	125	102	167	265	179	47	36	56	61	111	31	6	280	27	78	72	114	73	89	64	67	134	83	107	99	64	78	3	20	26	117	54	152	26	33	59	180	96	132
ETAE_RS08590	29	32	26	17	8	54	79	32	36	11	21	51	73	18	41	16	1	16	36	4	42	47	1	10	2	24	21	7	17	6	31	13	7	46	25	9	41	3	0	0	0	10	52	2	9	16	27	37	33
ETAE_RS08595	715	492	507	341	546	1070	666	587	668	459	717	1912	982	630	730	429	335	549	275	528	281	444	278	389	454	378	308	488	251	206	186	402	411	465	465	363	510	175	136	91	324	82	267	147	239	263	624	503	782
ETAE_RS08600	315	168	213	279	299	417	293	268	342	312	283	473	229	611	263	119	130	87	206	274	127	366	98	293	162	243	167	538	184	166	211	195	290	259	184	170	212	208	204	177	203	104	280	132	94	160	456	313	368
ETAE_RS08605	44	25	25	30	42	64	19	11	53	12	19	12	55	12	25	11	2	20	5	19	35	4	3	7	10	6	24	44	10	11	1	15	29	33	5	21	5	6	4	0	129	11	238	1	6	8	31	36	31
ETAE_RS08610	368	385	241	171	303	453	343	125	167	154	14	86	10	8	29	6	6	11	1	236	222	290	200	87	99	177	123	248	14	14	33	8	28	19	15	10	1	55	131	297	41	83	108	47	19	44	57	36	32
ETAE_RS08615	48	35	51	18	44	38	42	60	128	95	52	22	28	39	58	59	10	19	10	46	28	49	44	69	4	29	56	21	8	18	19	61	100	45	30	18	16	0	6	3	182	26	16	13	20	23	46	53	56
ETAE_RS08620	415	388	355	385	378	502	313	200	280	172	280	236	213	88	533	137	69	151	279	121	225	136	200	212	178	129	68	166	158	86	79	163	178	121	99	106	115	201	168	160	208	63	51	41	63	81	172	251	214
ETAE_RS08625	484	336	316	274	587	485	584	292	462	316	464	532	509	769	775	245	352	342	282	373	183	450	279	432	221	258	146	448	289	260	258	424	441	283	353	405	387	192	165	191	135	184	45	140	193	169	518	351	447
ETAE_RS08630	312	322	194	127	424	228	217	249	327	205	121	451	356	253	563	291	108	142	442	321	53	207	227	204	131	111	196	367	90	85	136	225	297	268	204	159	261	152	227	17	155	57	84	49	248	196	353	338	298
ETAE_RS08635	1002	614	689	700	1276	1183	678	1037	1306	814	971	995	985	983	1298	730	325	894	704	774	399	606	440	450	433	745	493	874	455	393	443	1014	987	757	593	479	922	350	373	269	757	228	576	297	358	317	1296	1012	928
ETAE_RS08640	372	329	263	311	411	447	492	436	479	462	497	296	607	273	1058	257	128	157	209	224	185	409	95	300	57	91	236	393	289	161	132	401	368	369	217	176	249	218	298	170	42	125	242	145	187	229	619	323	524
ETAE_RS08645	492	445	309	291	660	830	426	472	566	265	553	514	502	647	561	290	231	380	255	428	286	220	353	277	304	450	313	340	178	244	203	498	392	416	261	291	421	109	265	332	510	147	303	95	175	217	856	484	614
ETAE_RS08650	286	208	154	183	334	158	329	279	344	191	204	368	541	537	361	378	99	282	143	134	105	65	93	115	170	230	77	319	152	210	106	360	265	280	164	119	191	53	164	178	43	48	29	51	97	192	530	318	335
ETAE_RS08655	0	0	2	6	0	0	0	0	0	2	0	9	0	12	0	0	0	1	0	1	1	0	0	11	0	0	0	1	0	0	0	3	0	0	0	0	1	1	0	0	0	1	0	0	0	0	1	1	1
ETAE_RS08660	0	0	0	0	0	0	1	0	0	0	0	0	0	0	3	0	0	0	0	0	0	0	0	0	0	0	0	0	0	0	0	0	1	0	0	2	1	0	0	0	0	0	0	0	0	0	1	0	0
ETAE_RS08665	350	344	223	231	445	494	690	346	523	392	524	547	302	462	478	341	240	1090	515	236	175	344	169	141	137	250	62	483	134	149	151	279	483	309	205	338	393	183	119	28	100	131	153	153	197	165	581	512	479
ETAE_RS08670	1267	1029	733	794	1481	1843	1243	916	1316	1147	1827	1752	2618	1305	1605	774	636	612	989	769	660	790	856	675	513	893	544	1044	610	525	519	1188	923	1130	993	596	1064	367	391	434	456	403	704	322	429	629	1525	1035	1368
ETAE_RS08675	143	80	75	42	143	305	82	66	85	123	135	96	111	120	265	66	36	73	57	46	22	174	57	54	52	51	30	113	128	12	85	112	48	88	79	66	132	40	260	251	123	23	32	20	31	36	148	96	133
ETAE_RS08680	191	112	57	45	113	183	134	22	72	50	47	54	106	97	132	31	131	62	51	11	15	15	4	39	17	61	4	18	15	12	15	14	17	12	53	36	41	0	84	0	2	3	1	5	34	22	53	47	30
ETAE_RS08685	228	173	117	94	364	347	292	268	280	324	404	357	263	253	396	351	82	416	178	188	100	195	211	264	18	224	334	453	124	179	84	300	229	529	190	152	305	61	172	26	268	218	208	109	132	115	329	208	341
ETAE_RS08690	170	86	54	108	267	230	98	104	288	137	171	271	181	626	123	157	42	124	122	138	106	193	75	56	19	229	137	263	125	49	57	227	184	208	149	96	200	70	10	46	137	123	66	19	63	81	365	198	241
ETAE_RS08695	617	443	383	458	523	969	951	417	927	469	620	714	1066	860	776	411	488	685	750	202	284	730	773	505	239	282	416	364	346	291	258	526	471	544	352	420	559	188	145	231	399	202	182	207	269	359	797	554	814
ETAE_RS08700	100	83	51	30	113	114	67	124	106	117	78	153	92	321	309	87	72	58	69	41	31	113	59	3	56	96	145	105	139	52	13	137	203	139	30	59	88	218	30	1	0	34	35	14	73	24	219	127	217
ETAE_RS08705	97	92	67	65	219	119	170	88	240	119	91	191	93	100	133	128	36	83	42	98	67	36	20	69	64	79	59	175	92	74	69	76	88	86	74	33	69	10	20	0	15	46	57	57	51	36	187	86	135
ETAE_RS08710	70	33	52	34	31	69	60	20	85	37	48	80	58	56	48	64	17	5	13	26	10	52	74	30	12	61	10	71	32	10	55	32	51	31	39	25	24	18	1	2	21	38	49	36	14	22	98	47	55
ETAE_RS08715	65	47	25	7	11	148	146	54	42	31	68	194	51	18	87	20	5	3	26	0	4	20	0	21	0	10	38	5	31	10	49	31	26	17	27	12	36	14	20	1	1	24	3	0	20	8	35	41	22
ETAE_RS08720	445	385	375	225	449	584	318	541	615	449	532	624	445	1086	992	212	184	324	470	259	127	239	330	219	156	422	121	483	215	175	117	419	422	266	250	170	238	91	32	48	131	160	151	141	138	201	490	439	576
ETAE_RS08725	117	68	65	34	42	90	148	76	111	71	73	223	85	32	130	16	148	84	61	68	35	125	58	29	8	67	59	7	32	27	11	37	62	28	61	90	101	16	32	3	54	34	51	18	42	57	81	78	42
ETAE_RS08730	21	97	47	12	107	70	91	2	61	10	13	43	31	74	15	18	6	15	28	37	11	0	19	1	8	23	16	21	5	24	80	65	10	37	57	49	22	27	32	47	5	26	0	0	20	1	39	16	45
ETAE_RS08735	10	5	1	9	1	2	1	22	45	13	0	1	37	4	10	1	1	2	2	0	0	15	0	2	0	26	7	1	0	0	0	10	10	3	0	0	8	0	1	0	1	0	0	0	9	20	8	7	1
ETAE_RS08740	0	1	0	1	0	1	0	0	0	0	0	0	0	0	0	0	0	0	0	1	0	0	0	0	0	0	0	0	0	0	0	0	0	0	0	0	0	0	0	0	1	0	0	0	0	0	1	0	0
ETAE_RS08745	2	0	0	1	1	0	0	0	0	0	0	0	0	1	2	0	18	0	0	0	0	0	0	0	1	0	1	1	1	0	0	0	0	1	0	0	0	3	0	0	0	0	0	0	0	0	1	0	1
ETAE_RS08750	821	473	358	445	799	1038	644	434	614	578	796	916	728	1186	751	340	373	516	397	254	223	451	212	214	421	492	226	377	244	157	251	544	501	348	434	345	565	288	312	198	135	245	392	105	166	240	766	527	570
ETAE_RS08755	4	18	0	1	0	0	1	1	0	12	5	1	4	68	2	2	10	1	17	1	0	1	2	1	0	0	1	12	1	6	3	0	1	13	12	2	5	2	0	3	1	0	1	1	2	0	2	0	4
ETAE_RS08760	940	618	606	605	992	1140	1076	1071	1445	1203	864	1325	1463	2283	1932	830	701	555	612	773	467	1031	383	979	701	892	924	985	630	829	516	1444	1199	1133	831	517	849	177	424	502	576	458	755	418	489	572	1602	1168	1278
ETAE_RS08765	388	248	209	174	265	701	275	227	328	349	307	264	440	497	260	249	207	419	186	155	186	321	255	143	293	458	294	368	237	252	193	322	422	357	307	263	336	158	283	673	143	216	357	257	312	365	701	441	440
ETAE_RS08770	302	254	100	186	306	583	285	149	420	174	245	270	328	318	481	236	115	223	128	138	72	130	180	82	58	152	114	219	139	120	114	331	251	202	198	203	232	80	43	139	120	57	190	63	67	127	315	220	276
ETAE_RS08775	611	363	379	440	643	920	976	352	831	517	503	810	855	700	464	348	473	484	513	348	187	355	183	308	212	428	220	572	260	258	393	513	534	414	372	340	548	53	214	108	241	210	438	218	200	355	970	660	631
ETAE_RS08780	106	54	11	36	83	106	114	34	38	50	28	27	51	76	78	14	16	36	50	18	8	0	59	15	18	15	20	58	20	12	15	2	52	14	41	35	35	28	20	22	14	12	43	10	15	30	92	34	75
ETAE_RS08785	58	11	24	36	48	68	22	15	12	6	38	9	1	60	24	17	0	13	13	4	0	35	3	49	29	10	1	8	9	18	20	26	15	26	20	16	30	7	4	0	2	6	2	1	9	0	25	22	22
ETAE_RS08790	116	23	5	28	31	125	176	59	54	45	19	58	43	42	52	18	11	50	40	1	17	77	27	11	1	17	8	22	6	12	8	17	47	6	58	18	39	37	16	22	2	5	0	14	38	8	89	48	39
ETAE_RS08795	379	309	225	239	473	359	319	149	436	277	250	460	478	247	450	277	131	186	213	167	260	187	142	211	82	245	151	268	188	104	127	297	263	335	160	197	215	97	110	257	200	94	55	74	175	188	458	276	469
ETAE_RS08800	207	120	58	35	241	171	141	140	144	89	64	205	261	112	211	28	47	74	84	40	34	55	13	39	38	90	38	40	54	32	36	84	71	63	99	27	113	122	80	16	11	16	2	14	38	50	133	75	57
ETAE_RS08805	417	292	223	235	632	412	436	211	555	488	608	603	524	506	577	245	195	202	207	337	182	281	188	239	279	354	218	272	259	233	176	520	502	376	292	163	296	54	193	189	258	242	235	153	154	226	776	537	484
ETAE_RS08810	203	81	133	72	126	117	183	175	229	136	178	266	191	207	169	79	97	118	179	98	28	85	4	50	43	195	62	163	66	47	79	208	183	182	110	152	87	77	146	24	6	12	42	23	60	82	349	207	278
ETAE_RS08815	299	158	122	171	312	250	186	195	248	269	255	277	269	297	680	370	126	117	176	235	185	289	42	148	98	273	170	188	170	142	152	271	249	382	310	79	163	109	53	105	77	138	197	28	103	116	482	358	297
ETAE_RS08820	223	166	68	96	144	127	53	180	148	165	135	245	155	193	135	90	42	95	463	32	42	144	43	196	117	132	82	177	154	116	78	104	80	123	143	73	113	2	277	104	130	111	150	61	100	92	197	120	221
ETAE_RS08825	168	185	45	130	170	299	264	81	219	156	107	137	268	350	281	128	54	101	167	274	59	250	62	85	58	121	71	87	95	66	73	294	139	138	133	76	129	0	131	84	8	71	115	64	104	158	360	133	239
ETAE_RS08830	107	91	74	110	128	278	114	163	98	132	255	189	183	64	289	82	119	109	32	52	57	104	129	79	62	42	105	223	54	57	85	49	66	90	80	94	89	20	27	64	32	38	39	146	47	44	221	88	141
ETAE_RS08835	182	96	73	85	238	210	185	151	139	243	186	213	229	208	267	55	155	279	137	30	59	85	52	170	107	87	119	119	72	96	87	189	190	159	175	110	74	73	40	131	23	80	136	41	51	27	298	230	127
ETAE_RS08840	166	136	228	110	115	191	157	136	109	95	175	421	229	168	247	158	134	47	112	330	76	231	126	74	185	157	138	136	157	78	41	177	181	117	128	64	116	98	20	53	24	80	223	125	133	105	240	286	146
ETAE_RS08845	766	473	564	512	682	1226	1001	501	885	772	1170	781	954	734	1107	439	500	469	613	390	322	531	277	496	299	450	364	637	388	226	332	594	624	568	560	400	521	337	545	190	168	242	538	207	329	320	1050	637	638
ETAE_RS08850	238	200	121	130	264	240	377	167	245	212	237	130	144	347	188	248	63	96	113	118	126	235	130	74	75	99	56	183	112	47	82	139	238	192	214	77	148	65	248	24	45	61	73	53	70	97	288	162	340
ETAE_RS08855	158	108	73	211	83	209	238	42	115	108	173	64	125	129	174	106	93	165	63	148	27	153	86	98	79	93	91	193	90	100	66	95	134	108	53	53	146	30	63	75	278	86	76	26	46	72	156	168	179
ETAE_RS08860	357	335	241	237	338	191	284	133	440	463	306	655	530	280	552	375	91	181	415	316	60	323	86	84	111	156	180	398	205	245	165	351	387	348	296	150	255	79	157	229	441	151	168	72	141	153	403	373	460
ETAE_RS08870	156	126	101	57	102	322	163	90	59	42	182	60	76	125	70	64	74	96	117	65	22	91	3	54	27	43	20	112	45	63	72	71	51	50	121	42	131	9	222	58	71	54	63	28	38	57	96	90	64
ETAE_RS08875	285	178	295	135	547	772	494	181	165	91	240	181	278	260	114	159	93	272	314	335	125	237	472	193	376	173	117	312	409	136	75	207	113	78	146	219	279	214	794	484	62	67	147	44	128	122	307	149	98
ETAE_RS08880	252	242	102	91	289	274	460	85	151	153	151	283	113	456	106	92	62	82	182	594	130	154	124	191	243	186	210	105	180	196	72	54	67	77	106	104	205	53	151	259	153	80	117	129	85	138	168	146	123
ETAE_RS08885	121	79	58	4	41	107	137	151	123	105	79	275	140	240	139	70	36	72	53	7	42	61	108	124	104	140	84	192	63	48	55	107	116	190	56	55	87	74	301	40	53	21	133	7	14	25	148	156	159
ETAE_RS08890	399	307	178	218	274	394	275	636	482	223	375	474	396	412	523	171	116	258	248	167	176	395	101	362	199	227	151	335	140	141	179	387	200	351	295	163	198	156	247	112	184	87	81	150	149	156	415	243	244
ETAE_RS08895	168	86	57	15	110	170	76	85	72	35	13	216	114	56	51	27	37	159	34	17	61	80	21	68	156	17	13	50	34	24	17	17	30	20	51	23	41	29	0	77	5	5	1	3	18	16	43	22	44
ETAE_RS08900	157	99	123	37	174	140	65	100	153	138	39	216	197	151	133	78	264	92	64	0	40	183	38	104	24	54	129	163	90	58	99	122	118	81	82	73	115	30	70	262	41	51	27	77	67	64	263	119	110
ETAE_RS08905	13	6	8	24	40	26	4	23	15	7	35	26	5	1	178	14	0	23	1	0	13	60	0	0	0	2	0	18	0	3	10	16	32	1	5	0	18	0	0	1	0	3	0	0	13	5	10	40	14
ETAE_RS08910	2088	1369	1287	991	2204	2295	1859	1489	2066	1716	1824	2525	2442	2808	2473	1712	1851	1184	1329	1690	618	1596	1096	994	891	1446	983	1773	935	971	853	2723	1763	1647	1245	1007	1399	796	955	775	859	820	1408	545	669	983	2791	1818	2262
ETAE_RS08915	544	314	223	266	405	828	345	366	561	402	488	529	436	474	620	279	136	222	381	430	217	294	167	229	107	184	121	566	245	190	239	387	311	365	324	241	354	66	115	255	154	100	359	62	221	213	628	431	466
ETAE_RS08920	369	206	151	218	360	336	329	186	318	330	183	438	435	436	450	139	145	213	152	250	106	369	343	232	102	228	124	254	161	149	144	269	327	218	263	169	305	104	139	77	151	98	109	101	124	156	288	366	302
ETAE_RS08925	900	420	361	283	1416	4461	5952	339	648	513	529	1964	981	615	529	450	202	234	331	580	318	217	450	320	369	542	269	574	276	388	242	1705	545	488	353	192	488	208	225	247	192	265	326	380	275	437	787	653	702
ETAE_RS08930	1139	1147	1069	1051	1381	1832	1773	1405	1410	1460	2107	1420	1760	2555	1568	1057	1166	1033	1281	707	759	827	619	709	877	1030	622	1552	984	749	717	1382	1052	1478	874	926	947	289	922	428	1566	643	850	456	617	848	1756	1107	1846
ETAE_RS08935	260	241	313	423	475	846	405	159	548	529	190	416	439	474	426	895	113	176	303	151	154	629	574	178	99	555	191	415	307	226	298	330	494	410	239	340	390	53	197	258	199	277	220	156	136	191	575	489	412
ETAE_RS08940	392	207	141	203	427	420	310	295	308	134	222	315	172	158	369	206	94	198	128	231	86	157	195	63	96	120	72	176	92	76	62	173	131	136	182	121	164	150	132	55	176	60	53	29	50	103	208	260	214
ETAE_RS08945	625	549	348	488	740	546	827	484	772	702	888	910	701	847	836	455	390	295	456	528	287	468	188	392	548	375	489	447	297	261	321	671	461	435	441	397	433	184	225	95	446	300	309	112	306	479	858	466	670
ETAE_RS08950	435	502	293	255	413	369	254	269	428	337	327	422	585	634	336	460	254	255	325	216	252	385	314	301	123	414	149	556	340	245	269	472	454	332	356	332	200	154	154	126	199	107	313	85	187	235	618	514	586
ETAE_RS08955	294	389	178	310	359	297	678	241	527	299	302	385	236	370	242	287	133	144	175	342	175	106	170	264	126	256	169	253	209	86	145	209	166	195	129	112	235	191	133	90	62	134	153	170	120	105	266	321	271
ETAE_RS08960	529	435	196	363	473	597	550	313	471	389	466	753	841	625	563	317	205	207	222	292	296	206	346	395	160	289	197	494	267	120	270	378	273	361	368	217	253	75	192	94	178	225	308	90	169	170	591	287	506
ETAE_RS08965	155	187	164	58	155	148	290	83	230	186	152	94	226	140	125	166	48	138	44	80	53	205	24	100	13	113	109	118	21	49	23	126	158	138	101	68	67	126	57	77	241	61	64	66	50	66	164	185	225
ETAE_RS08970	303	305	201	257	311	205	419	194	348	336	365	408	413	651	391	250	119	193	77	192	150	159	128	201	104	208	86	259	136	124	247	288	259	257	175	188	201	214	60	35	83	180	233	53	129	182	478	285	332
ETAE_RS08975	277	364	241	195	245	493	373	224	487	362	431	282	512	438	183	307	126	224	292	374	96	215	121	315	75	155	245	330	194	202	155	310	301	235	138	185	264	88	104	117	54	85	165	189	167	213	655	375	459
ETAE_RS08980	124	28	76	59	79	120	79	108	266	87	287	197	56	272	106	77	32	30	37	137	52	42	54	100	39	68	73	167	83	41	38	95	167	212	163	71	99	89	17	82	8	51	253	21	99	42	192	86	322
ETAE_RS08985	357	200	202	222	520	332	475	351	425	288	445	230	743	375	313	381	141	187	105	376	50	419	59	123	237	178	143	375	104	134	211	413	261	310	337	272	221	94	103	113	62	189	232	85	132	205	535	328	410
ETAE_RS08990	310	226	244	217	293	260	241	373	389	467	609	469	340	612	450	293	173	92	184	287	183	496	464	67	268	259	204	309	296	258	268	431	274	400	243	153	342	184	120	258	229	338	300	241	132	236	588	462	509
ETAE_RS08995	1704	1441	1195	1240	1713	2003	2129	1665	2224	1725	1930	2111	2294	2723	1973	1587	1416	1215	1338	1322	628	1141	1221	848	1031	1071	718	1469	1063	845	1044	1724	1607	1333	1268	932	1311	476	864	681	1240	964	1196	593	630	1042	2550	1653	1897
ETAE_RS09000	735	381	398	529	627	828	596	444	828	430	715	844	897	763	861	328	211	266	494	347	270	498	313	262	438	222	249	443	183	178	213	563	435	444	354	290	458	114	446	183	295	81	299	198	175	205	692	455	682
ETAE_RS09005	911	820	789	534	1046	1120	875	526	908	589	842	996	1324	821	1023	471	486	677	439	619	258	738	755	668	272	562	345	684	647	467	464	697	664	745	610	564	603	257	488	378	226	319	313	250	320	458	852	800	819
ETAE_RS09010	872	640	451	414	893	1036	642	424	738	563	703	729	1118	657	1134	442	403	550	417	234	400	212	105	193	302	442	182	449	227	234	197	517	339	500	558	352	446	274	487	123	214	180	124	131	277	272	633	540	577
ETAE_RS09015	1271	877	722	892	1506	1530	1433	1076	1303	1138	1125	2075	1497	1588	1460	976	606	1818	1085	1149	408	742	438	537	605	1121	863	1348	421	631	598	1083	1161	868	702	668	859	342	514	350	670	544	839	484	538	596	1428	1042	1321
ETAE_RS09020	550	337	577	299	449	1019	1210	676	541	626	525	1014	549	579	1294	557	355	243	399	297	273	227	219	343	214	603	357	520	436	422	286	654	670	373	370	260	573	84	185	262	157	298	192	290	196	299	957	613	593
ETAE_RS09025	1149	829	601	623	1329	1590	1325	795	1419	1008	1460	1242	1546	1228	1803	886	729	682	775	1011	630	572	811	660	330	947	598	1489	683	779	688	1247	1096	978	818	714	868	511	368	579	1510	785	563	473	613	807	1518	1496	1317
ETAE_RS09030	521	397	420	415	660	791	635	479	645	742	789	532	896	1380	1129	657	491	402	557	806	240	276	116	371	481	457	354	543	378	322	300	705	640	676	396	254	404	121	217	157	74	281	704	233	229	237	1025	646	733
ETAE_RS09035	644	433	326	393	585	922	899	426	807	524	417	819	819	774	739	373	327	486	300	724	358	516	296	582	203	709	404	883	336	386	321	772	749	720	583	409	422	154	249	63	232	395	468	373	259	465	1182	791	768
ETAE_RS09040	1067	752	824	789	1020	1749	1449	1002	1190	978	1282	1669	910	945	1232	803	591	656	1173	717	551	854	508	381	527	765	446	1092	721	400	386	956	898	599	819	629	786	341	293	424	426	323	384	292	542	546	1331	1088	961
ETAE_RS09045	246	145	110	99	113	266	190	93	268	178	137	272	252	192	176	123	191	81	156	123	122	165	112	99	106	137	117	198	77	76	99	173	99	172	165	85	130	132	16	44	35	40	76	39	110	62	233	130	272
ETAE_RS09050	408	343	347	260	415	607	505	223	556	350	627	742	534	250	783	347	297	212	545	219	158	448	110	165	381	327	208	418	367	156	299	445	268	408	412	287	377	52	344	193	86	205	241	110	105	311	459	279	425
ETAE_RS09055	744	674	364	420	891	877	681	446	917	655	785	690	687	693	922	417	369	712	372	537	319	683	308	334	317	498	273	826	297	278	481	687	611	443	442	424	667	227	337	360	836	268	245	163	298	379	898	640	717
ETAE_RS09060	38	8	40	1	60	103	16	25	31	23	55	81	27	15	17	13	5	46	6	77	14	44	96	64	0	9	17	17	14	6	1	34	28	24	29	13	30	4	0	4	0	0	39	8	8	22	40	31	32
ETAE_RS09065	299	144	172	153	383	413	462	280	384	305	328	373	476	367	355	297	223	224	259	243	114	159	185	201	157	363	213	169	195	170	141	407	234	259	185	167	224	71	134	105	342	85	123	67	169	195	491	313	357
ETAE_RS09070	375	239	150	293	373	660	188	262	320	302	522	337	360	408	266	173	123	313	156	155	81	233	198	154	132	243	50	197	134	125	241	444	300	333	193	267	205	183	87	180	195	88	165	68	105	274	420	326	309
ETAE_RS09075	556	401	377	446	532	800	966	511	844	407	590	601	454	891	712	444	287	309	506	238	186	313	387	409	269	479	280	622	325	280	384	592	378	429	508	358	351	116	83	85	237	199	192	208	284	329	796	440	706
ETAE_RS09080	1112	642	677	601	999	1412	1208	793	1192	1177	1191	1377	1527	1248	1558	768	328	692	555	819	469	596	362	372	522	847	720	802	658	536	627	1132	1030	1010	725	543	747	260	212	680	922	473	619	255	420	682	1541	1035	1104
ETAE_RS09085	169	70	138	105	170	286	168	139	208	145	89	224	284	243	123	66	112	99	86	136	115	240	141	129	108	41	51	214	38	54	96	147	113	65	104	56	109	29	122	54	51	46	94	37	55	70	250	143	142
ETAE_RS09090	525	483	342	430	578	1009	321	495	1071	625	688	650	505	770	687	456	257	344	316	646	178	477	399	421	422	634	396	769	187	241	354	535	570	552	358	281	334	320	154	262	114	163	527	164	238	256	861	594	618
ETAE_RS09095	433	313	296	452	697	734	389	248	515	408	802	442	657	672	731	597	345	207	491	641	271	201	91	298	279	341	196	718	303	198	219	895	356	421	333	252	399	125	237	183	725	287	345	79	197	384	706	374	680
ETAE_RS09100	693	420	711	399	882	636	642	430	779	614	659	1018	847	750	830	529	471	392	403	160	258	600	299	245	352	387	332	679	428	379	295	688	900	560	438	394	522	212	296	299	302	300	288	381	273	420	943	754	875
ETAE_RS09105	427	355	292	240	387	742	523	294	487	506	817	361	485	696	589	301	262	214	412	560	242	539	47	136	108	418	331	514	265	314	394	358	520	504	261	116	387	100	55	108	413	388	632	228	167	445	629	389	707
ETAE_RS09110	265	240	129	160	145	301	391	405	382	237	388	412	316	685	254	195	95	170	201	73	173	139	117	188	186	217	162	232	155	123	151	313	194	248	133	97	249	130	61	46	87	247	152	96	100	246	439	148	351
ETAE_RS09115	377	392	214	318	556	536	657	211	499	422	473	594	675	2600	605	304	201	312	317	172	259	179	99	258	400	318	244	352	291	253	243	345	512	371	376	350	377	131	104	422	430	281	627	117	225	298	654	560	513
ETAE_RS09120	659	308	232	250	845	873	1119	451	562	644	429	834	1404	623	1019	475	257	676	248	732	175	310	205	328	365	356	192	400	386	221	260	590	482	503	411	426	376	151	297	201	140	236	505	292	308	345	754	509	613
ETAE_RS09125	425	260	328	446	319	497	364	376	583	643	414	443	611	1082	480	376	161	266	217	266	155	509	192	336	161	457	297	399	108	268	181	681	544	381	263	286	259	198	228	187	392	176	328	273	226	191	754	552	634
ETAE_RS09130	379	216	211	266	115	379	580	318	361	382	531	669	440	362	468	254	320	157	194	307	51	197	118	173	303	202	168	376	178	178	154	297	312	407	232	148	244	117	31	44	375	183	293	90	111	226	467	363	629
ETAE_RS09135	81	91	22	12	47	62	62	120	98	37	79	85	123	87	60	28	13	25	34	80	23	40	2	9	23	63	10	21	45	13	20	31	64	26	27	20	68	39	6	57	5	20	15	33	39	46	64	79	102
ETAE_RS09140	328	219	187	282	504	414	208	298	347	177	327	314	488	217	332	155	187	138	241	146	264	160	67	210	127	129	127	236	128	96	207	262	273	158	220	149	208	15	54	113	383	32	82	92	129	190	348	306	282
ETAE_RS09145	56	22	57	16	5	110	55	151	67	56	34	71	23	73	57	70	10	43	32	0	1	75	44	47	8	153	21	57	60	11	3	16	34	66	37	24	56	12	26	0	0	11	16	5	54	40	71	53	43
ETAE_RS09150	389	362	181	255	299	463	681	257	503	279	439	351	488	245	281	260	130	63	102	95	203	466	260	202	116	501	230	475	93	137	59	238	332	258	173	102	180	36	41	133	535	98	276	228	180	137	398	222	201
ETAE_RS09155	118	58	98	54	121	177	73	61	137	98	36	50	161	51	114	47	9	13	23	43	0	97	122	81	20	14	53	178	15	62	36	35	113	68	22	44	63	44	67	59	0	0	99	50	24	55	108	80	101
ETAE_RS09160	40	54	19	2	50	70	124	62	74	65	68	61	32	4	14	12	10	69	11	19	14	44	3	11	71	13	10	42	26	20	27	6	28	32	42	24	18	46	0	2	80	4	126	3	35	46	77	33	19
ETAE_RS09165	245	170	185	228	213	272	222	169	246	185	249	142	265	377	260	75	77	58	115	76	30	229	6	163	74	101	130	259	134	179	79	331	257	295	82	64	116	154	11	5	90	96	74	92	145	139	373	224	264
ETAE_RS09170	795	674	483	586	873	1153	1113	695	967	967	921	681	799	979	932	543	258	352	631	567	637	915	227	577	420	508	482	528	552	293	327	663	750	777	460	286	384	189	593	252	249	313	736	238	346	390	999	738	833
ETAE_RS09175	184	128	69	116	115	288	213	180	327	229	335	119	162	203	149	193	32	123	82	74	70	167	187	207	155	57	117	195	53	92	70	160	143	191	92	87	71	80	82	14	60	86	100	50	64	145	189	143	132
ETAE_RS09180	313	252	228	216	357	451	598	182	264	400	196	296	287	548	327	413	331	290	147	195	130	473	109	181	218	254	223	414	291	153	129	213	305	384	143	157	181	136	173	97	160	183	225	121	106	211	379	350	332
ETAE_RS09185	363	178	186	333	377	491	419	311	469	327	290	312	495	323	148	144	79	60	207	217	153	378	157	270	219	157	108	214	132	116	89	311	319	268	164	113	131	32	134	21	274	134	133	105	66	65	326	265	277
ETAE_RS09190	331	215	153	287	320	407	309	210	377	269	269	208	231	119	314	224	200	75	224	172	136	541	101	189	179	135	150	262	174	111	78	120	302	212	102	115	140	117	174	246	513	119	129	170	131	103	251	297	250
ETAE_RS09195	919	519	565	525	892	1439	1043	555	899	729	940	830	1077	741	961	372	270	318	303	773	305	506	630	386	378	561	404	684	313	370	492	572	593	516	405	368	333	357	379	519	398	285	413	201	356	613	674	543	609
ETAE_RS09200	185	90	66	95	214	226	187	241	172	81	117	86	147	71	159	85	48	82	80	51	51	79	21	51	79	96	25	99	49	20	90	119	77	49	79	49	97	37	156	20	54	56	74	1	39	52	143	86	122
ETAE_RS09205	753	853	642	507	859	1056	783	804	889	743	980	973	1047	1153	1323	455	588	626	679	578	344	351	336	339	513	789	281	685	534	350	518	770	709	789	500	378	590	243	573	105	706	271	510	240	325	453	1056	823	963
ETAE_RS09210	1062	822	664	755	975	1352	1255	722	1173	863	1609	1364	2284	1433	1213	756	551	853	541	555	459	1044	515	576	525	878	406	933	571	375	510	880	900	1012	705	596	658	420	344	387	1104	358	768	407	507	374	1269	893	1285
ETAE_RS09215	825	541	414	293	1038	748	1151	320	473	465	533	819	634	682	873	267	368	688	546	352	295	347	578	382	249	439	240	424	222	227	239	543	342	452	402	410	501	200	317	218	272	151	217	225	268	293	801	424	559
ETAE_RS09220	277	225	131	178	407	297	390	182	333	189	305	240	247	177	321	117	84	246	178	97	123	84	75	100	174	240	218	209	132	88	118	365	178	165	118	85	192	90	120	103	77	160	123	160	74	130	375	240	246
ETAE_RS09225	289	233	250	173	360	423	287	214	318	267	394	215	320	209	427	311	150	220	124	186	91	197	243	130	128	223	137	276	133	154	193	325	357	343	261	176	204	146	188	203	30	125	80	137	147	98	536	292	490
ETAE_RS09230	379	142	291	167	210	387	373	200	331	287	243	432	307	760	385	178	126	136	170	210	205	293	237	113	61	416	127	336	207	87	130	306	296	287	199	176	252	40	71	279	266	211	244	201	196	193	456	403	274
ETAE_RS09235	429	412	287	232	471	484	499	419	532	366	685	730	663	697	503	332	416	192	241	289	151	506	191	229	172	297	330	471	271	284	314	454	358	516	388	257	218	140	387	321	176	148	388	239	178	211	660	433	572
ETAE_RS09240	415	320	293	285	418	894	481	360	484	426	400	660	465	687	741	462	426	449	422	145	327	370	208	483	352	636	331	495	355	195	426	471	561	468	437	250	453	151	151	129	688	187	131	296	190	337	629	468	590
ETAE_RS09245	875	600	526	492	1415	1005	1324	685	970	741	643	698	991	757	1007	556	365	483	510	503	335	1257	240	538	387	760	287	846	467	371	482	764	799	608	769	372	546	210	456	416	480	283	692	372	362	424	1221	820	959
ETAE_RS09250	290	177	135	257	215	223	144	241	266	194	228	393	259	967	293	93	132	114	137	214	43	352	39	87	42	140	144	186	176	72	60	127	115	128	127	133	206	26	8	47	386	92	84	138	81	116	293	144	202
ETAE_RS09255	218	168	118	94	203	244	276	129	253	236	226	408	271	351	215	169	137	79	119	199	70	167	112	86	129	157	58	188	35	156	100	190	210	110	103	107	250	82	28	88	381	51	71	164	97	85	297	196	225
ETAE_RS09260	208	82	165	181	452	402	100	105	202	203	113	202	207	196	247	91	88	106	174	121	88	61	229	79	56	143	114	239	140	56	81	206	231	129	94	59	170	10	95	298	79	49	190	45	55	131	205	192	203
ETAE_RS09265	381	199	226	229	287	475	350	278	569	327	301	675	460	624	320	415	178	289	212	181	102	183	133	127	96	278	154	256	104	100	166	389	214	261	164	244	226	108	250	280	164	149	211	95	177	161	541	345	350
ETAE_RS09270	94	31	114	57	181	145	181	72	112	141	65	201	130	46	144	110	15	96	79	51	84	88	28	81	9	61	20	98	18	18	17	128	65	76	52	90	114	148	16	1	11	61	0	17	57	87	198	97	106
ETAE_RS09275	69	52	49	26	60	38	70	44	50	54	40	123	66	27	86	72	27	42	25	97	21	105	29	3	11	64	32	115	3	16	35	42	43	62	27	59	27	20	1	8	11	3	0	30	24	24	75	35	77
ETAE_RS09280	149	220	13	180	246	203	369	161	246	181	289	65	219	271	200	133	144	75	59	24	3	198	38	94	114	177	55	120	93	82	119	86	112	104	110	96	101	32	30	128	128	31	125	22	74	105	268	129	188
ETAE_RS09285	125	186	63	40	97	70	197	67	203	122	52	178	95	26	108	63	42	162	104	35	65	0	1	54	83	95	81	137	144	58	60	134	134	117	70	71	83	65	0	2	162	54	129	43	51	64	160	112	154
ETAE_RS09290	160	150	116	67	156	481	63	68	279	189	226	196	101	125	203	73	117	187	91	59	38	140	2	117	11	110	175	186	22	61	59	264	175	154	164	81	116	100	107	57	66	57	175	124	109	121	208	281	259
ETAE_RS09295	40	29	15	19	25	38	19	54	28	54	89	140	68	93	51	20	24	6	46	0	14	8	13	3	40	7	0	13	8	21	14	85	33	36	12	23	14	5	12	51	7	5	43	11	13	51	95	22	47
ETAE_RS09300	305	227	215	124	238	388	394	181	316	295	239	304	408	258	264	634	92	73	183	206	89	169	57	224	102	193	87	202	177	118	191	173	252	226	147	113	239	51	34	16	281	149	64	89	123	131	374	263	276
ETAE_RS09305	343	91	59	133	281	217	132	130	191	151	189	1205	1186	220	256	236	98	135	70	102	104	69	29	17	12	87	96	209	174	38	76	271	165	178	103	66	120	80	43	52	46	14	161	63	171	70	227	148	302
ETAE_RS09310	385	344	229	179	406	319	337	293	601	402	263	269	568	729	687	370	115	354	283	272	211	240	171	362	196	320	188	482	131	195	220	403	391	310	179	252	407	80	56	204	345	238	341	196	159	213	667	454	508
ETAE_RS09315	112	56	111	115	37	202	52	126	117	124	44	278	90	271	210	56	103	47	177	100	28	11	96	6	124	78	63	49	85	61	24	95	89	137	85	70	145	50	1	89	36	20	37	24	112	39	202	103	174
ETAE_RS09320	222	93	200	117	78	329	286	179	176	255	99	181	108	331	238	204	111	59	42	202	104	262	196	111	36	194	184	187	21	67	75	225	167	92	83	54	64	20	60	1	91	108	117	104	51	109	210	124	131
ETAE_RS09325	293	351	239	90	382	418	235	422	365	339	568	375	402	378	733	255	128	221	190	197	177	208	181	145	104	427	203	298	236	117	98	243	388	298	204	324	222	111	126	202	636	138	228	129	141	153	536	310	440
ETAE_RS09330	503	308	294	218	258	418	508	266	594	328	521	500	607	1786	418	316	381	339	297	506	89	201	521	181	53	268	118	276	171	172	323	323	366	184	283	223	287	168	221	117	522	128	119	102	182	175	469	377	370
ETAE_RS09335	191	123	120	112	49	168	515	187	153	193	297	243	294	305	224	232	53	121	124	55	125	204	63	188	13	161	165	210	82	43	87	224	281	204	103	71	78	91	5	1	145	91	93	14	59	113	304	289	206
ETAE_RS09340	582	649	543	452	509	944	286	672	572	732	544	701	889	861	936	585	395	286	393	406	157	590	422	544	313	444	448	503	309	379	324	684	582	770	388	270	517	152	223	54	373	293	310	165	336	364	859	539	694
ETAE_RS09345	299	289	249	193	268	258	469	352	430	293	248	469	470	369	545	246	103	82	270	109	258	268	250	174	72	319	199	423	160	141	184	263	243	376	263	119	245	71	340	48	239	48	55	144	172	190	388	276	516
ETAE_RS09350	23	1	5	0	45	41	16	0	17	21	42	1	20	8	29	21	8	2	103	52	9	36	15	23	3	4	5	9	9	11	1	12	22	53	16	5	23	0	27	8	0	0	1	0	8	24	15	4	50
ETAE_RS09355	642	440	552	427	864	942	851	489	640	483	1039	904	1074	834	1703	1185	776	1467	1406	576	274	573	486	324	241	498	287	472	649	422	441	746	977	836	1179	1083	864	249	436	314	732	230	644	209	368	380	1344	1060	1155
ETAE_RS09360	738	354	535	469	871	683	787	457	747	595	505	1068	1160	806	523	734	414	560	354	632	317	517	766	333	331	542	344	796	351	312	364	633	624	597	490	455	512	165	442	280	608	362	398	260	303	336	1000	618	866
ETAE_RS09365	303	208	136	190	441	226	378	164	332	241	430	342	292	1473	439	213	183	254	203	117	55	51	212	166	258	147	198	184	164	170	189	465	285	362	192	208	309	105	87	235	248	60	422	252	128	224	569	261	330
ETAE_RS09370	162	108	66	100	71	230	121	72	174	138	97	190	161	104	281	99	25	143	72	100	164	10	176	13	156	218	132	79	63	52	53	189	109	120	37	48	74	109	7	15	1	105	60	54	37	53	228	145	163
ETAE_RS09375	76	20	58	16	20	112	30	102	105	56	102	125	61	108	53	66	106	89	26	47	52	37	0	13	14	113	26	28	22	8	15	88	84	72	78	43	52	14	45	22	87	15	38	7	22	33	136	79	86
ETAE_RS09380	196	212	124	146	224	285	315	194	172	232	224	246	246	646	183	146	97	50	147	434	107	136	32	138	32	129	128	105	86	144	89	303	247	199	84	115	87	49	54	134	84	81	111	56	98	115	331	201	338
ETAE_RS09385	79	57	25	57	87	122	71	36	144	134	168	174	58	59	72	138	55	56	41	73	37	82	138	32	79	86	46	162	28	40	66	101	143	100	66	70	111	6	32	64	33	64	88	66	45	52	103	135	115
ETAE_RS09390	117	88	95	25	21	206	103	182	105	73	128	41	274	377	73	21	42	114	59	0	58	56	50	36	98	19	35	104	87	34	6	49	48	105	83	29	66	2	12	1	65	21	80	21	18	32	172	63	147
ETAE_RS09395	747	509	411	583	634	1231	1250	320	753	662	707	1222	836	588	1019	339	333	488	376	637	229	563	619	405	672	422	287	606	645	287	361	579	440	483	404	394	375	128	222	309	290	429	326	211	291	404	719	561	608
ETAE_RS09400	625	427	349	307	644	645	873	495	769	520	720	1038	762	678	640	500	422	334	598	245	320	666	118	370	170	373	236	530	276	215	254	591	505	414	404	310	395	236	241	120	297	166	283	188	236	288	736	459	664
ETAE_RS09405	182	32	74	57	223	150	289	71	283	128	198	156	162	129	103	18	70	42	50	97	32	0	6	70	7	72	22	121	39	50	52	195	65	42	100	42	51	0	56	5	26	38	27	6	43	41	66	87	94
ETAE_RS09410	148	57	97	33	91	185	9	85	119	96	115	74	31	111	153	10	96	64	94	120	57	21	14	32	32	58	40	131	68	30	19	83	57	63	105	41	37	12	33	51	11	16	33	14	41	53	94	114	105
ETAE_RS09415	2197	1754	1271	1301	2330	2938	2297	1846	2703	2352	2254	2730	3001	3877	3531	2102	1450	1718	1770	1926	838	2238	1210	1126	1014	1745	1224	2247	1279	1129	1340	2474	2396	2079	1319	1086	1649	558	918	656	1478	1242	1564	978	1121	1224	3325	2444	2836
ETAE_RS09420	371	219	133	237	408	384	268	155	398	149	477	534	363	149	378	149	125	159	285	239	118	449	180	81	160	209	75	172	152	102	170	140	155	140	203	93	191	14	83	144	508	16	138	111	88	155	212	166	217
ETAE_RS09425	40	12	21	3	102	41	152	34	70	35	64	19	177	8	43	207	12	39	16	0	12	64	0	27	5	91	8	22	11	11	31	40	87	29	22	15	18	5	21	37	8	33	38	3	23	37	74	52	63
ETAE_RS09430	1041	697	585	406	1206	1279	1341	574	897	662	1069	1132	1021	561	1152	469	374	595	645	721	382	835	517	539	215	604	335	718	499	302	502	621	670	559	535	414	754	200	442	227	477	327	345	265	331	396	994	723	893
ETAE_RS09435	65	42	4	65	105	1	63	26	46	18	40	23	158	32	35	17	3	8	14	31	33	0	9	15	17	34	7	25	15	9	8	16	15	20	18	26	25	37	42	1	6	15	8	7	10	3	37	25	19
ETAE_RS09440	9	11	6	12	19	41	0	0	5	0	1	47	2	4	2	0	3	3	5	0	3	20	0	0	7	0	0	2	1	0	17	7	12	10	4	7	1	0	1	0	20	0	0	0	1	0	5	10	11
ETAE_RS09445	362	231	168	158	358	309	369	164	248	178	368	376	690	328	224	181	96	75	141	327	237	253	97	260	241	92	130	97	93	76	79	278	212	113	161	182	88	103	156	69	101	75	91	47	113	132	240	291	193
ETAE_RS09450	206	97	45	51	207	72	141	55	97	36	48	48	93	116	76	15	49	38	57	82	36	124	40	49	32	29	36	24	75	22	14	47	53	48	24	17	56	65	49	81	67	1	23	16	19	19	48	82	50
ETAE_RS09455	281	244	145	145	362	260	445	156	190	134	411	267	232	451	238	81	160	120	236	75	60	212	24	92	127	46	75	171	124	47	102	208	178	100	85	53	154	16	18	107	114	21	127	23	87	99	237	195	158
ETAE_RS09460	335	219	206	181	239	368	484	121	162	115	198	219	235	402	414	130	262	99	177	19	109	88	23	28	91	57	57	193	68	69	169	179	117	91	248	82	203	56	149	71	132	38	71	17	59	102	243	153	204
ETAE_RS09465	15	2	6	5	15	66	26	7	3	2	1	33	3	7	19	3	2	6	2	0	0	3	2	0	1	5	0	1	1	3	3	11	13	3	11	0	6	1	25	1	1	3	0	1	0	9	3	23	14
ETAE_RS09475	437	303	265	147	181	564	206	160	368	241	353	396	424	676	378	214	144	215	266	165	156	243	77	194	142	220	148	217	147	114	156	368	215	151	198	284	312	46	152	189	195	45	103	116	137	215	349	230	289
ETAE_RS09500	5	0	0	0	0	1	0	0	2	0	0	0	2	0	1	1	0	3	2	1	0	0	2	6	0	0	0	1	0	1	1	0	0	0	0	1	1	1	1	0	1	0	1	0	1	0	1	0	5
ETAE_RS09505	842	510	308	314	751	1147	689	488	660	506	481	869	554	670	988	396	221	438	348	498	235	314	357	404	280	586	183	465	369	227	317	677	530	348	403	302	405	146	170	288	123	163	138	273	180	203	791	575	603
ETAE_RS09510	387	145	161	114	395	565	153	131	303	110	106	295	204	346	476	109	87	238	149	95	74	528	90	199	149	114	69	113	75	31	74	153	136	158	267	146	256	66	37	18	35	1	7	22	52	36	201	247	184
ETAE_RS09515	46	20	8	0	33	39	24	32	59	46	20	41	54	13	82	47	7	40	25	0	0	36	19	7	0	23	0	32	23	28	12	37	34	57	12	20	13	0	0	0	7	0	0	20	25	11	73	18	69
ETAE_RS09520	410	342	244	101	389	549	354	108	842	327	692	370	512	555	494	499	393	261	254	297	191	29	179	409	247	327	235	319	274	341	222	519	418	457	355	324	364	151	54	185	728	132	240	147	179	256	658	412	694
ETAE_RS09530	0	0	1	0	0	2	2	2	1	0	1	2	1	0	1	0	1	0	0	0	0	0	2	0	0	1	1	0	2	0	1	0	0	0	0	1	0	1	0	1	0	0	0	0	0	2	2	1	4
ETAE_RS09535	858	513	448	527	783	1141	1395	735	976	883	837	676	1083	1081	726	528	369	587	416	823	282	670	433	413	550	644	460	826	470	398	395	886	746	638	617	704	524	167	183	379	1047	477	542	273	347	463	1006	726	852
ETAE_RS09540	96	92	108	78	238	184	157	83	172	244	115	232	120	135	70	89	52	71	173	206	64	34	8	52	10	132	55	159	19	40	89	105	152	126	120	86	50	62	94	40	242	16	123	52	42	120	265	136	182
ETAE_RS09545	0	2	1	0	0	1	1	1	0	0	0	1	0	0	0	1	0	0	1	0	0	0	1	0	0	1	0	0	0	0	0	0	0	0	0	0	1	0	0	0	0	1	0	0	0	0	0	0	0
ETAE_RS09550	613	412	309	226	480	834	421	395	704	581	395	597	913	681	803	392	209	519	426	443	244	550	467	309	475	492	276	480	369	251	363	612	498	783	430	451	570	92	323	41	320	202	367	240	301	343	1014	453	762
ETAE_RS09555	135	136	71	24	233	366	116	58	133	68	138	139	115	191	90	91	71	64	43	30	1	11	41	143	2	60	32	176	9	14	56	38	57	57	75	49	92	40	12	95	2	31	35	38	25	84	111	78	92
ETAE_RS09560	9	2	0	0	0	3	0	1	26	3	2	0	17	4	1	1	17	0	0	1	0	0	0	2	3	3	7	1	0	3	10	6	2	0	0	0	0	0	0	1	0	0	0	1	0	9	3	5	1
ETAE_RS09565	1423	1168	976	570	1481	1559	1270	997	1380	1230	1741	1816	1573	4484	3707	1671	1400	1500	1587	660	283	973	538	577	628	1501	476	940	969	530	740	3908	2519	2022	1880	1547	2554	506	365	495	473	261	288	218	458	498	4091	2962	2273
ETAE_RS09570	651	555	440	310	620	657	602	672	968	799	1057	1872	1003	1833	1906	974	554	759	1060	592	272	770	471	143	73	798	249	904	603	377	262	2220	1574	1693	970	538	1246	69	368	176	101	188	311	200	226	358	3634	1532	1716
ETAE_RS09575	1	0	0	0	0	0	0	1	0	0	0	0	0	0	0	0	0	0	0	0	0	0	0	0	0	0	0	0	0	0	0	0	0	0	0	0	0	0	0	65	0	0	0	0	0	0	0	0	0
ETAE_RS09580	16	4	10	6	23	9	20	3	11	19	3	36	17	6	16	3	1	1	9	1	39	5	5	1	1	4	1	6	3	2	2	5	12	6	3	1	3	1	0	24	3	49	3	5	18	28	12	12	13
ETAE_RS09585	443	226	231	273	334	428	248	276	442	223	325	444	427	282	520	264	121	356	172	433	147	304	158	139	167	295	232	397	135	124	149	290	359	225	309	157	189	105	536	217	32	159	330	70	124	138	395	452	400
ETAE_RS09590	310	205	152	71	321	301	340	247	291	245	304	189	320	362	178	184	136	80	113	172	96	185	100	46	91	162	63	159	72	92	246	236	161	136	204	113	129	34	53	101	89	15	46	81	65	124	359	234	154
ETAE_RS09595	311	272	118	259	386	257	360	177	330	251	404	317	287	463	238	140	255	73	166	270	72	94	273	139	132	263	162	220	160	97	169	292	199	296	105	137	185	26	101	130	83	132	59	56	97	144	365	237	418
ETAE_RS09600	0	0	1	1	1	2	0	0	1	0	1	0	0	0	1	0	2	1	0	1	1	0	0	0	1	1	2	0	2	0	0	1	0	0	1	0	0	0	0	0	0	0	0	1	0	0	2	0	0
ETAE_RS09605	0	0	0	0	0	0	1	0	0	0	0	4	0	0	0	1	0	0	1	0	0	0	0	0	0	0	0	0	0	0	0	2	0	0	0	0	0	0	0	1	0	0	0	0	0	1	0	0	0
ETAE_RS09610	14	2	1	1	8	57	40	8	12	12	0	61	0	0	1	5	2	12	0	0	1	18	1	1	0	2	13	7	16	1	7	0	5	12	0	5	1	1	4	1	0	0	0	0	10	26	3	15	1
ETAE_RS09615	847	579	431	359	583	763	546	221	691	597	510	592	758	679	586	328	218	327	393	605	443	612	453	251	133	353	288	615	346	244	311	690	519	639	454	453	423	143	209	255	259	136	136	198	213	283	963	513	644
ETAE_RS09620	242	83	96	45	299	214	95	270	163	178	280	182	232	340	119	153	162	107	81	427	92	157	197	152	37	74	137	312	127	110	119	320	237	133	78	90	139	2	47	49	23	66	76	236	119	161	268	286	277
ETAE_RS09625	263	219	111	178	246	370	176	151	334	346	303	305	302	580	194	150	216	159	245	229	104	385	194	204	127	200	139	327	200	144	305	343	303	222	265	246	273	24	110	38	101	212	270	151	89	195	453	258	252
ETAE_RS09630	616	260	213	322	272	517	485	282	311	244	244	286	359	322	258	165	151	113	194	345	227	387	437	213	244	159	204	263	297	112	312	190	217	216	317	89	218	168	248	83	146	137	129	136	120	129	339	214	205
ETAE_RS09635	285	177	274	145	509	269	318	139	309	369	159	245	409	513	282	175	123	188	135	189	165	211	134	120	256	182	71	232	166	116	248	203	154	231	357	145	148	63	79	105	368	80	222	277	113	224	282	234	277
ETAE_RS09640	38	4	18	32	7	0	17	51	73	4	25	74	20	11	12	25	5	43	4	27	0	0	0	0	0	7	7	1	0	1	5	11	23	0	0	14	0	0	74	0	35	7	0	0	6	19	38	45	3
ETAE_RS09645	186	107	100	127	110	293	92	108	220	147	326	235	237	495	192	221	170	137	164	286	79	133	164	239	102	137	50	230	102	77	151	137	179	109	151	103	123	227	230	38	54	74	2	100	67	119	235	171	270
ETAE_RS09650	421	271	277	236	462	498	436	346	471	517	809	443	482	689	816	442	377	189	306	195	292	189	255	124	492	251	247	319	112	271	213	647	562	527	239	175	365	143	234	85	539	269	248	114	156	290	775	547	730
ETAE_RS09655	333	166	90	149	217	255	419	317	324	396	310	753	362	740	370	181	161	111	188	411	189	223	52	150	86	225	113	118	94	111	154	316	184	192	190	118	170	128	357	190	153	50	114	101	82	178	352	208	281
ETAE_RS09660	624	355	395	516	787	776	867	548	489	520	554	744	455	711	577	422	376	218	346	582	234	910	433	515	370	530	380	513	305	257	407	566	658	845	415	288	442	65	220	283	543	233	386	153	320	305	936	550	719
ETAE_RS09665	525	372	357	299	471	507	488	514	457	467	1102	841	653	1028	848	441	466	296	226	197	222	628	203	480	265	395	176	675	441	258	268	569	470	493	266	281	362	109	553	79	609	263	209	327	201	391	834	535	761
ETAE_RS09670	145	126	62	78	181	162	60	186	136	30	50	140	191	36	45	26	5	36	20	61	19	132	16	24	74	55	5	67	31	43	74	29	18	19	15	34	27	0	0	39	20	12	30	0	23	18	41	40	58
ETAE_RS09675	87	57	34	27	37	96	123	23	78	54	38	46	158	56	53	114	220	11	12	0	55	39	62	35	14	71	55	14	12	33	35	80	43	78	48	25	15	63	39	177	9	43	4	0	48	46	150	105	126
ETAE_RS09680	162	72	46	156	145	175	284	92	174	143	156	101	290	210	288	102	35	75	102	123	58	37	66	215	116	132	82	212	134	69	87	163	193	145	107	77	102	26	151	121	99	77	71	44	65	122	230	271	154
ETAE_RS09685	133	94	84	96	249	116	102	66	118	101	150	21	119	36	83	53	43	40	44	1	45	90	226	61	55	98	46	354	33	52	25	98	57	85	70	34	86	13	3	28	35	42	164	11	43	92	74	84	93
ETAE_RS09690	14	7	4	7	70	92	16	3	18	18	7	19	38	2	20	8	2	2	7	5	1	1	7	10	4	0	5	14	4	8	2	12	24	2	12	5	10	1	0	5	10	0	2	5	6	5	10	16	30
ETAE_RS09695	53	30	17	2	8	80	7	4	59	17	43	12	33	19	28	20	14	10	1	47	3	28	0	27	51	47	41	29	13	0	123	9	26	35	12	25	12	11	2	0	33	35	93	7	14	17	49	29	44
ETAE_RS09700	74	64	44	148	107	85	93	65	154	53	127	181	89	164	138	69	15	44	77	9	61	61	50	111	15	44	54	143	93	24	33	82	110	102	110	49	112	78	15	20	210	21	65	13	37	52	128	98	84
ETAE_RS09705	0	0	0	0	0	1	0	0	0	0	0	2	1	0	0	0	0	0	0	0	0	0	0	0	2	0	1	0	0	0	0	1	1	0	0	0	0	0	0	0	0	0	0	0	0	0	0	1	0
ETAE_RS09710	57	64	4	20	121	19	42	30	36	59	17	185	65	20	89	88	14	44	54	0	22	1	3	15	4	36	32	62	21	23	27	16	78	59	63	28	19	32	58	1	0	3	35	31	32	36	114	74	99
ETAE_RS09715	391	311	249	86	750	497	308	286	346	412	376	565	628	570	545	624	256	344	162	263	221	143	79	326	106	155	341	387	201	181	249	237	401	388	210	188	276	68	159	25	360	184	49	87	137	264	457	359	407
ETAE_RS09720	1878	1311	1135	1248	1900	1923	2932	1162	2368	1798	2076	2097	2621	3950	2225	1375	1283	1504	1207	1516	808	1550	983	925	999	1529	1070	1974	941	1181	1328	2195	1671	2040	1187	1099	1194	672	928	606	2216	1138	1044	962	753	1191	3333	1926	2519
ETAE_RS09725	846	499	503	410	565	859	869	430	888	598	609	859	714	1545	907	441	274	415	418	606	350	1116	378	489	480	597	425	455	304	313	360	547	501	399	448	331	511	192	391	133	267	321	968	180	328	353	915	625	800
ETAE_RS09730	364	188	161	98	295	415	143	759	333	377	539	547	898	335	643	232	127	241	174	195	127	362	232	98	58	301	304	193	291	186	259	443	370	281	248	212	227	96	311	196	301	264	182	135	171	167	561	381	381
ETAE_RS09735	0	0	0	0	0	0	0	0	0	0	0	0	0	0	0	0	0	0	0	0	0	0	1	0	0	0	0	0	0	1	0	0	0	0	0	0	0	0	0	0	0	0	0	0	0	0	1	0	0
ETAE_RS09740	0	0	0	0	0	0	0	0	1	1	0	1	1	0	0	1	0	0	0	0	0	0	0	0	0	0	0	0	0	0	0	0	0	0	0	0	0	1	0	0	3	0	0	0	1	1	0	0	0
ETAE_RS09745	651	457	407	277	720	940	427	259	478	397	428	780	689	650	979	358	294	707	249	340	257	425	305	426	257	467	235	644	222	296	215	423	473	500	342	377	335	84	341	255	338	258	416	183	233	245	683	552	584
ETAE_RS09750	113	142	102	1	82	111	141	99	93	158	141	59	117	164	83	38	40	17	81	28	101	0	57	35	35	105	66	265	120	41	43	109	153	99	38	28	66	3	19	52	140	136	82	40	29	93	106	92	116
ETAE_RS09755	403	174	198	190	392	388	476	313	496	252	725	688	542	658	465	134	455	185	425	321	221	407	283	261	410	651	202	510	388	319	178	791	534	621	468	338	267	117	14	103	413	685	429	132	305	391	805	598	783
ETAE_RS09760	0	0	0	0	0	0	1	0	0	0	0	0	0	0	0	0	1	0	0	0	0	0	0	0	0	1	0	0	0	0	0	0	1	0	0	0	0	0	0	0	1	0	0	0	0	0	0	0	0
ETAE_RS09765	20	6	0	3	18	0	34	1	5	0	10	11	1	6	1	1	0	10	3	2	1	0	26	3	0	0	1	1	5	2	1	8	5	2	0	2	0	0	1	0	26	2	1	0	4	0	6	6	2
ETAE_RS09770	3	2	0	0	0	0	0	0	0	3	0	0	1	0	0	0	1	0	0	0	0	0	0	0	1	0	0	1	0	0	0	0	7	0	5	1	0	0	1	0	0	0	2	0	0	0	0	2	0
ETAE_RS09775	0	1	0	0	1	0	1	0	0	0	1	0	0	0	1	0	0	0	0	1	0	1	0	1	1	0	0	0	0	0	1	0	0	2	1	0	0	0	0	0	0	0	0	0	1	0	0	0	0
ETAE_RS09780	263	131	115	88	298	136	313	78	121	97	169	173	224	213	137	104	38	182	84	122	123	62	206	35	112	124	33	180	42	44	74	94	136	80	96	148	76	43	50	9	147	7	32	24	36	87	143	128	162
ETAE_RS09785	3	0	0	0	0	0	0	0	0	0	5	0	0	1	0	0	2	0	0	0	0	0	0	0	0	3	0	0	0	1	3	0	0	7	0	7	1	0	0	0	0	0	0	0	3	0	0	0	3
ETAE_RS09790	115	18	30	16	39	38	20	7	42	40	69	14	119	443	28	19	16	56	22	27	131	2	90	63	9	33	15	80	10	13	4	16	42	29	22	51	44	2	37	1	0	14	44	50	46	36	64	47	68
ETAE_RS09795	189	126	94	160	136	278	219	237	308	218	188	397	209	261	448	256	46	90	110	143	132	160	57	228	68	126	206	228	177	133	133	266	196	308	106	114	153	31	57	111	71	136	67	207	113	213	378	190	293
ETAE_RS09800	838	707	678	525	944	835	1335	666	893	798	856	900	937	871	1503	1064	748	730	491	683	429	967	583	431	344	922	484	656	860	437	473	875	819	1003	863	638	763	294	161	218	198	515	798	421	407	516	1208	840	1194
ETAE_RS09805	306	245	236	192	198	422	300	318	252	283	373	339	248	395	331	106	201	93	129	316	67	236	191	71	149	243	87	207	56	64	108	272	316	241	161	105	154	22	18	71	237	84	129	111	95	148	392	251	368
ETAE_RS09810	36	9	0	5	12	20	51	11	3	7	25	2	0	6	1	8	0	18	18	0	14	25	1	0	0	0	14	21	17	4	5	20	4	17	0	7	4	1	3	0	0	1	1	5	12	4	34	4	17
ETAE_RS09815	82	20	19	15	48	89	97	6	59	84	108	71	39	59	160	35	50	120	29	25	134	121	209	62	9	30	10	39	32	28	10	70	87	32	84	42	41	14	69	11	0	28	8	6	48	26	60	61	63
ETAE_RS09820	472	316	237	291	319	617	345	332	300	202	375	110	240	250	557	83	113	100	288	505	187	342	197	203	286	199	159	315	155	112	171	197	190	94	299	99	142	54	329	147	164	290	164	44	82	149	305	265	174
ETAE_RS09825	350	259	166	178	261	422	440	273	342	265	188	379	444	212	370	192	363	444	146	422	124	264	164	184	18	269	253	271	302	252	171	289	392	361	257	298	213	112	74	238	214	168	340	62	103	273	399	339	411
ETAE_RS09830	485	247	204	134	402	673	539	295	559	448	661	384	395	863	480	414	485	381	293	231	80	103	51	245	230	408	192	435	233	215	178	512	399	307	289	186	316	55	78	107	98	291	241	178	184	226	658	411	338
ETAE_RS09835	516	188	113	186	499	506	84	48	114	95	96	81	178	183	76	53	20	77	98	186	101	194	85	74	155	51	65	73	86	47	36	94	79	59	37	42	80	45	103	90	40	44	64	41	42	48	96	99	59
ETAE_RS09840	485	232	209	362	420	670	369	359	505	385	447	563	476	452	893	233	415	308	378	315	64	340	315	319	550	306	104	373	278	179	191	392	347	249	312	224	355	69	311	104	149	51	150	150	228	268	580	413	432
ETAE_RS09845	596	397	292	354	482	822	527	363	502	379	601	634	599	564	527	324	458	518	374	372	327	281	224	238	299	267	179	344	247	199	237	403	348	385	397	457	416	116	291	310	355	234	373	110	207	207	641	389	484
ETAE_RS09850	226	236	146	75	370	197	397	222	276	192	569	264	188	184	724	207	111	123	202	37	219	27	81	158	153	114	137	317	182	92	168	196	188	147	267	256	213	88	242	98	239	95	267	117	104	128	353	219	198
ETAE_RS09855	747	345	417	290	754	647	708	540	500	516	813	597	760	663	617	471	127	439	539	455	206	562	435	185	279	354	196	408	331	246	228	487	494	371	483	460	439	106	171	217	308	183	362	292	246	233	672	518	580
ETAE_RS09860	271	247	171	228	175	398	528	231	236	215	211	611	237	335	268	124	244	171	172	237	80	314	180	198	119	133	63	179	171	155	197	252	180	265	145	167	150	144	128	101	137	62	163	154	155	131	277	188	319
ETAE_RS09865	326	175	315	296	378	616	501	314	463	333	432	318	829	660	460	307	121	286	202	188	55	318	241	224	297	190	189	420	137	158	228	481	401	229	164	183	198	107	349	191	157	218	208	144	265	177	630	406	478
ETAE_RS09870	280	223	184	255	276	444	577	228	362	230	232	294	473	954	664	454	197	148	191	132	89	257	265	148	50	155	163	240	227	266	223	283	353	252	172	229	289	26	164	240	344	227	110	95	126	285	461	311	337
ETAE_RS09875	164	50	102	52	138	106	92	209	290	273	139	275	244	217	471	243	40	165	67	62	34	49	93	195	25	212	119	166	101	59	139	241	172	181	56	122	75	2	106	51	241	159	75	126	98	105	339	169	241
ETAE_RS09880	374	161	216	200	371	299	442	554	390	311	328	281	462	250	396	386	100	199	492	331	171	227	65	208	95	229	79	327	343	118	124	302	303	239	158	225	287	33	422	239	133	246	240	121	215	157	388	358	393
ETAE_RS09885	285	422	352	242	503	483	392	187	499	454	299	443	924	441	469	789	269	240	620	439	76	205	431	102	74	318	142	326	268	260	219	498	274	447	290	201	265	70	259	276	265	198	158	122	371	238	898	302	524
ETAE_RS09890	1105	613	501	436	895	1087	825	636	953	784	1061	983	1057	1199	1307	506	763	662	657	281	302	545	850	388	755	443	379	765	687	310	453	824	776	719	635	547	644	403	459	422	533	206	274	263	307	447	1270	810	971
ETAE_RS09895	803	398	464	407	731	1138	995	418	684	381	942	1017	759	511	1043	382	250	503	434	371	377	837	130	320	303	409	250	569	428	205	303	573	489	370	545	366	484	183	121	114	388	250	356	191	278	309	790	490	568
ETAE_RS09900	1013	583	814	687	812	1570	1141	672	1029	1062	1077	1207	1406	1300	1041	986	496	941	665	635	548	452	453	777	357	637	576	829	559	478	559	1038	1071	666	519	492	648	285	278	530	662	463	558	502	510	563	1530	1067	1169
ETAE_RS09905	737	784	686	463	569	1074	951	718	803	434	1038	919	770	721	703	484	476	300	598	897	467	686	451	374	298	486	436	406	527	314	338	672	503	585	772	511	760	59	269	417	465	293	488	314	461	581	975	550	786
ETAE_RS09910	614	518	409	511	561	666	567	434	654	534	821	685	827	1090	1263	459	604	249	405	788	457	913	309	358	308	390	206	598	269	311	356	695	662	531	594	318	585	124	167	64	340	284	349	292	328	338	1164	812	884
ETAE_RS09915	221	159	107	82	159	167	192	58	154	188	151	391	313	272	222	117	108	96	86	171	156	137	6	79	72	194	86	256	103	101	110	125	143	168	127	99	179	0	84	2	206	99	107	81	103	104	300	130	219
ETAE_RS09920	124	55	141	45	110	335	327	65	73	36	167	69	114	35	84	26	22	95	90	0	28	169	5	36	102	67	29	106	27	37	26	43	53	43	35	51	31	10	4	78	15	18	1	17	17	15	61	61	48
ETAE_RS09925	894	531	398	431	798	1075	485	633	730	484	566	995	890	1021	997	436	291	898	549	514	226	791	319	344	380	349	283	561	428	294	401	396	443	417	377	428	465	234	127	174	384	149	317	209	254	319	713	549	583
ETAE_RS09930	184	145	121	105	192	275	203	109	192	105	122	241	285	482	668	108	37	171	419	109	83	73	31	231	249	245	80	129	40	55	76	250	231	130	123	191	242	159	297	43	83	171	52	66	109	109	347	178	194
ETAE_RS09935	64	67	29	84	52	73	20	56	52	33	98	69	30	77	190	11	28	83	83	68	28	0	1	39	0	31	28	28	34	17	24	31	44	44	37	27	116	16	0	10	25	2	25	19	7	33	76	105	44
ETAE_RS09940	710	626	375	384	476	917	1044	742	1179	770	695	940	1095	1235	936	850	397	572	536	546	346	673	412	465	404	571	470	1095	475	490	642	700	870	827	512	557	513	354	230	384	615	493	416	313	456	498	1213	640	987
ETAE_RS09945	609	429	340	445	440	1039	382	527	878	738	553	727	670	1066	463	281	466	461	434	366	411	698	160	225	147	710	491	688	343	266	397	742	760	700	587	299	365	22	258	200	448	374	601	266	315	458	995	593	744
ETAE_RS09950	128	82	90	64	62	128	170	82	59	148	79	185	105	1038	90	138	89	46	45	101	60	94	122	28	52	226	47	152	25	49	45	175	161	134	65	67	62	1	75	1	348	8	22	38	72	71	163	131	208
ETAE_RS09955	259	231	147	207	282	365	300	300	305	331	325	488	491	420	500	281	77	189	229	290	127	240	59	169	306	221	306	422	576	131	226	546	448	312	244	167	305	32	90	201	260	336	333	157	323	299	636	369	473
ETAE_RS09960	249	221	76	144	479	393	173	206	348	224	344	506	333	352	492	108	63	100	106	124	145	83	110	176	396	133	155	195	112	110	167	298	192	145	136	141	156	77	182	68	275	129	253	74	57	112	416	253	265
ETAE_RS09965	275	175	181	312	203	293	68	247	463	351	233	376	241	523	288	228	128	115	127	200	134	178	70	111	213	274	161	371	87	172	173	282	345	339	118	92	175	41	242	4	228	158	333	53	120	215	522	380	418
ETAE_RS09970	470	330	436	184	423	537	576	314	494	350	498	538	745	787	652	480	279	389	268	258	249	218	461	282	286	220	163	337	224	352	289	309	435	401	305	358	305	157	268	95	680	150	191	112	216	266	568	417	469
ETAE_RS09975	792	736	427	524	741	1154	798	573	862	850	816	1101	1208	1361	888	701	343	539	531	858	656	551	411	503	534	574	438	916	480	404	519	901	840	789	608	378	657	302	654	298	618	441	491	448	445	491	1254	713	977
ETAE_RS09980	8	24	25	4	89	19	0	9	31	30	0	0	41	26	1	1	2	63	20	92	0	0	0	0	6	1	23	22	27	0	1	8	5	15	12	13	19	60	0	0	0	23	56	1	13	14	33	1	2
ETAE_RS09985	397	251	190	272	345	678	523	345	653	427	329	494	494	524	263	322	365	188	386	223	228	186	306	208	311	280	125	408	175	111	110	314	393	299	367	185	181	215	144	125	163	168	262	57	193	127	600	357	417
ETAE_RS09990	451	313	278	205	467	734	402	183	416	527	303	696	620	267	747	318	201	201	314	71	148	419	128	343	115	176	265	427	638	209	184	410	403	304	281	251	275	167	210	166	220	153	330	144	128	174	436	413	463
ETAE_RS09995	194	57	128	106	281	267	150	304	144	77	131	130	138	175	212	79	98	211	163	74	56	166	88	65	18	126	136	130	61	73	59	160	127	153	135	114	175	7	151	54	106	48	80	135	102	55	267	137	204
ETAE_RS10000	241	207	106	139	272	401	100	142	319	263	233	157	298	382	243	179	114	125	121	209	106	344	177	108	119	312	88	117	100	162	154	317	297	261	169	106	141	123	92	3	134	158	119	73	111	141	372	323	334
ETAE_RS10005	415	283	216	290	591	632	364	623	400	448	341	467	340	685	503	380	385	310	244	213	130	207	198	217	200	300	384	402	410	221	331	510	435	458	383	196	281	104	172	11	443	285	363	83	218	288	666	452	543
ETAE_RS10010	228	127	245	159	150	199	195	99	223	158	168	209	134	106	278	107	39	54	57	174	80	212	51	100	83	111	115	197	86	85	95	115	141	107	53	58	112	11	35	16	68	73	51	50	82	126	196	165	167
ETAE_RS10015	1087	740	669	702	1232	1305	947	878	1231	1336	967	945	1532	1853	1290	876	998	1294	798	1274	396	745	390	792	479	850	546	1267	651	743	949	1177	1357	1448	776	516	931	382	395	308	512	741	742	787	548	714	2116	1389	1902
ETAE_RS10020	2	2	3	1	3	1	1	1	1	3	0	2	2	1	1	0	0	1	1	1	0	0	1	0	0	0	0	2	2	0	2	1	0	4	1	1	0	1	1	1	0	0	0	2	2	0	1	1	2
ETAE_RS10025	0	1	0	0	0	1	1	0	0	0	0	0	1	0	0	1	1	0	0	2	0	0	1	0	0	0	0	2	1	0	1	0	0	1	1	0	0	0	0	0	0	0	0	0	1	0	0	0	0
ETAE_RS10030	0	0	1	0	2	2	0	2	1	0	0	0	0	2	3	2	1	0	0	0	0	1	1	0	0	0	0	0	0	0	0	0	0	0	1	0	1	0	0	1	0	1	0	0	1	0	1	0	0
ETAE_RS10035	129	67	21	55	93	100	173	36	76	63	46	27	55	81	55	140	29	39	99	170	1	7	0	57	45	62	57	40	109	38	21	69	65	67	66	61	52	70	2	17	6	53	29	43	21	52	103	81	89
ETAE_RS10040	325	114	218	147	281	240	529	145	328	445	373	294	409	163	401	209	76	193	161	137	92	308	108	134	73	278	264	288	251	139	243	284	410	299	133	131	189	15	96	174	240	266	212	310	143	215	454	293	461
ETAE_RS10045	44	14	12	35	28	73	43	24	47	21	25	67	37	102	16	18	31	5	10	0	4	46	11	2	0	47	2	46	10	26	3	68	73	72	25	16	37	36	54	16	47	41	2	8	22	18	121	60	78
ETAE_RS10050	709	505	484	422	1109	789	622	590	683	984	945	833	994	1060	987	605	312	543	510	997	420	595	411	655	624	884	515	1104	550	563	469	1030	1084	1026	489	535	579	304	200	281	400	495	660	501	414	469	1031	962	1002
ETAE_RS10055	394	355	219	370	432	759	383	271	386	294	397	369	656	957	463	320	241	375	140	288	196	298	172	350	476	202	310	567	456	180	225	392	390	394	308	256	215	88	35	401	569	202	282	101	208	241	703	450	615
ETAE_RS10060	653	481	602	516	711	797	471	404	806	749	554	878	873	948	1025	533	221	694	471	529	304	669	413	501	283	544	358	715	345	267	568	663	828	729	549	403	457	219	204	224	644	159	583	175	288	326	1020	890	1062
ETAE_RS10065	3	0	1	1	0	2	1	0	0	0	1	0	0	0	0	2	0	0	0	3	0	0	0	1	0	0	5	0	0	0	1	1	0	0	0	0	2	0	2	4	0	0	1	0	0	0	1	0	0
ETAE_RS10070	135	117	50	21	66	87	66	65	32	76	57	54	142	68	117	43	20	86	56	149	50	121	24	52	23	27	19	94	3	32	44	59	39	41	36	32	84	35	1	0	75	10	42	5	42	20	155	106	55
ETAE_RS10075	93	36	23	27	83	102	124	10	130	60	40	15	54	7	55	74	8	20	16	14	12	33	18	9	22	15	23	40	34	19	90	33	40	43	19	29	23	32	5	7	0	7	23	7	27	84	46	36	62
ETAE_RS10080	0	2	0	0	0	0	1	0	0	1	1	0	0	0	0	0	0	0	1	0	0	0	0	0	0	0	0	0	0	0	0	0	0	0	0	0	0	0	0	0	0	0	1	0	0	0	0	0	0
ETAE_RS10085	0	0	0	1	0	1	2	0	0	0	1	0	0	0	3	1	0	1	0	0	0	0	0	0	1	0	0	0	1	0	0	1	1	1	0	1	0	0	0	0	1	0	0	0	0	0	0	1	0
ETAE_RS10090	644	530	562	426	656	802	568	736	870	736	777	916	704	1469	1136	373	387	275	314	324	240	197	652	334	225	709	274	579	407	287	605	707	702	817	448	379	512	62	133	180	331	380	658	469	300	403	1239	684	1180
ETAE_RS10095	5	6	0	11	12	1	9	0	1	3	13	4	0	0	0	1	3	0	4	7	10	0	1	2	1	4	0	0	0	0	1	0	2	0	0	4	0	0	0	0	4	0	0	1	5	0	2	5	3
ETAE_RS10100	1	0	1	0	0	0	0	1	0	0	1	0	1	0	0	3	1	1	1	0	0	1	0	0	1	1	0	1	1	0	0	0	1	2	0	2	1	0	1	0	1	0	1	0	0	0	0	0	0
ETAE_RS10105	2	2	0	1	0	0	1	0	0	5	2	1	6	5	7	2	3	0	0	0	29	0	0	0	1	3	0	3	5	1	22	4	3	7	0	1	0	0	1	0	0	5	2	0	2	6	3	0	8
ETAE_RS10110	367	130	154	194	240	244	134	23	70	51	24	1	95	3	5	4	0	0	2	49	67	123	34	61	94	66	57	98	3	2	26	4	18	6	4	3	7	46	200	301	13	36	55	20	11	6	3	6	1
ETAE_RS10115	14	0	2	0	1	2	1	0	1	4	1	3	2	0	0	0	0	0	0	0	0	0	2	0	0	0	0	0	1	1	0	0	1	0	0	0	0	1	0	24	0	0	1	1	0	0	0	0	1
ETAE_RS10120	1501	1221	1082	891	1878	2443	1789	1016	2014	1544	1415	1518	1964	2214	1966	1158	795	1207	1492	983	710	1132	696	974	1159	1258	940	1795	1024	890	1152	1615	1841	1564	1003	793	1072	384	925	583	888	1054	1196	619	784	1059	2432	1571	1819
ETAE_RS10125	931	452	625	593	1112	866	1228	668	1063	901	998	1442	1070	1671	1090	710	397	914	492	624	386	902	305	529	339	783	391	906	399	668	667	1082	881	1065	522	471	537	491	617	366	391	472	568	413	419	489	1390	877	1118
ETAE_RS10130	1120	583	626	592	1090	1542	1556	782	961	800	1263	1245	1210	605	684	904	441	461	683	1095	514	930	425	766	681	431	509	907	595	511	651	753	842	620	589	380	704	212	449	543	764	267	600	262	497	551	1018	804	989
ETAE_RS10135	1743	1112	964	1061	1255	2127	1599	840	1598	846	1341	1487	1663	1015	4120	567	632	573	668	1466	857	1340	846	768	563	1041	557	1177	563	380	551	608	751	610	631	481	606	550	824	645	1176	567	554	396	504	701	1169	984	868
ETAE_RS10140	480	192	262	238	731	1768	1973	205	349	270	483	793	376	445	768	134	74	136	696	187	226	217	136	185	218	364	166	162	160	112	118	318	367	276	109	104	236	73	118	125	93	139	368	102	103	163	488	380	343
ETAE_RS10145	60	11	3	0	27	30	4	2	8	37	3	2	21	99	9	8	24	56	6	33	5	34	1	0	0	5	5	30	19	14	14	6	29	23	0	15	3	0	36	17	0	14	2	3	3	17	42	26	56
ETAE_RS10150	123	107	74	75	114	86	136	80	44	50	55	100	81	37	81	34	4	30	23	30	40	72	2	144	24	116	6	12	12	32	40	31	39	21	33	23	46	136	38	24	78	39	28	15	24	48	80	47	70
ETAE_RS10155	150	127	80	115	81	244	148	67	137	202	128	108	130	73	181	82	92	35	52	153	37	110	24	122	69	93	42	165	80	56	141	176	159	70	70	31	67	43	9	23	6	178	59	126	65	120	159	155	147
ETAE_RS10160	319	232	146	267	217	415	367	286	281	207	421	259	371	233	307	86	60	178	95	147	165	175	137	129	42	120	159	231	137	180	209	264	262	179	220	90	146	47	207	163	155	236	192	59	119	252	319	314	306
ETAE_RS10165	144	155	113	90	167	225	168	104	66	80	106	163	101	136	93	84	37	176	56	61	34	101	12	41	122	155	87	81	43	11	23	68	123	77	68	64	59	10	3	48	5	45	58	30	37	80	146	99	101
ETAE_RS10175	97	79	123	133	24	52	59	124	117	111	92	72	125	149	212	91	94	44	43	15	107	108	67	92	2	56	106	195	44	66	39	200	145	197	117	85	92	0	3	0	137	61	29	34	109	103	309	216	241
ETAE_RS10180	330	375	222	273	263	251	434	423	523	313	360	343	697	337	806	284	199	321	166	474	83	410	108	95	66	433	320	600	140	279	228	561	437	280	318	230	221	79	286	168	320	265	145	386	191	184	549	434	534
ETAE_RS10185	253	192	158	101	228	370	545	308	350	249	301	199	333	224	193	376	281	251	152	243	95	446	122	225	135	346	87	193	138	94	194	218	223	231	169	183	130	133	50	1	435	189	67	111	101	132	350	287	351
ETAE_RS10190	755	495	619	568	835	1001	295	541	1145	778	780	888	1340	824	925	460	430	609	545	725	398	777	429	421	923	688	472	887	385	480	538	894	785	683	755	475	635	293	373	444	771	421	844	334	372	562	1172	943	812
ETAE_RS10195	468	274	369	269	393	404	253	387	466	454	576	523	410	765	364	291	591	398	280	145	189	348	418	319	157	229	149	577	266	199	229	510	424	386	302	228	320	112	322	53	761	155	195	67	212	335	586	411	468
ETAE_RS10200	0	0	0	5	0	26	16	10	0	7	4	2	14	2	10	0	6	0	0	0	2	0	0	11	3	1	1	0	0	1	9	0	3	4	2	0	2	0	0	0	1	3	0	2	3	5	19	4	5
ETAE_RS10205	533	310	363	239	611	483	497	310	653	447	319	486	509	748	637	265	123	207	282	364	247	218	215	318	221	252	181	463	173	291	334	471	371	425	241	219	389	46	389	152	466	152	386	105	266	193	768	493	609
ETAE_RS10210	3	0	0	6	0	1	0	15	1	3	1	1	39	0	0	1	1	2	4	37	0	0	0	0	0	5	0	5	0	13	33	3	1	0	0	0	1	0	0	2	0	0	1	0	7	0	0	5	1
ETAE_RS10215	15	27	4	0	4	13	11	18	3	16	11	2	6	14	3	2	1	1	4	4	2	28	1	2	1	11	3	1	0	1	5	1	3	6	1	1	2	1	0	2	3	10	0	1	0	4	11	0	2
ETAE_RS10220	131	111	53	151	177	60	71	34	117	39	101	254	145	184	80	56	43	79	43	178	116	215	111	96	110	33	86	48	42	28	73	60	38	52	118	79	77	11	38	5	97	39	43	14	78	57	79	92	66
ETAE_RS10225	160	79	40	13	34	160	85	23	20	43	26	50	26	28	16	7	14	11	4	43	68	88	68	39	79	34	19	84	11	9	5	6	17	0	10	19	29	3	23	2	0	3	21	8	46	15	28	16	14
ETAE_RS10230	0	0	0	1	0	1	1	0	2	1	1	4	1	0	0	0	0	0	0	0	0	0	1	0	0	0	0	0	0	0	1	2	0	2	0	1	1	0	0	0	0	0	0	0	1	1	1	0	0
ETAE_RS10235	41	16	42	19	84	71	1	6	35	13	20	43	16	36	30	9	1	3	17	22	0	2	1	36	64	6	12	56	24	7	14	10	10	23	5	32	3	40	0	44	0	14	21	45	11	7	55	25	31
ETAE_RS10240	93	79	67	75	168	56	170	34	52	115	23	113	135	222	53	77	221	52	27	0	32	29	35	30	103	136	46	47	14	77	59	140	54	68	66	210	60	0	2	3	109	95	152	3	60	24	209	69	108
ETAE_RS10245	0	0	0	0	0	0	0	0	0	0	0	0	0	0	0	0	0	0	0	0	0	0	1	0	0	0	0	1	0	0	0	0	0	1	0	0	0	0	0	0	0	0	0	0	0	0	0	0	0
ETAE_RS10250	1170	909	592	689	1004	1149	1128	782	850	746	968	757	1129	869	959	669	605	393	487	906	423	749	650	530	606	480	415	816	522	375	450	707	800	644	406	359	569	265	447	90	749	458	661	408	453	464	1049	655	932
ETAE_RS10255	744	485	489	595	749	921	708	387	513	285	490	504	443	318	176	239	107	526	160	257	384	902	316	438	363	204	193	219	158	101	192	209	238	205	115	219	157	98	84	195	8	184	194	150	109	211	411	284	302
ETAE_RS10260	235	194	152	85	296	157	226	117	157	194	365	204	237	366	252	75	85	127	145	48	59	206	202	51	58	150	109	91	92	63	105	183	129	96	134	142	150	83	41	78	62	65	116	50	58	66	258	155	219
ETAE_RS10265	461	212	166	83	586	428	305	126	164	214	183	381	1085	378	343	197	113	123	113	192	154	334	139	103	49	161	86	373	123	81	155	263	461	275	273	112	241	78	158	87	47	224	71	47	106	99	548	388	314
ETAE_RS10270	93	37	46	75	64	137	4	124	186	97	103	37	174	70	155	144	85	42	47	1	18	0	6	11	9	34	19	216	50	56	53	118	122	55	44	29	49	8	34	2	0	16	173	4	21	36	149	88	88
ETAE_RS10275	574	401	345	414	743	767	563	675	744	638	548	731	1126	662	731	489	448	459	344	197	303	345	297	289	301	460	490	485	264	281	489	708	484	801	474	301	346	160	326	77	211	288	440	210	312	317	904	494	839
ETAE_RS10280	572	461	386	433	363	933	776	384	601	402	384	1230	736	565	802	644	408	356	410	368	212	416	500	211	267	323	384	641	275	372	340	660	746	752	481	267	475	327	225	168	841	284	437	294	321	442	1266	663	972
ETAE_RS10285	1219	924	1192	960	1297	1704	1236	1165	1646	1244	1771	1635	2013	2130	2027	1213	573	1720	832	921	479	1016	442	913	653	1125	655	1679	828	824	1210	1622	1771	1408	923	942	1150	209	750	330	641	831	1176	887	780	861	2161	1716	1953
ETAE_RS10290	459	334	286	197	484	758	657	403	562	547	533	634	352	554	540	531	358	261	498	481	324	463	139	491	116	534	411	589	432	349	337	625	665	613	453	283	345	59	191	432	227	337	406	160	274	335	841	613	894
ETAE_RS10295	467	382	358	366	586	757	709	288	500	495	664	632	496	642	426	379	167	453	521	671	258	418	519	401	501	262	300	439	243	270	298	479	494	562	392	432	344	117	202	124	742	126	322	259	262	308	544	449	702
ETAE_RS10300	385	269	215	388	378	439	355	270	374	407	270	459	573	534	768	315	165	183	313	462	317	373	303	269	200	427	314	448	283	138	210	370	368	520	379	190	356	64	154	90	225	211	240	277	204	330	598	432	447
ETAE_RS10305	1763	1493	1111	1584	1664	1985	2142	1329	2609	2303	1958	2019	2641	2302	2278	1855	1259	1143	1452	1623	904	2566	847	1376	997	2136	1507	2604	1190	1124	1461	2518	2234	2288	1362	1196	1199	848	690	1022	1850	1083	1616	913	1090	1317	3460	2203	2946
ETAE_RS10310	339	278	170	218	524	689	308	351	549	348	320	755	355	601	648	255	110	88	213	632	72	563	37	65	46	279	237	621	115	237	212	397	485	353	215	132	267	133	143	76	167	165	183	163	237	228	628	530	507
ETAE_RS10315	763	641	728	514	844	1246	520	536	820	823	745	696	969	971	952	634	384	200	263	284	369	610	221	534	167	466	597	737	425	393	422	917	877	812	421	355	483	173	589	377	385	292	702	532	346	468	1206	975	1113
ETAE_RS10320	960	842	686	619	833	1332	1149	850	1180	1416	1228	1156	1261	1227	1155	593	404	613	640	786	471	1002	464	638	371	759	647	1139	615	536	825	1249	1090	1165	668	455	683	323	325	263	680	613	727	378	587	604	1451	1012	1345
ETAE_RS10325	1333	693	428	393	1027	1200	598	468	352	176	445	523	402	1588	1797	145	707	685	794	29	231	467	242	143	108	196	58	352	217	67	129	548	256	191	621	209	750	141	236	161	54	65	120	29	87	111	340	845	247
ETAE_RS10330	302	209	147	127	348	367	276	368	404	220	290	405	431	890	518	192	325	124	184	186	100	274	75	182	103	170	127	389	179	126	227	553	291	273	315	78	202	70	301	50	167	138	248	75	125	135	505	378	477
ETAE_RS10335	128	144	108	19	285	164	272	65	105	88	122	139	189	233	218	95	25	109	75	136	5	11	111	15	94	60	44	64	80	42	47	163	96	70	101	102	117	165	252	7	11	27	6	23	26	43	157	112	118
ETAE_RS10340	336	264	265	328	627	542	169	162	556	357	688	378	460	528	379	237	150	195	220	204	287	125	307	275	286	452	267	311	505	233	181	433	346	226	246	203	269	201	142	217	360	173	335	243	236	359	475	345	400
ETAE_RS10345	164	104	65	105	170	302	207	132	92	170	89	271	371	359	131	229	53	49	101	18	59	124	212	118	50	162	170	376	82	107	143	194	150	146	68	96	136	51	161	55	254	58	105	67	100	214	290	193	188
ETAE_RS10350	2196	1635	1300	1766	2794	2891	1956	1513	2399	1999	2509	2295	3910	3188	3030	2302	1036	1577	1497	1869	1266	1828	1680	1219	1208	1768	1062	2212	1241	1224	1321	2357	2302	2318	1565	1436	1426	754	1775	772	1460	1435	1410	1064	1107	1542	3534	2161	3137
ETAE_RS10355	670	467	485	376	662	836	488	362	839	618	796	738	786	435	1268	526	327	396	458	564	393	313	466	454	484	696	472	665	478	439	394	657	511	846	435	399	494	178	364	564	925	278	703	374	279	353	973	638	1107
ETAE_RS10360	372	300	211	281	492	644	404	274	587	256	278	370	643	533	560	291	164	394	362	58	284	439	331	180	131	244	263	488	256	151	207	301	445	317	233	313	217	248	263	77	172	207	166	195	180	264	542	469	553
ETAE_RS10365	472	264	254	257	353	532	647	362	587	519	669	768	655	1561	471	197	540	134	297	455	187	345	253	457	129	187	262	342	236	246	264	488	548	483	304	274	412	69	220	122	303	292	201	286	186	371	586	450	556
ETAE_RS10370	613	378	358	332	1097	762	845	602	642	648	620	609	799	879	714	775	229	515	221	212	410	679	174	420	99	572	299	494	174	280	320	488	696	717	340	441	390	241	143	165	533	300	467	321	319	401	878	776	726
ETAE_RS10375	496	307	182	390	759	337	595	394	552	464	352	497	592	797	383	255	259	187	293	543	265	309	142	369	265	401	265	543	322	314	294	587	558	486	418	269	300	224	371	167	404	191	352	183	227	353	779	516	630
ETAE_RS10380	685	517	393	368	626	1006	785	390	817	491	880	1138	1197	485	709	717	234	571	576	753	382	861	419	441	392	449	311	565	363	407	471	496	531	725	458	442	498	297	142	92	203	405	568	192	366	425	1061	508	866
ETAE_RS10385	258	227	81	187	394	387	150	251	499	325	278	246	356	169	461	242	87	148	117	120	131	345	25	216	26	396	177	541	210	143	278	404	309	354	194	190	161	205	248	33	163	171	259	249	120	289	452	276	349
ETAE_RS10390	633	664	403	461	778	505	569	615	602	605	572	684	798	449	1171	380	267	553	386	694	366	641	346	610	260	530	388	767	667	394	395	563	645	541	325	287	378	116	128	188	752	291	517	220	349	385	926	638	711
ETAE_RS10395	208	108	111	133	249	147	188	115	140	212	191	163	96	206	122	80	18	512	68	101	96	57	87	129	28	122	70	146	45	51	46	137	72	114	66	81	79	7	54	63	86	41	20	95	56	56	147	85	127
ETAE_RS10400	199	126	212	99	135	393	106	51	135	161	134	148	166	77	154	115	215	82	266	0	62	4	125	46	17	73	103	65	60	36	57	123	121	95	125	116	57	0	41	47	442	50	73	32	89	60	167	115	191
ETAE_RS10405	152	111	93	136	174	180	178	82	163	115	117	98	303	348	312	184	61	47	66	41	88	299	187	106	61	121	98	209	96	71	177	90	225	362	185	79	74	51	94	34	89	103	90	105	56	162	189	139	173
ETAE_RS10410	394	314	285	401	534	583	407	390	626	598	735	392	423	525	321	518	323	643	425	448	256	568	162	230	365	486	431	573	525	280	360	602	518	480	342	188	398	151	170	181	663	233	634	267	296	374	797	476	765
ETAE_RS10415	69	8	50	84	58	99	47	28	67	47	40	42	27	43	4	3	12	7	16	52	68	2	64	30	25	21	40	40	58	0	38	34	21	20	23	5	5	0	45	13	12	33	50	15	15	21	29	25	27
ETAE_RS10420	320	276	284	128	353	508	483	209	344	275	429	416	402	442	527	498	125	282	262	353	159	270	165	268	315	360	189	359	191	165	242	317	405	399	222	211	166	82	201	39	667	173	545	140	147	180	529	384	495
ETAE_RS10425	1255	547	357	206	802	1389	551	473	353	172	276	344	186	695	1392	130	280	579	778	50	184	189	113	228	148	234	40	233	83	53	41	467	127	146	479	207	592	109	182	41	13	8	67	52	69	33	200	575	151
ETAE_RS10430	13	3	0	6	0	29	4	7	4	1	1	3	3	3	1	0	3	6	2	1	0	0	1	2	1	2	1	1	0	3	1	1	2	0	1	0	0	0	0	0	1	1	1	1	3	1	2	2	1
ETAE_RS10435	69	35	29	2	83	60	19	9	12	6	14	12	31	42	28	8	5	25	23	68	2	15	7	4	5	11	6	2	0	0	0	6	3	9	18	11	29	0	0	13	75	1	13	2	1	3	28	14	23
ETAE_RS10440	41	9	2	3	37	29	38	19	11	5	42	23	32	23	4	0	2	5	4	18	30	35	20	31	93	3	3	1	2	16	6	0	8	13	15	0	20	0	1	2	1	2	1	1	9	0	9	10	6
ETAE_RS10445	25	61	17	24	39	33	72	3	22	34	17	50	6	12	9	6	11	1	12	13	0	12	1	3	59	51	11	14	44	3	1	36	14	16	2	6	10	0	1	28	1	4	2	3	3	1	18	10	18
ETAE_RS10450	204	135	140	121	198	141	147	69	61	49	5	35	29	13	39	2	4	5	4	82	105	140	158	55	89	38	38	30	3	0	3	4	5	3	3	4	0	43	0	131	36	27	2	2	7	20	13	18	20
[truncated: 1,181 more rows]
[truncated: 3 more columns]
